# Supplementary material for: Crystal structure of di­ethano­lbis(thio­cyanato)­bis(urotropine)cobalt(II) and tetra­ethano­lbis(thio­cyanato)­cobalt(II)–urotropine (1/2)
Source: Acta Crystallogr E Crystallogr Commun. 2022 Jan 1;78(Pt 1):66–70. doi: 10.1107/S2056989021013281 (PMC8739191; doi:10.1107/S2056989021013281)
Supplement: Supplementary file 1 [file e-78-00066-sup1.cif]

##############################################################################
#                                                                            #
# This CIF contains the data in a paper accepted for publication in          #
# Acta Crystallographica Section E. It conforms to the requirements of       #
# Notes for Authors for Acta Crystallographica Section E, and has been       #
# peer reviewed under the auspices of the IUCr Commission on Journals.       #
#                                                                            #
# Full details of the Crystallographic Information File format               #
# are given in the paper "The Crystallographic Information File (CIF):       #
# a New Standard Archive File for Crystallography" by S. R. Hall, F. H.      #
# Allen and I. D. Brown [Acta Cryst. (1991), A47, 655-685].                  #
#                                                                            #
# The current version of the core CIF dictionary is obtainable from          #
# ftp://ftp.iucr.org/pub/cif_core.dic.                                       #
#                                                                            #
# Software is freely available for graphical display of the structure(s)     #
# in this CIF. For information consult the CIF software page                 #
# http://www.iucr.org/resources/cif/software.                                #
#                                                                            #
# This file may be used for bona fide research purposes within the           #
# scientific community so long as proper attribution is given to the journal # 
# article from which it was obtained.                                        #
#                                                                            #
##############################################################################
data_1
_audit_creation_method
;
Olex2 1.3-ac4
(compiled 2020.03.28 svn.rd84adfe8 for Rigaku Oxford Diffraction, GUI svn.r6032)
;
_journal_date_recd_electronic     2021-10-14
_journal_date_accepted     2021-12-14
_journal_name_full     'Acta Crystallographica, Section E'
_journal_year     2022
_journal_volume     78
_journal_issue      1
_journal_page_first     1
_journal_page_last     0
_journal_paper_category     GM
_journal_paper_doi     10.1107/S2056989021013281
_journal_coeditor_code     ZV2011
_publ_contact_author_name     'Christoph Krebs'
_publ_contact_author_address
;
Institute of Inorganic Chemistry
University of Kiel
Max-Eyth.-Str. 2
24118 Kiel
;
_publ_contact_author_email     'ckrebs@ac.uni-kiel.de'
_publ_contact_author_fax     ?
_publ_contact_author_phone     ?
_publ_section_title
;
Crystal structure of diethanolbis(thiocyanato)bis(urotropine)cobalt(II) and
tetraethanolbis(thiocyanato)cobalt(II)--urotropine (1/2)
;
loop_
    _publ_author_name
    _publ_author_footnote
    _publ_author_address
    'Krebs, Christoph' .
;
Institute of Inorganic Chemistry
University of Kiel
Max-Eyth.-Str. 2
24118 Kiel
Germany
;
    'Jess, Inke' .
;
Institute of Inorganic Chemistry
University of Kiel
Max-Eyth.-Str. 2
24118 Kiel
Germany
;
    'Ceglarska, Magdalena' .
;
Institute of Physics, Jagiellonian University,
Lojasiewicza 11, 30-348 Krak\'ow,
Poland
;
    'N\"ather, Christian' .
;
Institute of Inorganic Chemistry
University of Kiel
Max-Eyth.-Str. 2
24118 Kiel
Germany
;
_publ_section_synopsis
;
The crystal structure of both compounds consists of discrete complexes with
terminal N-bonded thiocyanate anions in which the Co cations are sixfold
coordinated within slightly distorted octahedra, which are linked by
intermolecular hydrogen bonding, in one compound <i>via</i> additional
urotropine solvate molecules, into three-dimensional networks.
;
_chemical_name_systematic
;\
Bis(ethanol-\k<i>O</i>)bis(thiocyanato-\k<i>N</i>)bis(urotropine-\k<i>N</i>)\
cobalt(II)
;
_chemical_name_common     ?
_chemical_formula_moiety     'C18 H36 Co N10 O2 S2'
_chemical_formula_sum     'C18 H36 Co N10 O2 S2'
_chemical_formula_iupac     '[Co (N C S)2 (C6 H12 N4)2 (C2 H6 O)2]'
_chemical_formula_weight     547.62
_chemical_melting_point     ?
_space_group_crystal_system     monoclinic
_space_group_name_H-M_alt     'P 1 21/n 1'
_space_group_name_Hall     '-P 2yn'
loop_
    _space_group_symop_operation_xyz
    'x, y, z'
    '-x+1/2, y+1/2, -z+1/2'
    '-x, -y, -z'
    'x-1/2, -y-1/2, z-1/2'
_cell_length_a     7.73205(19)
_cell_length_b     11.5092(3)
_cell_length_c     13.6693(3)
_cell_angle_alpha     90
_cell_angle_beta     95.376(2)
_cell_angle_gamma     90
_cell_volume     1211.08(5)
_cell_formula_units_Z     2
_cell_measurement_reflns_used     16954
_cell_measurement_theta_min     4.9960
_cell_measurement_theta_max     79.3440
_cell_measurement_temperature     100.00(10)
loop_
    _twin_individual_id
    _twin_individual_mass_fraction_refined
    _twin_individual_twin_matrix_11
    _twin_individual_twin_matrix_12
    _twin_individual_twin_matrix_13
    _twin_individual_twin_matrix_21
    _twin_individual_twin_matrix_22
    _twin_individual_twin_matrix_23
    _twin_individual_twin_matrix_31
    _twin_individual_twin_matrix_32
    _twin_individual_twin_matrix_33
    1 0.6910(12) 1 0 0 0 1 0 0 0 1
    2 0.3090(12) -1 0 0 0 -1 0 0.333 0 1
_exptl_crystal_description     needle
_exptl_crystal_colour     'light pink'
_exptl_crystal_size_max     0.12
_exptl_crystal_size_mid     0.03
_exptl_crystal_size_min     0.02
_exptl_crystal_density_diffrn     1.502
_exptl_crystal_density_meas     ?
_exptl_crystal_density_method     ?
_exptl_crystal_F_000     578
_exptl_absorpt_coefficient_mu     7.484
_exptl_absorpt_correction_type     multi-scan
_exptl_absorpt_process_details
;
(CrysAlisPro; Rigaku OD, 2021)
;
_exptl_absorpt_correction_T_min     0.58582
_exptl_absorpt_correction_T_max     1.00000
_diffrn_ambient_temperature     100.00(10)
_diffrn_source     'micro-focus sealed X-ray tube'
_diffrn_radiation_type     'Cu K\a'
_diffrn_radiation_wavelength     1.54184
_diffrn_radiation_monochromator     mirror
_diffrn_measurement_device_type     'XtaLAB Synergy, Dualflex, HyPix'
_diffrn_measurement_device     'four-circle diffractometer'
_diffrn_measurement_method     '\w scans'
_diffrn_detector     'Hybrid Pixel Array Detector'
_diffrn_detector_area_resol_mean     10.0000
_diffrn_reflns_number     4731
_diffrn_reflns_av_R_equivalents     ?
_diffrn_reflns_av_unetI/netI     0.0086
_diffrn_reflns_theta_min     5.033
_diffrn_reflns_theta_max     80.320
_diffrn_reflns_theta_full     67.684
_diffrn_measured_fraction_theta_max     0.993
_diffrn_measured_fraction_theta_full     1.000
_diffrn_reflns_limit_h_min     -9
_diffrn_reflns_limit_h_max     9
_diffrn_reflns_limit_k_min     -14
_diffrn_reflns_limit_k_max     14
_diffrn_reflns_limit_l_min     -16
_diffrn_reflns_limit_l_max     17
_diffrn_radiation_probe     x-ray
_refine_special_details
;
 Refined as a 2-component twin.
;
_reflns_number_total     4731
_reflns_number_gt     4504
_reflns_threshold_expression     'I > 2\s(I)'
_refine_ls_structure_factor_coef     Fsqd
_refine_ls_matrix_type     full
_refine_ls_R_factor_all     0.0464
_refine_ls_R_factor_gt     0.0441
_refine_ls_wR_factor_gt     0.1219
_refine_ls_wR_factor_ref     0.1236
_refine_ls_goodness_of_fit_ref     1.063
_refine_ls_restrained_S_all     1.063
_refine_ls_number_reflns     4731
_refine_ls_number_parameters     157
_refine_ls_number_restraints     1
_refine_ls_hydrogen_treatment     mixed
_refine_ls_weighting_scheme     calc
_refine_ls_weighting_details
              'w=1/[\s^2^(Fo^2^)+(0.0719P)^2^+0.7955P] where P=(Fo^2^+2Fc^2^)/3'
_atom_sites_solution_hydrogens     mixed
_atom_sites_solution_primary     dual
_atom_sites_solution_secondary     ?
_refine_ls_shift/su_max     0.000
_refine_ls_shift/su_mean     0.000
_refine_diff_density_max     0.632
_refine_diff_density_min     -0.434
_refine_ls_extinction_method     none
_refine_ls_extinction_coef     .
loop_
    _atom_type_symbol
    _atom_type_description
    _atom_type_scat_dispersion_real
    _atom_type_scat_dispersion_imag
    _atom_type_scat_source
    'C' 'C' 0.0181 0.0091
                         'International Tables Vol C Tables 4.2.6.8 and 6.1.1.4'
    'H' 'H' 0.0000 0.0000
                         'International Tables Vol C Tables 4.2.6.8 and 6.1.1.4'
    'Co' 'Co' -2.3653 3.6143
                         'International Tables Vol C Tables 4.2.6.8 and 6.1.1.4'
    'N' 'N' 0.0311 0.0180
                         'International Tables Vol C Tables 4.2.6.8 and 6.1.1.4'
    'O' 'O' 0.0492 0.0322
                         'International Tables Vol C Tables 4.2.6.8 and 6.1.1.4'
    'S' 'S' 0.3331 0.5567
                         'International Tables Vol C Tables 4.2.6.8 and 6.1.1.4'
_computing_data_collection
;
CrysAlisPro (Rigaku OD, 2021)
;
_computing_cell_refinement
;
CrysAlisPro (Rigaku OD, 2021)
;
_computing_data_reduction
;
CrysAlisPro (Rigaku OD, 2021)
;
_computing_structure_solution
;
<i>SHELXT2014/5</i> (Sheldrick, 2015a)
;
_computing_structure_refinement
;
<i>SHELXL2016/6</i> (Sheldrick, 2015b)
;
_computing_molecular_graphics
;
DIAMOND (Brandenburg & Putz, 1999)
;
_computing_publication_material
;
Publcif (Westrip, 2010)
;
loop_
    _atom_site_type_symbol
    _atom_site_label
    _atom_site_fract_x
    _atom_site_fract_y
    _atom_site_fract_z
    _atom_site_U_iso_or_equiv
    _atom_site_adp_type
    _atom_site_calc_flag
    _atom_site_occupancy
    _atom_site_disorder_assembly
    _atom_site_disorder_group
    Co Co1 0.500000 0.500000 0.500000 0.01842(17) Uani d 1 . .
    N N1 0.3761(3) 0.35322(18) 0.44802(17) 0.0228(4) Uani d 1 . .
    C C1 0.3160(3) 0.2624(2) 0.43241(18) 0.0227(5) Uani d 1 . .
    S S1 0.23069(10) 0.13371(6) 0.41163(5) 0.0324(2) Uani d 1 . .
    N N11 0.6678(3) 0.50619(16) 0.36795(16) 0.0187(4) Uani d 1 . .
    C C11 0.6534(3) 0.3991(2) 0.30608(19) 0.0225(5) Uani d 1 . .
    H H11A 0.682796 0.330698 0.348296 0.027 Uiso calc 1 . .
    H H11B 0.531562 0.390244 0.277616 0.027 Uiso calc 1 . .
    N N12 0.7674(3) 0.40116(19) 0.22623(16) 0.0240(5) Uani d 1 . .
    C C12 0.9479(4) 0.4157(2) 0.2689(2) 0.0244(5) Uani d 1 . .
    H H12A 1.025654 0.417629 0.215328 0.029 Uiso calc 1 . .
    H H12B 0.981359 0.348202 0.311347 0.029 Uiso calc 1 . .
    N N13 0.9718(3) 0.52416(19) 0.32779(16) 0.0216(4) Uani d 1 . .
    C C13 0.9175(3) 0.6229(2) 0.2625(2) 0.0226(5) Uani d 1 . .
    H H13A 0.930800 0.696067 0.300510 0.027 Uiso calc 1 . .
    H H13B 0.994929 0.627096 0.208895 0.027 Uiso calc 1 . .
    N N14 0.7371(3) 0.61247(18) 0.21969(16) 0.0211(4) Uani d 1 . .
    C C14 0.6256(3) 0.6071(2) 0.30005(19) 0.0203(5) Uani d 1 . .
    H H14A 0.503020 0.600855 0.272245 0.024 Uiso calc 1 . .
    H H14B 0.637958 0.680151 0.338260 0.024 Uiso calc 1 . .
    C C15 0.7207(4) 0.5030(2) 0.1637(2) 0.0244(6) Uani d 1 . .
    H H15A 0.797350 0.505963 0.109629 0.029 Uiso calc 1 . .
    H H15B 0.599568 0.494447 0.134039 0.029 Uiso calc 1 . .
    C C16 0.8536(3) 0.5178(2) 0.40565(19) 0.0199(5) Uani d 1 . .
    H H16A 0.867948 0.588774 0.446484 0.024 Uiso calc 1 . .
    H H16B 0.886778 0.450435 0.448420 0.024 Uiso calc 1 . .
    O O1 0.2998(2) 0.60272(15) 0.41991(14) 0.0217(4) Uani d 1 . .
    H H1 0.215(4) 0.570(4) 0.389(3) 0.058(13) Uiso d 1 . .
    C C21 0.2958(3) 0.7251(2) 0.3965(2) 0.0248(5) Uani d 1 . .
    H H21A 0.257744 0.734961 0.325847 0.030 Uiso calc 1 . .
    H H21B 0.414779 0.757096 0.408512 0.030 Uiso calc 1 . .
    C C22 0.1752(4) 0.7938(2) 0.4565(2) 0.0287(6) Uani d 1 . .
    H H22A 0.056867 0.763078 0.444535 0.043 Uiso calc 1 . .
    H H22B 0.176250 0.875727 0.437066 0.043 Uiso calc 1 . .
    H H22C 0.214619 0.786813 0.526478 0.043 Uiso calc 1 . .
loop_
    _atom_site_aniso_label
    _atom_site_aniso_U_11
    _atom_site_aniso_U_22
    _atom_site_aniso_U_33
    _atom_site_aniso_U_12
    _atom_site_aniso_U_13
    _atom_site_aniso_U_23
    Co1 0.0184(3) 0.0121(3) 0.0244(3) -0.00104(19) 0.0005(2) -0.0001(2)
    N1 0.0221(10) 0.0161(10) 0.0303(11) -0.0029(8) 0.0037(8) -0.0025(8)
    C1 0.0216(11) 0.0232(12) 0.0236(11) 0.0011(9) 0.0038(9) -0.0023(10)
    S1 0.0378(4) 0.0239(3) 0.0362(4) -0.0115(3) 0.0076(3) -0.0050(3)
    N11 0.0193(10) 0.0150(10) 0.0215(10) -0.0013(7) 0.0006(8) 0.0007(7)
    C11 0.0262(12) 0.0160(11) 0.0250(12) -0.0013(9) 0.0008(10) -0.0009(10)
    N12 0.0314(12) 0.0179(10) 0.0229(10) 0.0009(8) 0.0031(9) -0.0016(8)
    C12 0.0269(13) 0.0199(12) 0.0270(13) 0.0040(10) 0.0050(10) 0.0012(10)
    N13 0.0219(10) 0.0193(10) 0.0239(10) 0.0014(8) 0.0028(8) 0.0016(9)
    C13 0.0220(12) 0.0196(11) 0.0264(13) -0.0003(9) 0.0034(10) 0.0031(10)
    N14 0.0235(10) 0.0172(9) 0.0225(10) 0.0006(8) 0.0013(8) 0.0019(8)
    C14 0.0214(11) 0.0153(11) 0.0240(12) 0.0018(9) 0.0007(10) 0.0010(9)
    C15 0.0303(14) 0.0210(13) 0.0216(13) 0.0005(9) 0.0006(11) 0.0007(9)
    C16 0.0194(11) 0.0181(10) 0.0221(12) 0.0001(9) 0.0009(9) 0.0016(9)
    O1 0.0210(8) 0.0143(8) 0.0297(9) 0.0002(6) 0.0009(7) 0.0034(7)
    C21 0.0248(12) 0.0171(11) 0.0328(13) 0.0001(9) 0.0036(10) 0.0033(10)
    C22 0.0333(14) 0.0217(12) 0.0305(13) 0.0027(10) 0.0005(11) -0.0029(11)
_geom_special_details
;
 All esds (except the esd in the dihedral angle between two l.s. planes)
 are estimated using the full covariance matrix.  The cell esds are taken
 into account individually in the estimation of esds in distances, angles
 and torsion angles; correlations between esds in cell parameters are only
 used when they are defined by crystal symmetry.  An approximate (isotropic)
 treatment of cell esds is used for estimating esds involving l.s. planes.
;
loop_
    _geom_bond_atom_site_label_1
    _geom_bond_atom_site_label_2
    _geom_bond_site_symmetry_2
    _geom_bond_distance
    _geom_bond_publ_flag
    Co1 N1 3_666 2.037(2) ?
    Co1 N1 . 2.037(2) y
    Co1 N11 3_666 2.321(2) ?
    Co1 N11 . 2.321(2) y
    Co1 O1 . 2.1620(18) y
    Co1 O1 3_666 2.1620(18) ?
    N1 C1 . 1.156(3) ?
    C1 S1 . 1.635(3) ?
    N11 C11 . 1.493(3) ?
    N11 C14 . 1.503(3) ?
    N11 C16 . 1.486(3) ?
    C11 H11A . 0.9900 ?
    C11 H11B . 0.9900 ?
    C11 N12 . 1.466(3) ?
    N12 C12 . 1.471(4) ?
    N12 C15 . 1.475(3) ?
    C12 H12A . 0.9900 ?
    C12 H12B . 0.9900 ?
    C12 N13 . 1.487(3) ?
    N13 C13 . 1.481(3) ?
    N13 C16 . 1.468(3) ?
    C13 H13A . 0.9900 ?
    C13 H13B . 0.9900 ?
    C13 N14 . 1.466(3) ?
    N14 C14 . 1.460(3) ?
    N14 C15 . 1.474(3) ?
    C14 H14A . 0.9900 ?
    C14 H14B . 0.9900 ?
    C15 H15A . 0.9900 ?
    C15 H15B . 0.9900 ?
    C16 H16A . 0.9900 ?
    C16 H16B . 0.9900 ?
    O1 H1 . 0.84(2) ?
    O1 C21 . 1.444(3) ?
    C21 H21A . 0.9900 ?
    C21 H21B . 0.9900 ?
    C21 C22 . 1.519(4) ?
    C22 H22A . 0.9800 ?
    C22 H22B . 0.9800 ?
    C22 H22C . 0.9800 ?
loop_
    _geom_angle_atom_site_label_1
    _geom_angle_atom_site_label_2
    _geom_angle_atom_site_label_3
    _geom_angle_site_symmetry_1
    _geom_angle_site_symmetry_3
    _geom_angle
    _geom_angle_publ_flag
    N1 Co1 N1 3_666 . 180.0 ?
    N1 Co1 N11 . . 91.89(8) ?
    N1 Co1 N11 3_666 3_666 91.89(8) ?
    N1 Co1 N11 3_666 . 88.11(8) ?
    N1 Co1 N11 . 3_666 88.11(8) ?
    N1 Co1 O1 3_666 3_666 89.19(8) ?
    N1 Co1 O1 . . 89.19(8) ?
    N1 Co1 O1 . 3_666 90.81(8) ?
    N1 Co1 O1 3_666 . 90.81(8) ?
    N11 Co1 N11 3_666 . 180.0 ?
    O1 Co1 N11 . . 90.87(7) ?
    O1 Co1 N11 3_666 . 89.13(7) ?
    O1 Co1 N11 3_666 3_666 90.87(7) ?
    O1 Co1 N11 . 3_666 89.13(7) ?
    O1 Co1 O1 3_666 . 180.0 ?
    C1 N1 Co1 . . 169.3(2) ?
    N1 C1 S1 . . 179.4(3) ?
    C11 N11 Co1 . . 113.44(15) ?
    C11 N11 C14 . . 106.7(2) ?
    C14 N11 Co1 . . 113.53(15) ?
    C16 N11 Co1 . . 109.01(16) ?
    C16 N11 C11 . . 106.79(19) ?
    C16 N11 C14 . . 106.96(19) ?
    N11 C11 H11A . . 109.0 ?
    N11 C11 H11B . . 109.0 ?
    H11A C11 H11B . . 107.8 ?
    N12 C11 N11 . . 113.0(2) ?
    N12 C11 H11A . . 109.0 ?
    N12 C11 H11B . . 109.0 ?
    C11 N12 C12 . . 108.7(2) ?
    C11 N12 C15 . . 108.2(2) ?
    C12 N12 C15 . . 108.1(2) ?
    N12 C12 H12A . . 109.2 ?
    N12 C12 H12B . . 109.2 ?
    N12 C12 N13 . . 112.0(2) ?
    H12A C12 H12B . . 107.9 ?
    N13 C12 H12A . . 109.2 ?
    N13 C12 H12B . . 109.2 ?
    C13 N13 C12 . . 107.7(2) ?
    C16 N13 C12 . . 107.3(2) ?
    C16 N13 C13 . . 108.4(2) ?
    N13 C13 H13A . . 109.1 ?
    N13 C13 H13B . . 109.1 ?
    H13A C13 H13B . . 107.8 ?
    N14 C13 N13 . . 112.5(2) ?
    N14 C13 H13A . . 109.1 ?
    N14 C13 H13B . . 109.1 ?
    C13 N14 C15 . . 108.0(2) ?
    C14 N14 C13 . . 108.1(2) ?
    C14 N14 C15 . . 109.0(2) ?
    N11 C14 H14A . . 109.0 ?
    N11 C14 H14B . . 109.0 ?
    N14 C14 N11 . . 112.8(2) ?
    N14 C14 H14A . . 109.0 ?
    N14 C14 H14B . . 109.0 ?
    H14A C14 H14B . . 107.8 ?
    N12 C15 H15A . . 109.2 ?
    N12 C15 H15B . . 109.2 ?
    N14 C15 N12 . . 111.9(2) ?
    N14 C15 H15A . . 109.2 ?
    N14 C15 H15B . . 109.2 ?
    H15A C15 H15B . . 107.9 ?
    N11 C16 H16A . . 108.8 ?
    N11 C16 H16B . . 108.8 ?
    N13 C16 N11 . . 113.6(2) ?
    N13 C16 H16A . . 108.8 ?
    N13 C16 H16B . . 108.8 ?
    H16A C16 H16B . . 107.7 ?
    Co1 O1 H1 . . 120(3) ?
    C21 O1 Co1 . . 130.16(16) ?
    C21 O1 H1 . . 109(3) ?
    O1 C21 H21A . . 109.0 ?
    O1 C21 H21B . . 109.0 ?
    O1 C21 C22 . . 112.9(2) ?
    H21A C21 H21B . . 107.8 ?
    C22 C21 H21A . . 109.0 ?
    C22 C21 H21B . . 109.0 ?
    C21 C22 H22A . . 109.5 ?
    C21 C22 H22B . . 109.5 ?
    C21 C22 H22C . . 109.5 ?
    H22A C22 H22B . . 109.5 ?
    H22A C22 H22C . . 109.5 ?
    H22B C22 H22C . . 109.5 ?
loop_
    _geom_torsion_atom_site_label_1
    _geom_torsion_atom_site_label_2
    _geom_torsion_atom_site_label_3
    _geom_torsion_atom_site_label_4
    _geom_torsion_site_symmetry_1
    _geom_torsion_site_symmetry_2
    _geom_torsion_site_symmetry_3
    _geom_torsion_site_symmetry_4
    _geom_torsion
    _geom_torsion_publ_flag
    Co1 N11 C11 N12 . . . . -176.71(16) ?
    Co1 N11 C14 N14 . . . . 177.58(15) ?
    Co1 N11 C16 N13 . . . . -179.20(15) ?
    Co1 O1 C21 C22 . . . . -107.1(2) ?
    N11 C11 N12 C12 . . . . 58.0(3) ?
    N11 C11 N12 C15 . . . . -59.2(3) ?
    C11 N11 C14 N14 . . . . -56.7(3) ?
    C11 N11 C16 N13 . . . . 57.9(3) ?
    C11 N12 C12 N13 . . . . -58.6(3) ?
    C11 N12 C15 N14 . . . . 58.4(3) ?
    N12 C12 N13 C13 . . . . -57.9(3) ?
    N12 C12 N13 C16 . . . . 58.6(3) ?
    C12 N12 C15 N14 . . . . -59.2(3) ?
    C12 N13 C13 N14 . . . . 58.0(3) ?
    C12 N13 C16 N11 . . . . -59.2(3) ?
    N13 C13 N14 C14 . . . . 59.1(3) ?
    N13 C13 N14 C15 . . . . -58.7(3) ?
    C13 N13 C16 N11 . . . . 56.8(3) ?
    C13 N14 C14 N11 . . . . -59.3(3) ?
    C13 N14 C15 N12 . . . . 59.0(3) ?
    C14 N11 C11 N12 . . . . 57.5(3) ?
    C14 N11 C16 N13 . . . . -56.1(3) ?
    C14 N14 C15 N12 . . . . -58.2(3) ?
    C15 N12 C12 N13 . . . . 58.7(3) ?
    C15 N14 C14 N11 . . . . 57.9(3) ?
    C16 N11 C11 N12 . . . . -56.6(3) ?
    C16 N11 C14 N14 . . . . 57.3(3) ?
    C16 N13 C13 N14 . . . . -57.7(3) ?
loop_
    _geom_hbond_atom_site_label_D
    _geom_hbond_atom_site_label_H
    _geom_hbond_atom_site_label_A
    _geom_hbond_site_symmetry_A
    _geom_hbond_distance_DH
    _geom_hbond_distance_HA
    _geom_hbond_distance_DA
    _geom_hbond_angle_DHA
    C13 H13B S1 2_655 0.99 2.81 3.781(3) 168.2
    C14 H14A S1 2 0.99 2.98 3.816(3) 142.9
    C16 H16A N1 3_666 0.99 2.57 3.166(3) 118.8
    C16 H16B O1 3_666 0.99 2.49 3.090(3) 119.0
    O1 H1 N13 1_455 0.84(2) 2.05(3) 2.870(3) 165(4)
    C22 H22B S1 1_565 0.98 3.02 3.989(3) 168.8
_shelx_space_group_comment
;
The symmetry employed for this shelxl refinement is uniquely defined
by the following loop, which should always be used as a source of
symmetry information in preference to the above space-group names.
They are only intended as comments.
;
_shelx_estimated_absorpt_T_min     ?
_shelx_estimated_absorpt_T_max     ?
_shelx_hkl_file
;
   0   0  -2 290.218 6.21821  -2
   0   0  -2 290.218 6.21821   1
   0   0  -4 1331.98 15.0332  -2
   0   0  -4 1331.98 15.0332   1
   0   0  -6 11831.6 43.9007  -2
   0   0  -6 11831.6 43.9007   1
   0   0  -8 987.610 15.6580  -2
   0   0  -8 987.610 15.6580   1
   0   0  10 4620.56 21.1316  -2
   0   0  10 4620.56 21.1316   1
   0   0  12 4128.71 23.2425  -2
   0   0  12 4128.71 23.2425   1
   0   0  14 1136.94 17.2128  -2
   0   0  14 1136.94 17.2128   1
   0   0  16 140.767 9.31635  -2
   0   0  16 140.767 9.31635   1
   0   1  -1 33615.4 49.7511  -2
   0  -1  -1 33615.4 49.7511   1
   0   1   2 270.448 3.27751  -2
   0  -1   2 270.448 3.27751   1
   0   1  -3 404.078 4.86572  -2
   0  -1  -3 404.078 4.86572   1
   0  -1  -4 1607.14 8.26834  -2
   0   1  -4 1607.14 8.26834   1
   0   1   5 5599.26 13.5510  -2
   0  -1   5 5599.26 13.5510   1
   0  -1   6 287.581 5.54175  -2
   0   1   6 287.581 5.54175   1
   0  -1  -7 3179.14 12.2293  -2
   0   1  -7 3179.14 12.2293   1
   0   1  -8 368.798 7.70840  -2
   0  -1  -8 368.798 7.70840   1
   0   1   9 896.558 9.98421  -2
   0  -1   9 896.558 9.98421   1
   0  -1  10 761.607 8.11646  -2
   0   1  10 761.607 8.11646   1
   0  -1 -11 1363.07 9.12056  -2
   0   1 -11 1363.07 9.12056   1
   0  -1  12 101.478 6.90971  -2
   0   1  12 101.478 6.90971   1
   0   1  13 94.9584 9.25202  -2
   0  -1  13 94.9584 9.25202   1
   0  -1  14 22.3346 8.43636  -2
   0   1  14 22.3346 8.43636   1
   0   1  15 1852.06 12.9293  -2
   0  -1  15 1852.06 12.9293   1
   0   1  16 224.465 7.09679  -2
   0  -1  16 224.465 7.09679   1
   0   1  17 703.214 7.75207  -2
   0  -1  17 703.214 7.75207   1
   0   2   0 43410.5 55.7008  -2
   0  -2   0 43410.5 55.7008   1
   0   2   1 9357.29 14.7688  -2
   0  -2   1 9357.29 14.7688   1
   0  -2   2 5709.21 21.4252  -2
   0   2   2 5709.21 21.4252   1
   0   2  -3 10141.3 15.5730  -2
   0  -2  -3 10141.3 15.5730   1
   0   2   4 870.751 7.00808  -2
   0  -2   4 870.751 7.00808   1
   0  -2   5 44.0349 4.45496  -2
   0   2   5 44.0349 4.45496   1
   0  -2   6 13198.3 29.4827  -2
   0   2   6 13198.3 29.4827   1
   0  -2  -7 6709.34 19.7040  -2
   0   2  -7 6709.34 19.7040   1
   0  -2  -8 5865.96 19.9997  -2
   0   2  -8 5865.96 19.9997   1
   0  -2   9 6159.89 21.9220  -2
   0   2   9 6159.89 21.9220   1
   0   2 -10 2044.82 10.4127  -2
   0  -2 -10 2044.82 10.4127   1
   0   2  11 60.9263 7.03307  -2
   0  -2  11 60.9263 7.03307   1
   0   2 -12 2230.47 11.9165  -2
   0  -2 -12 2230.47 11.9165   1
   0  -2  13 1806.32 11.7505  -2
   0   2  13 1806.32 11.7505   1
   0  -2  14 738.880 10.0933  -2
   0   2  14 738.880 10.0933   1
   0  -2  15 1781.37 12.2611  -2
   0   2  15 1781.37 12.2611   1
   0   2  16 158.632 7.34205  -2
   0  -2  16 158.632 7.34205   1
   0   2  17 47.3200 4.42565  -2
   0  -2  17 47.3200 4.42565   1
   0   3   1 21705.7 25.4332  -2
   0  -3   1 21705.7 25.4332   1
   0  -3   2 374.710 7.79105  -2
   0   3   2 374.710 7.79105   1
   0   3   3 3620.00 15.4249  -2
   0  -3   3 3620.00 15.4249   1
   0   3  -4 58.1718 4.97720  -2
   0  -3  -4 58.1718 4.97720   1
   0   3  -5 124.427 4.63927  -2
   0  -3  -5 124.427 4.63927   1
   0   3   6 27.0826 5.64355  -2
   0  -3   6 27.0826 5.64355   1
   0   3  -7 1808.20 13.0787  -2
   0  -3  -7 1808.20 13.0787   1
   0   3  -8 126.938 9.45923  -2
   0  -3  -8 126.938 9.45923   1
   0  -3  -9 6449.18 19.2671  -2
   0   3  -9 6449.18 19.2671   1
   0  -3  10 211.400 7.13651  -2
   0   3  10 211.400 7.13651   1
   0   3  11 3341.72 14.0190  -2
   0  -3  11 3341.72 14.0190   1
   0  -3  12 492.311 8.43628  -2
   0   3  12 492.311 8.43628   1
   0   3  13 1491.02 11.6341  -2
   0  -3  13 1491.02 11.6341   1
   0   3  14 4.61774 9.05690  -2
   0  -3  14 4.61774 9.05690   1
   0   3  15 111.995 8.23430  -2
   0  -3  15 111.995 8.23430   1
   0   3 -16 72.1973 6.63145  -2
   0  -3 -16 72.1973 6.63145   1
   0  -4   0 3518.55 19.1888  -2
   0   4   0 3518.55 19.1888   1
   0   4  -1 15.0006 4.17451  -2
   0  -4  -1 15.0006 4.17451   1
   0  -4   2 24987.9 34.7554  -2
   0   4   2 24987.9 34.7554   1
   0   4  -3 6847.77 25.2737  -2
   0  -4  -3 6847.77 25.2737   1
   0   4   4 5582.47 23.1736  -2
   0  -4   4 5582.47 23.1736   1
   0  -4   5 67.2053 7.10319  -2
   0   4   5 67.2053 7.10319   1
   0   4   6 32898.3 43.0686  -2
   0  -4   6 32898.3 43.0686   1
   0  -4   7 1916.80 14.1884  -2
   0   4   7 1916.80 14.1884   1
   0   4   8 6022.19 27.6090  -2
   0  -4   8 6022.19 27.6090   1
   0  -4  -9 32.4524 5.88506  -2
   0   4  -9 32.4524 5.88506   1
   0  -4 -10 215.690 7.39403  -2
   0   4 -10 215.690 7.39403   1
   0   4  11 253.407 8.50719  -2
   0  -4  11 253.407 8.50719   1
   0   4 -12 580.068 8.95336  -2
   0  -4 -12 580.068 8.95336   1
   0   4 -13 109.397 8.81260  -2
   0  -4 -13 109.397 8.81260   1
   0  -4  14 79.1791 9.82551  -2
   0   4  14 79.1791 9.82551   1
   0   4 -15 35.9436 6.82401  -2
   0  -4 -15 35.9436 6.82401   1
   0   4  16 1042.87 8.23673  -2
   0  -4  16 1042.87 8.23673   1
   0   5   1 6726.00 18.9556  -2
   0  -5   1 6726.00 18.9556   1
   0  -5   2 14687.0 27.7056  -2
   0   5   2 14687.0 27.7056   1
   0  -5  -3 745.303 10.5413  -2
   0   5  -3 745.303 10.5413   1
   0  -5   4 2272.47 21.2361  -2
   0   5   4 2272.47 21.2361   1
   0  -5   5 155.570 8.39302  -2
   0   5   5 155.570 8.39302   1
   0   5  -6 192.222 7.98040  -2
   0  -5  -6 192.222 7.98040   1
   0   5  -7 3181.81 19.7490  -2
   0  -5  -7 3181.81 19.7490   1
   0   5   8 978.631 7.93906  -2
   0  -5   8 978.631 7.93906   1
   0   5   9 6784.22 16.5463  -2
   0  -5   9 6784.22 16.5463   1
   0   5  10 584.717 8.28513  -2
   0  -5  10 584.717 8.28513   1
   0  -5  11 1484.30 10.5877  -2
   0   5  11 1484.30 10.5877   1
   0   5  12 807.847 10.3344  -2
   0  -5  12 807.847 10.3344   1
   0   5 -13 1792.02 12.8400  -2
   0  -5 -13 1792.02 12.8400   1
   0   5  14 350.359 10.3109  -2
   0  -5  14 350.359 10.3109   1
   0   5  15 127.330 6.66421  -2
   0  -5  15 127.330 6.66421   1
   0  -5  16 2.92174 6.24661  -2
   0   5  16 2.92174 6.24661   1
   0   6   0 1577.49 18.8119  -2
   0  -6   0 1577.49 18.8119   1
   0  -6   1 1053.12 11.2721  -2
   0   6   1 1053.12 11.2721   1
   0   6  -2 12509.7 26.3800  -2
   0  -6  -2 12509.7 26.3800   1
   0   6   3 955.452 11.2804  -2
   0  -6   3 955.452 11.2804   1
   0   6   4 1669.72 13.5558  -2
   0  -6   4 1669.72 13.5558   1
   0   6  -5 6367.95 32.9671  -2
   0  -6  -5 6367.95 32.9671   1
   0   6  -6 11676.6 35.8498  -2
   0  -6  -6 11676.6 35.8498   1
   0   6   7 1471.13 8.27669  -2
   0  -6   7 1471.13 8.27669   1
   0   6   8 3079.65 10.7731  -2
   0  -6   8 3079.65 10.7731   1
   0   6  -9 1201.89 8.88735  -2
   0  -6  -9 1201.89 8.88735   1
   0  -6  10 294.980 8.05452  -2
   0   6  10 294.980 8.05452   1
   0   6 -11 189.870 8.42413  -2
   0  -6 -11 189.870 8.42413   1
   0   6  12 1515.63 11.9673  -2
   0  -6  12 1515.63 11.9673   1
   0  -6  13 0.64044 8.21259  -2
   0   6  13 0.64044 8.21259   1
   0   6  14 56.2656 7.84411  -2
   0  -6  14 56.2656 7.84411   1
   0   6  15 797.519 7.44172  -2
   0  -6  15 797.519 7.44172   1
   0   7   1 1175.83 12.1299  -2
   0  -7   1 1175.83 12.1299   1
   0  -7   2 806.156 12.1047  -2
   0   7   2 806.156 12.1047   1
   0  -7   3 5814.72 25.3886  -2
   0   7   3 5814.72 25.3886   1
   0   7  -4 168.330 10.2745  -2
   0  -7  -4 168.330 10.2745   1
   0   7  -5 8519.51 21.8668  -2
   0  -7  -5 8519.51 21.8668   1
   0   7  -6 25.7148 6.24270  -2
   0  -7  -6 25.7148 6.24270   1
   0   7   7 5941.70 15.6036  -2
   0  -7   7 5941.70 15.6036   1
   0   7   8 20.7297 5.92815  -2
   0  -7   8 20.7297 5.92815   1
   0   7   9 261.757 7.27831  -2
   0  -7   9 261.757 7.27831   1
   0   7  10 283.064 7.85170  -2
   0  -7  10 283.064 7.85170   1
   0   7 -11 760.472 9.64680  -2
   0  -7 -11 760.472 9.64680   1
   0   7  12 106.054 8.50619  -2
   0  -7  12 106.054 8.50619   1
   0   7  13 101.443 7.87316  -2
   0  -7  13 101.443 7.87316   1
   0   7  14 10.2398 6.32745  -2
   0  -7  14 10.2398 6.32745   1
   0   7  15 867.887 6.49942  -2
   0  -7  15 867.887 6.49942   1
   0   8   0 46593.3 85.0247  -2
   0  -8   0 46593.3 85.0247   1
   0   8   1 1388.14 15.1866  -2
   0  -8   1 1388.14 15.1866   1
   0   8   2 1682.34 11.2230  -2
   0  -8   2 1682.34 11.2230   1
   0   8   3 221.381 6.85177  -2
   0  -8   3 221.381 6.85177   1
   0   8  -4 153.729 6.13678  -2
   0  -8  -4 153.729 6.13678   1
   0   8   5 43.4659 6.16806  -2
   0  -8   5 43.4659 6.16806   1
   0   8   6 515.223 7.51755  -2
   0  -8   6 515.223 7.51755   1
   0   8  -7 33.6462 7.02798  -2
   0  -8  -7 33.6462 7.02798   1
   0   8   8 315.892 9.08531  -2
   0  -8   8 315.892 9.08531   1
   0   8   9 8.64551 7.36556  -2
   0  -8   9 8.64551 7.36556   1
   0   8  10 2510.32 13.1440  -2
   0  -8  10 2510.32 13.1440   1
   0   8 -11 55.6701 8.83973  -2
   0  -8 -11 55.6701 8.83973   1
   0   8  12 2680.59 16.4292  -2
   0  -8  12 2680.59 16.4292   1
   0   8  13 286.228 8.50091  -2
   0  -8  13 286.228 8.50091   1
   0   8 -14 1016.58 10.3102  -2
   0  -8 -14 1016.58 10.3102   1
   0   9   1 3731.47 13.3093  -2
   0  -9   1 3731.47 13.3093   1
   0   9   2 1482.78 9.08683  -2
   0  -9   2 1482.78 9.08683   1
   0   9   3 587.028 7.99638  -2
   0  -9   3 587.028 7.99638   1
   0  -9  -4 5682.23 15.4972  -2
   0   9  -4 5682.23 15.4972   1
   0   9  -5 350.028 7.74736  -2
   0  -9  -5 350.028 7.74736   1
   0   9  -6 384.906 7.82243  -2
   0  -9  -6 384.906 7.82243   1
   0   9  -7 1041.35 9.34339  -2
   0  -9  -7 1041.35 9.34339   1
   0  -9   8 579.942 11.3263  -2
   0   9   8 579.942 11.3263   1
   0   9   9 1831.69 13.0851  -2
   0  -9   9 1831.69 13.0851   1
   0  -9  10 450.231 9.46388  -2
   0   9  10 450.231 9.46388   1
   0   9  11 2377.97 13.6323  -2
   0  -9  11 2377.97 13.6323   1
   0   9 -12 45.2604 8.31235  -2
   0  -9 -12 45.2604 8.31235   1
   0   9 -13 69.0969 13.4351  -2
   0  -9 -13 69.0969 13.4351   1
   0  10   0 11749.5 30.5051  -2
   0 -10   0 11749.5 30.5051   1
   0  10  -1 6759.29 18.2305  -2
   0 -10  -1 6759.29 18.2305   1
   0  10  -2 661.665 8.82043  -2
   0 -10  -2 661.665 8.82043   1
   0  10   3 276.583 8.50514  -2
   0 -10   3 276.583 8.50514   1
   0  10  -4 3008.69 14.5080  -2
   0 -10  -4 3008.69 14.5080   1
   0  10   5 109.685 7.79717  -2
   0 -10   5 109.685 7.79717   1
   0  10   6 2079.62 11.4200  -2
   0 -10   6 2079.62 11.4200   1
   0  10   7 2032.56 12.0101  -2
   0 -10   7 2032.56 12.0101   1
   0  10  -8 1192.07 12.0217  -2
   0 -10  -8 1192.07 12.0217   1
   0 -10   9 651.004 14.1105  -2
   0  10   9 651.004 14.1105   1
   0  10  10 765.687 14.7208  -2
   0 -10  10 765.687 14.7208   1
   0  10 -11 4.08010 6.17746  -2
   0 -10 -11 4.08010 6.17746   1
   0  10 -12 74.0033 8.70783  -2
   0 -10 -12 74.0033 8.70783   1
   0 -11  -1 3994.11 15.2195  -2
   0  11  -1 3994.11 15.2195   1
   0  11   2 1565.33 10.7394  -2
   0 -11   2 1565.33 10.7394   1
   0  11   3 610.064 9.95965  -2
   0 -11   3 610.064 9.95965   1
   0  11  -4 308.119 9.97614  -2
   0 -11  -4 308.119 9.97614   1
   0  11  -5 99.8870 8.96409  -2
   0 -11  -5 99.8870 8.96409   1
   0  11  -6 151.652 8.76715  -2
   0 -11  -6 151.652 8.76715   1
   0  11   7 101.957 11.2592  -2
   0 -11   7 101.957 11.2592   1
   0  11  -8 11.4196 10.4929  -2
   0 -11  -8 11.4196 10.4929   1
   0  11  -9 1851.48 19.6835  -2
   0 -11  -9 1851.48 19.6835   1
   0  11 -10 11.4986 8.33748  -2
   0 -11 -10 11.4986 8.33748   1
   0  11 -11 2440.94 20.8422  -2
   0 -11 -11 2440.94 20.8422   1
   0  12   0 351.050 13.0881  -2
   0 -12   0 351.050 13.0881   1
   0  12  -1 232.012 10.8682  -2
   0 -12  -1 232.012 10.8682   1
   0  12  -2 252.460 9.90501  -2
   0 -12  -2 252.460 9.90501   1
   0  12  -3 102.465 8.89913  -2
   0 -12  -3 102.465 8.89913   1
   0  12   4 618.907 10.5773  -2
   0 -12   4 618.907 10.5773   1
   0  12  -5 40.7033 8.34758  -2
   0 -12  -5 40.7033 8.34758   1
   0  12  -6 2952.07 16.1919  -2
   0 -12  -6 2952.07 16.1919   1
   0  12   7 562.381 11.3536  -2
   0 -12   7 562.381 11.3536   1
   0  12  -8 1172.13 15.1688  -2
   0 -12  -8 1172.13 15.1688   1
   0  12  -9 10.6577 8.59463  -2
   0 -12  -9 10.6577 8.59463   1
   0  13   1 2298.15 15.3335  -2
   0 -13   1 2298.15 15.3335   1
   0  13   2 2070.52 13.3666  -2
   0 -13   2 2070.52 13.3666   1
   0  13   3 1477.01 12.5251  -2
   0 -13   3 1477.01 12.5251   1
   0  13  -4 722.379 10.1977  -2
   0 -13  -4 722.379 10.1977   1
   0  13  -5 130.781 9.08762  -2
   0 -13  -5 130.781 9.08762   1
   0  13  -6 189.441 9.34598  -2
   0 -13  -6 189.441 9.34598   1
   0  13  -7 131.835 10.7406  -2
   0 -13  -7 131.835 10.7406   1
   0 -13   8 918.582 9.04991  -2
   0  13   8 918.582 9.04991   1
   0  14   0 916.136 11.6108  -2
   0 -14   0 916.136 11.6108   1
   0  14  -1 325.748 7.16900  -2
   0 -14  -1 325.748 7.16900   1
   0  14   2 3178.37 12.0148  -2
   0 -14   2 3178.37 12.0148   1
   0  14  -3 339.832 6.22317  -2
   0 -14  -3 339.832 6.22317   1
   0  14   4 158.665 6.50055  -2
   0 -14   4 158.665 6.50055   1
  -1   0  17 63.1298 12.7300   1
  -1   0  15 2999.41 15.1098   1
  -1   0  13 844.771 8.52989   1
  -1   0  11 100.780 6.42206   1
  -1   0   9 644.918 11.4054   1
   1   0  -7 248.104 6.90607   1
  -1   0   5 19325.3 30.2899   1
  -1   0   3 142843. 57.2437   1
  -1   0   1 2302.68 7.77300   1
   1   0   1 55665.5 57.5866   1
  -1   0  -3 44136.5 35.3405   1
  -1   0  -5 2783.63 11.7988   1
   1   0   7 3368.09 12.4134   1
   1   0   9 8614.07 26.2395   1
   1   0  11 2750.61 15.1672   1
   1   0  13 413.869 9.24905   1
   1   0  15 1932.83 11.0106   1
  -1   1  17 1.81217 11.9155   1
  -1  -1  16 67.7769 5.90100   1
  -1   1  15 191.383 5.94976   1
  -1  -1  14 1469.42 8.49976   1
  -1  -1  13 704.308 6.53767   1
  -1  -1  12 696.369 6.15320   1
  -1  -1  11 524.045 5.54201   1
  -1  -1  10 2394.74 8.26978   1
  -1  -1   9 292.142 7.27398   1
  -1  -1   8 1984.93 11.1185   1
   1  -1  -7 3143.17 11.7247   1
  -1  -1   6 8795.37 17.3337   1
  -1   1   5 3779.23 10.8874   1
   1   1  -4 134.628 3.63623   1
  -1   1   3 152.950 3.44501   1
   1  -1  -2 5319.81 11.0017   1
  -1  -1   1 150.811 3.32671   1
   1  -1   0 4628.21 12.7291   1
   1   1   1 562.513 3.89198   1
  -1   1  -2 32074.0 28.0989   1
  -1   1  -3 672.251 3.76376   1
  -1  -1  -4 3194.23 8.10560   1
  -1  -1  -5 23.6668 2.91689   1
  -1  -1  -6 646.634 5.67007   1
   1   1   7 18.8288 4.15724   1
   1  -1   8 249.391 5.84031   1
   1   1   9 47.8156 5.40409   1
   1  -1  10 803.205 5.83736   1
   1   1  11 12.7921 5.14149   1
  -1   1 -12 966.556 7.39208   1
   1  -1  13 166.864 5.92974   1
   1   1  14 643.274 7.62681   1
  -1  -1 -15 60.0704 4.93183   1
  -1  -1 -16 1220.94 6.45613   1
  -1   2  17 157.462 4.92660   1
   1  -2 -16 453.834 5.76726   1
  -1  -2  15 1054.63 9.32366   1
  -1  -2  14 25.9295 5.08216   1
  -1  -2  13 173.686 5.39231   1
   1  -2 -12 2127.19 9.37828   1
  -1  -2  11 329.416 5.02312   1
   1  -2 -10 1494.73 7.77532   1
   1   2  -9 2782.82 12.0680   1
  -1   2   8 18.2153 3.83006   1
  -1   2   7 3396.87 9.12198   1
   1   2  -6 4047.19 13.5411   1
  -1  -2   5 2958.22 9.22515   1
  -1   2   4 4322.06 11.5818   1
   1  -2  -3 136.740 3.44283   1
   1   2  -2 1889.99 8.02807   1
   1   2  -1 13508.7 15.7155   1
  -1   2   0 5141.26 12.1507   1
  -1   2  -1 38591.6 35.2749   1
  -1  -2  -2 162.334 3.16627   1
   1   2   3 30751.0 24.9612   1
   1  -2   4 6586.86 12.6808   1
   1  -2   5 3749.11 9.76905   1
   1  -2   6 5153.04 14.1324   1
   1  -2   7 1949.76 9.52896   1
   1  -2   8 163.254 6.01771   1
  -1  -2  -9 1941.59 9.84253   1
   1  -2  10 2137.16 9.83498   1
  -1  -2 -11 164.700 5.50370   1
   1  -2  12 2098.39 9.59390   1
  -1  -2 -13 189.065 6.30613   1
   1   2  14 12.6111 4.76285   1
  -1   2 -15 850.788 6.41546   1
   1  -2  16 50.0711 5.49917   1
  -1  -3  17 30.3584 5.74917   1
   1  -3 -16 422.245 5.54765   1
  -1   3  15 166.754 6.41149   1
   1  -3 -14 2251.24 9.44966   1
  -1  -3  13 300.859 6.16218   1
   1   3 -12 1265.61 8.08580   1
   1  -3 -11 47.8633 4.88277   1
  -1  -3  10 138.929 4.47444   1
   1   3  -9 216.300 4.86423   1
   1  -3  -8 6073.25 14.0761   1
  -1  -3   7 31.7049 3.58897   1
   1  -3  -6 2703.45 8.97802   1
  -1   3   5 71.2974 4.47172   1
   1  -3  -4 3833.67 13.4831   1
   1  -3  -3 43.9859 2.46158   1
   1  -3  -2 1470.52 6.42642   1
   1  -3  -1 2295.38 9.21766   1
  -1  -3   0 206.743 3.30657   1
   1  -3   1 583.930 4.88016   1
   1   3   2 305.193 5.65387   1
   1   3   3 47.5427 3.46321   1
  -1  -3  -4 5114.99 10.5442   1
   1   3   5 2062.53 9.22585   1
   1  -3   6 2060.74 8.64971   1
   1  -3   7 94.2700 4.78930   1
  -1   3  -8 5684.59 17.5786   1
  -1   3  -9 417.464 5.55264   1
   1   3  10 2810.39 9.16320   1
  -1  -3 -11 22.2953 5.27102   1
   1  -3  12 70.0042 5.75298   1
   1  -3  13 33.2490 5.98970   1
   1   3  14 113.600 4.82688   1
   1  -3  15 853.348 6.30580   1
  -1  -3 -16 299.258 6.28706   1
  -1  -4  16 5.04309 4.97205   1
  -1  -4  15 45.7086 4.98657   1
   1  -4 -14 13.0824 4.93660   1
  -1   4  13 62.7625 5.86424   1
   1  -4 -12 21.4872 5.09420   1
  -1   4  11 1362.86 7.81681   1
  -1   4  10 997.361 6.90441   1
  -1  -4   9 6858.19 11.1237   1
   1  -4  -8 58.2580 6.72330   1
  -1   4   7 5985.40 15.4365   1
  -1  -4   6 235.313 4.67779   1
   1  -4  -5 2671.99 9.39529   1
   1  -4  -4 573.944 7.14490   1
  -1  -4   3 9372.57 15.5102   1
   1  -4  -2 488.991 4.93731   1
  -1  -4   1 1610.28 6.75537   1
   1  -4   0 1262.56 8.15038   1
   1  -4   1 372.077 5.48552   1
   1  -4   2 67.9342 2.73011   1
   1  -4   3 57102.6 43.2911   1
   1   4   4 3017.12 10.8875   1
   1  -4   5 500.661 6.11302   1
  -1  -4  -6 18.2395 4.43155   1
   1   4   7 717.381 8.26839   1
   1  -4   8 906.517 6.90915   1
   1  -4   9 1205.94 6.46599   1
   1  -4  10 164.439 5.11554   1
   1  -4  11 438.253 5.50434   1
   1   4  12 356.766 6.66505   1
   1   4  13 3990.84 13.3546   1
   1   4  14 16.5832 5.71270   1
   1   4  15 906.019 5.99877   1
  -1  -4 -16 67.3495 5.94450   1
   1  -5 -16 242.127 5.76975   1
  -1   5  15 118.410 5.41864   1
  -1  -5  14 449.521 7.17579   1
  -1  -5  13 105.656 5.92335   1
  -1  -5  12 1836.47 8.01020   1
  -1  -5  11 424.781 5.26513   1
  -1  -5  10 1348.50 6.64682   1
  -1  -5   9 112.672 4.13820   1
  -1  -5   8 5922.92 9.99141   1
   1   5  -7 113.348 5.94287   1
  -1  -5   6 329.580 6.53176   1
   1  -5  -5 4200.68 12.1232   1
   1  -5  -4 2293.99 10.1116   1
   1  -5  -3 342.752 4.93810   1
   1  -5  -2 2334.33 9.04677   1
   1   5  -1 2466.92 8.61769   1
   1   5   0 2741.02 12.0578   1
   1   5   1 3203.78 11.5922   1
  -1  -5  -2 3400.98 14.3096   1
   1   5   3 193.435 6.35375   1
  -1  -5  -4 6469.23 20.2223   1
  -1  -5  -5 89.1631 5.72028   1
   1  -5   6 922.367 8.25606   1
  -1  -5  -7 1021.93 9.56796   1
   1  -5   8 4037.29 9.35888   1
   1  -5   9 711.524 5.43527   1
   1  -5  10 1009.47 6.84110   1
   1  -5  11 402.645 5.64211   1
   1  -5  12 137.729 6.42038   1
  -1  -5 -13 78.8358 5.79125   1
   1  -5  14 322.809 6.13314   1
   1  -5  15 374.617 5.15703   1
   1  -5  16 78.6941 6.82015   1
  -1  -6  15 190.619 4.21889   1
  -1  -6  14-0.27864 4.88731   1
   1  -6 -13 223.730 5.40626   1
  -1  -6  12 527.660 5.82069   1
  -1  -6  11 248.475 5.40720   1
  -1  -6  10 1090.09 6.59127   1
   1  -6  -9 946.478 5.87619   1
  -1   6   8 667.475 5.07190   1
  -1   6   7 3068.33 7.39306   1
  -1  -6   6 1177.78 9.70967   1
   1   6  -5 6921.54 20.3361   1
   1   6  -4 394.561 6.06211   1
  -1  -6   3 184.309 5.21578   1
   1  -6  -2 2060.12 9.97192   1
  -1   6   1 1022.67 7.84646   1
  -1   6   0 4990.13 19.1914   1
  -1   6  -1 1329.24 9.74160   1
  -1  -6  -2 3223.36 13.6259   1
  -1  -6  -3 21182.7 38.8271   1
   1   6   4 4301.29 18.0582   1
   1   6   5 165.305 8.29112   1
   1  -6   6 2061.94 11.2015   1
   1  -6   7 1887.30 6.10128   1
  -1  -6  -8 499.927 5.06816   1
   1  -6   9 1471.22 7.26737   1
   1  -6  10 11.8203 4.88776   1
   1  -6  11 725.297 6.82237   1
   1  -6  12 1531.03 8.23530   1
   1  -6  13 861.563 7.38159   1
  -1  -6 -14 30.9430 4.88094   1
   1  -6  15 246.766 4.06497   1
  -1  -7  15 20.2088 3.18354   1
   1  -7 -14 39.6413 4.48845   1
  -1  -7  13 200.198 4.95032   1
   1  -7 -12 69.8333 4.64995   1
  -1  -7  11 50.4159 4.72369   1
  -1  -7  10 718.853 6.08780   1
  -1  -7   9 313.577 5.13408   1
  -1  -7   8 8752.03 12.3352   1
   1  -7  -7 6.88799 3.55365   1
  -1  -7   6 5229.14 8.91862   1
  -1  -7   5 11.9275 4.08569   1
   1  -7  -4 82.0472 5.96986   1
   1  -7  -3 499.228 9.03071   1
   1  -7  -2 194.911 7.75826   1
   1   7  -1 206.519 6.19168   1
  -1   7   0 2468.96 12.1619   1
   1   7   1 858.331 8.24398   1
   1   7   2 10793.0 29.5158   1
   1   7   3 86.1090 8.10471   1
   1   7   4 5671.84 26.1595   1
  -1  -7  -5 92.9417 3.97617   1
   1  -7   6 207.754 4.25187   1
   1  -7   7 79.0783 4.36651   1
  -1  -7  -8 561.564 5.33444   1
   1  -7   9 15.0458 4.80248   1
   1  -7  10 83.1388 6.03815   1
   1  -7  11 82.0481 6.07687   1
   1  -7  12 697.550 7.36905   1
  -1  -7 -13 7.48250 5.32223   1
  -1  -7 -14 1655.24 9.74969   1
   1  -8 -14 121.243 4.06430   1
  -1  -8  13 550.098 6.53072   1
   1  -8 -12 14.1994 4.51609   1
  -1  -8  11 98.9823 4.91817   1
  -1  -8  10 79.5386 4.94810   1
   1  -8  -9 374.637 4.97902   1
  -1  -8   8 71.8893 4.23431   1
  -1  -8   7 87.7539 4.22924   1
  -1  -8   6 357.464 4.22329   1
  -1  -8   5 4569.68 9.58979   1
   1  -8  -4 335.239 4.76923   1
   1   8   4 184.517 44.4153  -2
  -1  -8   4 184.517 44.4153   1
   1  -8  -3 11353.7 14.3736   1
   1   8   3 11906.5 81.7795  -2
  -1  -8   3 11906.5 81.7795   1
  -1  -8   2 1738.48 7.32010   1
   1   8   2 2658.15 58.2320  -2
  -1  -8   2 2658.15 58.2320   1
   1  -8  -1 1003.44 6.82032   1
  -1  -8   0 958.652 7.03377   1
   1   8   1 5367.78 13.7693   1
   1  -8   2 357.093 5.02409   1
   1  -8   3 699.850 5.09318   1
  -1   8   3 5002.73 43.7742  -2
   1  -8   3 5002.73 43.7742   1
  -1  -8  -4 13.3362 3.84026   1
   1  -8   5 102.883 4.16428   1
  -1   8  -6 5.42494 4.41265   1
   1  -8   7 1582.82 6.96864   1
   1  -8   8 7.78258 4.61160   1
   1  -8   9 3671.06 9.63871   1
   1  -8  10 25.3281 5.98008   1
   1  -8  11 686.314 7.34972   1
   1  -8  12 36.6844 5.81435   1
  -1  -8 -13 78.9383 5.17851   1
   1   8  14 22.6989 3.85109   1
   1  -9 -13 5.42852 5.09097   1
   1  -9 -12 104.034 5.93679   1
  -1  -9  11 1135.67 7.99702   1
   1  -9 -10 868.040 7.55992   1
  -1  -9   9 69.9308 4.98992   1
  -1  -9   8 93.6124 4.65677   1
  -1  -9   7 1201.66 6.87137   1
  -1  -9   6 1447.11 7.19611   1
   1  -9  -5 3476.65 9.36459   1
   1  -9  -4 415.668 5.15499   1
   1   9   4 1022.70 53.7115  -2
  -1  -9   4 1022.70 53.7115   1
   1  -9  -3 141.200 5.00481   1
   1   9   3 184.096 48.2801  -2
  -1  -9   3 184.096 48.2801   1
  -1  -9   2 1553.47 6.85516   1
   1   9   2 2417.23 58.3627  -2
  -1  -9   2 2417.23 58.3627   1
   1  -9  -1 1410.78 7.28314   1
   1  -9   0 2871.36 8.52161   1
  -1  -9   0 4736.78 96.1652  -2
   1   9   0 4736.78 96.1652   1
   1  -9   1 8482.64 12.6052   1
  -1  -9   1 9189.96 125.337  -2
   1   9   1 9189.96 125.337   1
  -1  -9  -2 1050.32 6.19791   1
  -1   9   2 1813.85 44.7391  -2
   1  -9   2 1813.85 44.7391   1
   1  -9   3 44.7091 4.67463   1
  -1   9   3 77.3456 27.7320  -2
   1  -9   3 77.3456 27.7320   1
   1  -9   4 762.969 5.84437   1
  -1   9   4 880.963 32.4726  -2
   1  -9   4 880.963 32.4726   1
  -1  -9  -5 1008.84 5.91624   1
   1  -9   6 1164.03 6.18636   1
   1   9   7 1205.40 6.62725   1
   1  -9   8 656.721 6.63586   1
   1  -9   9 2.31105 5.44697   1
   1  -9  10 847.072 7.28614   1
   1  -9  11 65.4645 5.63367   1
   1  -9  12 375.276 6.73423   1
   1   9  13 112.488 6.44213   1
   1 -10 -12 125.001 6.54423   1
  -1 -10  11 531.482 7.18568   1
   1 -10 -10 254.028 5.99878   1
  -1 -10   9 1610.87 10.6241   1
   1 -10  -8 100.519 6.44706   1
  -1 -10   7 1012.20 8.14426   1
  -1 -10   6 122.317 5.85174   1
   1 -10  -5 867.918 6.91651   1
   1  10   5 1335.96 55.2704  -2
  -1 -10   5 1335.96 55.2704   1
   1 -10  -4 1214.27 7.72475   1
   1  10   4 1245.10 32.0842  -2
  -1 -10   4 1245.10 32.0842   1
   1 -10  -3 379.512 5.96959   1
  -1  10  -3 465.518 23.6333  -2
   1 -10  -3 465.518 23.6333   1
   1 -10  -2 1436.58 7.55054   1
  -1 -10   1 1072.83 7.69696   1
  -1  10  -1 4303.35 44.0104  -2
   1 -10  -1 4303.35 44.0104   1
   1 -10   0 20.6171 5.78785   1
  -1  10   0-7.56675 28.1261  -2
   1 -10   0-7.56675 28.1261   1
   1 -10   1 7883.64 15.2119   1
   1  10  -1 8036.75 34.1193  -2
  -1 -10  -1 8036.75 34.1193   1
  -1 -10  -2 188.086 6.32656   1
  -1  10   2 760.555 24.8014  -2
   1 -10   2 760.555 24.8014   1
   1 -10   3 187.204 5.77444   1
  -1  10   3 336.756 21.1543  -2
   1 -10   3 336.756 21.1543   1
   1 -10   4 425.708 6.19086   1
  -1  10   4 986.903 34.0775  -2
   1 -10   4 986.903 34.0775   1
   1 -10   5 939.375 7.15441   1
  -1  10   5 1193.36 35.0622  -2
   1 -10   5 1193.36 35.0622   1
   1 -10   6 583.317 6.24251   1
   1 -10   7 288.742 5.09972   1
   1 -10   8 12.7354 5.69653   1
   1 -10   9 440.668 7.08143   1
  -1 -10 -10 547.101 6.88691   1
   1 -10  11 972.377 9.25618   1
  -1 -10 -12 431.374 6.54189   1
  -1  11  11 189.679 4.62346   1
   1 -11 -10 42.7960 6.36838   1
  -1 -11   9 122.370 9.74791   1
   1 -11  -8 44.5595 6.88556   1
  -1 -11   7 120.500 7.31824   1
  -1 -11   6 1417.95 9.25071   1
  -1 -11   5 36.3359 6.95454   1
  -1  11  -5 9.00787 30.7445  -2
   1 -11  -5 9.00787 30.7445   1
  -1 -11   4 1444.37 9.75051   1
  -1  11  -4 1554.72 34.7945  -2
   1 -11  -4 1554.72 34.7945   1
   1 -11  -3 21.7642 6.21758   1
  -1  11  -3 203.219 29.8866  -2
   1 -11  -3 203.219 29.8866   1
   1 -11  -2 957.235 8.30039   1
  -1  11  -2 1016.42 33.1936  -2
   1 -11  -2 1016.42 33.1936   1
  -1 -11   1 584.166 7.11926   1
  -1  11  -1 464.118 42.5647  -2
   1 -11  -1 464.118 42.5647   1
   1 -11   0 682.672 7.98108   1
  -1  11   0 947.808 26.4809  -2
   1 -11   0 947.808 26.4809   1
  -1 -11  -1 17.9920 6.54019   1
   1  11  -1 293.761 20.5111  -2
  -1 -11  -1 293.761 20.5111   1
   1 -11   2 72.7172 7.07641   1
  -1  11   2 481.538 24.0129  -2
   1 -11   2 481.538 24.0129   1
  -1 -11  -3 362.247 6.99440   1
   1  11  -3 436.103 28.5161  -2
  -1 -11  -3 436.103 28.5161   1
   1 -11   4 104.147 6.33830   1
   1  11  -4 713.489 29.3642  -2
  -1 -11  -4 713.489 29.3642   1
  -1 -11  -5 66.8397 6.36857   1
   1 -11   6 1419.24 8.43568   1
  -1 -11  -7 59.0074 6.15258   1
   1 -11   8 1580.75 9.53508   1
  -1 -11  -9 226.319 8.48924   1
   1  11  10 1069.87 16.4232   1
  -1 -11 -11 12.3415 5.32114   1
  -1  12   9 420.487 8.58739   1
  -1 -12   8 145.183 6.68350   1
   1 -12  -7 702.644 7.68331   1
  -1 -12   6 3.66332 6.76603   1
   1 -12  -5 537.167 7.84398   1
  -1 -12   4 56.6997 6.28676   1
   1 -12  -3 173.210 7.30815   1
   1  12   3 1619.54 21.4035  -2
  -1 -12   3 1619.54 21.4035   1
  -1 -12   2 7.94332 6.22216   1
   1  12   2 7.62498 17.4601  -2
  -1 -12   2 7.62498 17.4601   1
   1 -12  -1 167.494 7.61556   1
   1  12   1 1518.96 21.9062  -2
  -1 -12   1 1518.96 21.9062   1
   1 -12   0 237.692 8.32671   1
  -1  12   0 266.305 16.5960  -2
   1 -12   0 266.305 16.5960   1
  -1 -12  -1 2984.13 13.7284   1
  -1  12   1 2912.11 27.0937  -2
   1 -12   1 2912.11 27.0937   1
  -1 -12  -2 13.0847 7.39849   1
   1  12  -2 42.7461 20.0339  -2
  -1 -12  -2 42.7461 20.0339   1
  -1 -12  -3 3188.41 13.2684   1
  -1  12   3 3166.92 27.5684  -2
   1 -12   3 3166.92 27.5684   1
   1 -12   4 1522.62 10.2701   1
   1  12  -4 1549.57 27.9991  -2
  -1 -12  -4 1549.57 27.9991   1
  -1 -12  -5 266.635 7.07767   1
   1 -12   6 102.871 6.35775   1
   1 -12   7 194.811 6.85562   1
  -1 -12  -8 198.798 20.4752   1
  -1  13   7 143.825 5.17905   1
   1 -13  -6 651.238 7.01657   1
  -1 -13   5 924.549 6.67711   1
   1 -13  -4 461.824 6.98310   1
   1  13   4 475.490 18.0534  -2
  -1 -13   4 475.490 18.0534   1
   1 -13  -3 49.6060 5.40135   1
   1 -13  -2 1718.41 10.0306   1
   1  13   2 1897.57 24.7709  -2
  -1 -13   2 1897.57 24.7709   1
   1 -13  -1 181.103 7.10727   1
   1  13   1 290.112 20.1998  -2
  -1 -13   1 290.112 20.1998   1
  -1 -13   0 929.024 10.3202   1
  -1  13   0 1278.46 17.7199  -2
   1 -13   0 1278.46 17.7199   1
  -1 -13  -1 267.522 7.69507   1
   1  13  -1 300.562 15.0675  -2
  -1 -13  -1 300.562 15.0675   1
   1 -13   2 309.381 9.42402   1
   1  13  -2 1030.01 16.4907  -2
  -1 -13  -2 1030.01 16.4907   1
   1 -13   3 96.8137 6.97319   1
   1  13  -3 100.597 18.3778  -2
  -1 -13  -3 100.597 18.3778   1
   1 -13   4 82.4356 6.10546   1
   1  13  -4 277.320 17.4382  -2
  -1 -13  -4 277.320 17.4382   1
  -1 -13  -5 22.9513 6.74556   1
   1 -13   6 119.612 8.85029   1
  -1 -13  -7 281.080 15.1443   1
  -1 -14   5 662.973 9.59730   1
  -1 -14   4 481.617 12.0298   1
  -1 -14   3 289.478 6.38537   1
  -1 -14   2 232.445 5.84008   1
   1 -14  -1 1261.62 8.77286   1
  -1 -14   0 50.2624 6.71998   1
  -1 -14  -1 74.8737 4.60896   1
   1 -14   2 685.818 8.12977   1
   1 -14   3 648.608 7.09930   1
  -2   0  16 406.050 6.49121   1
  -2   0  14 790.301 9.04614   1
  -2   0  12 309.369 7.66081   1
  -2   0  10 526.223 8.00318   1
  -2   0   8 2011.31 14.1115   1
   2   0  -6 29190.4 47.9705   1
  -2   0   4 53562.5 43.9325   1
   2   0  -2 827.949 10.2897   1
   2   0   0 33568.1 35.8412   1
   2   0   2 1919.36 12.0863   1
  -2   0  -4 3502.28 13.2795   1
   2   0   6 15412.6 27.9225   1
   2   0   8 5827.83 25.7075   1
   2   0  10 287.941 7.68485   1
   2   0  12 670.839 11.6917   1
   2   0  14 741.664 9.96827   1
  -2   0 -16 3215.41 13.7902   1
  -2  -1  17 35.8141 2.85628   1
  -2  -1  16 318.124 5.51099   1
  -2   1  15 206.741 5.45228   1
  -2   1  14 305.631 5.93158   1
  -2  -1  13 5326.78 12.8557   1
   2  -1 -12 503.921 6.04178   1
  -2  -1  11 131.580 4.70577   1
  -2   1  10 2540.49 8.89130   1
   2   1  -9 1448.86 9.50919   1
  -2   1   8 2125.51 9.73823   1
  -2  -1   7 756.401 5.87979   1
  -2   1   6 185.050 4.56408   1
  -2  -1   5 42423.6 32.4859   1
  -2   1   4 2629.11 8.74368   1
   2   1  -3 2913.02 8.63879   1
   2  -1  -2 4381.66 10.1937   1
   2  -1  -1 17019.3 18.2280   1
   2   1   0 791.092 5.37889   1
   2  -1   1 10872.9 17.9468   1
   2  -1   2 203.364 3.87847   1
   2   1   3 3036.50 8.76362   1
  -2   1  -4 591.914 5.68625   1
  -2  -1  -5 573.626 6.78673   1
  -2  -1  -6 56.6382 4.38330   1
   2  -1   7 1086.47 8.24841   1
   2  -1   8 25.6925 6.04345   1
   2  -1   9 2789.11 8.91055   1
   2  -1  10 59.2940 4.88760   1
   2  -1  11 2441.96 9.40125   1
   2   1  12 502.383 5.87578   1
   2  -1  13 736.812 6.98923   1
   2  -1  14 20.4635 5.87971   1
  -2  -1 -15 374.288 7.25900   1
  -2  -1 -16 35.7889 3.31693   1
  -2   2  17 5.47138 2.69153   1
  -2  -2  16 76.2196 4.29901   1
  -2  -2  15 539.920 6.53825   1
  -2  -2  14 855.972 8.65968   1
  -2  -2  13 535.419 8.47430   1
   2  -2 -12 1401.40 8.54665   1
   2  -2 -11 8.68020 4.58964   1
   2   2 -10 553.190 5.68934   1
  -2   2   9 2001.92 8.18783   1
  -2  -2   8 789.491 6.84357   1
  -2  -2   7 2721.81 8.88873   1
   2   2  -6 3045.80 12.3087   1
   2   2  -5 1348.80 7.49926   1
   2   2  -4 5723.14 15.3592   1
   2  -2  -3 7459.01 16.2298   1
   2  -2  -2 7031.52 14.4621   1
   2  -2  -1 2250.81 7.48776   1
   2  -2   0 9898.73 21.4195   1
   2   2   1 2670.39 7.68071   1
  -2  -2  -2 8160.87 14.9090   1
   2   2   3 11185.7 15.9442   1
  -2  -2  -4 3533.07 10.5756   1
   2  -2   5 636.853 6.46762   1
   2  -2   6 712.603 6.23697   1
   2   2   7 1696.62 9.92418   1
   2  -2   8 437.867 8.86070   1
   2   2   9 3008.06 10.0489   1
   2  -2  10 1875.16 8.71650   1
  -2  -2 -11 46.3964 5.64209   1
   2   2  12 478.814 7.47537   1
   2  -2  13 98.0407 5.53183   1
   2  -2  14 202.806 6.20027   1
   2  -2  15 971.338 9.22809   1
   2  -2  16 636.297 8.17505   1
  -2  -3  17 274.431 8.66171   1
  -2  -3  16 33.2112 3.90833   1
  -2  -3  15 544.812 6.33063   1
  -2   3  14 30.7082 5.38052   1
  -2  -3  13 652.739 7.67186   1
  -2   3  12 63.5954 5.13216   1
  -2  -3  11 2361.90 8.61001   1
  -2  -3  10 29.5861 4.04202   1
   2  -3  -9 1212.11 5.86883   1
  -2   3   8 288.204 4.80015   1
  -2  -3   7 8000.13 15.2286   1
  -2  -3   6 18.2660 4.15755   1
   2  -3  -5 3092.70 10.2957   1
  -2   3   4 54.6065 4.64617   1
  -2   3   3 455.177 5.87167   1
  -2  -3   2 59.1141 4.43781   1
   2   3  -1 150.299 3.10878   1
   2  -3   0 942.525 5.92771   1
   2   3   1 3809.06 11.9526   1
  -2  -3  -2 3139.07 10.7175   1
  -2  -3  -3 6751.23 14.5504   1
  -2   3  -4 576.669 5.58641   1
  -2  -3  -5 12309.5 20.7228   1
   2  -3   6 622.449 6.07904   1
   2  -3   7 4952.21 15.4318   1
   2  -3   8 398.715 5.16058   1
  -2  -3  -9 358.364 5.88226   1
   2   3  10 113.179 5.45077   1
   2  -3  11 445.105 6.71741   1
   2  -3  12 1412.04 8.71625   1
   2  -3  13 77.3388 5.55571   1
  -2  -3 -14 9.99362 5.40820   1
   2  -3  15 132.939 4.80823   1
   2  -3  16 2.26545 5.13847   1
   2  -4 -16 38.3582 3.72309   1
  -2  -4  15 16.5708 3.98187   1
  -2  -4  14 1275.58 8.44535   1
  -2   4  13 51.6890 5.81187   1
  -2   4  12 5965.19 13.1263   1
  -2  -4  11 115.973 4.88436   1
  -2  -4  10 1302.62 7.46074   1
  -2  -4   9 29.8343 4.09115   1
   2  -4  -8 410.193 4.76562   1
  -2   4   7 199.023 5.41202   1
  -2   4   6 79.1335 4.79985   1
   2  -4  -5 103.532 4.55678   1
  -2  -4   4 424.504 5.30027   1
  -2   4   3 11.0118 4.14684   1
  -2   4   2 7398.10 16.0526   1
   2  -4  -1 224.809 4.94830   1
   2   4   0 14281.7 19.7107   1
  -2  -4  -1 523.474 6.33491   1
   2  -4   2 1121.01 8.11025   1
   2  -4   3 45.2180 4.55660   1
   2  -4   4 5593.23 14.0629   1
  -2  -4  -5 1166.62 8.27918   1
   2  -4   6 87.9822 4.63542   1
   2  -4   7 119.580 5.49131   1
   2  -4   8 877.370 5.44352   1
   2  -4   9 240.005 5.40041   1
   2  -4  10 8226.45 16.3670   1
   2  -4  11 383.854 5.92060   1
   2  -4  12 196.929 6.33144   1
   2  -4  13 294.985 5.50367   1
   2   4  14 515.057 6.44118   1
   2  -4  15 3.24785 4.07864   1
   2  -4  16 89.6719 6.03257   1
  -2  -5  16 3.91921 2.92504   1
  -2  -5  15 253.079 5.01359   1
  -2   5  14 250.966 5.44721   1
  -2  -5  13 54.4732 5.96380   1
   2  -5 -12 1.89929 4.89448   1
   2   5 -11 5511.09 11.7771   1
   2   5 -10 87.5557 4.70117   1
  -2  -5   9 4070.13 9.19508   1
  -2  -5   8 3607.61 7.78062   1
   2   5  -7 11334.6 18.4948   1
  -2   5   6 4.17804 4.65290   1
  -2  -5   5 3272.69 11.8051   1
  -2   5   4 654.406 6.34152   1
   2  -5  -3 3664.66 11.4748   1
   2   5  -2 2543.91 9.79415   1
   2  -5  -1 2328.20 9.91956   1
   2   5   0 4.24282 4.95361   1
   2   5   1 2205.13 10.3875   1
   2   5   2 581.208 5.82242   1
   2   5   3 3988.20 13.0191   1
  -2  -5  -4 1413.94 8.79515   1
   2   5   5 2618.09 13.0014   1
   2   5   6 624.496 8.44249   1
   2  -5   7 1747.75 6.42347   1
  -2  -5  -8 1261.72 6.61102   1
   2  -5   9 110.195 5.26813   1
   2  -5  10 13.9837 5.27928   1
   2  -5  11 447.587 6.68159   1
   2   5  12 252.806 6.18368   1
   2  -5  13 57.9174 5.41332   1
   2  -5  14 662.567 7.10648   1
  -2  -5 -15 613.534 7.89489   1
   2  -6 -15 635.238 6.78880   1
  -2  -6  14 303.088 5.88607   1
  -2   6  13 632.697 6.34942   1
   2  -6 -12 1191.73 7.83744   1
  -2  -6  11 503.499 6.02280   1
  -2  -6  10 725.016 6.00202   1
  -2  -6   9 975.364 5.74022   1
   2  -6  -8 470.876 4.69785   1
  -2  -6   7 24.2581 3.44938   1
   2  -6  -6 3133.36 8.30524   1
  -2   6   5 847.294 8.61486   1
   2   6  -4 1178.33 10.7744   1
  -2  -6   3 2289.53 11.3085   1
   2  -6  -2 1153.55 8.52189   1
  -2   6   1 20.2183 6.55933   1
   2  -6   0 3868.89 13.7542   1
   2   6   1 3332.44 11.5985   1
  -2  -6  -2 2777.80 11.3395   1
   2  -6   3 3384.65 15.3710   1
   2  -6   4 7334.29 27.2849   1
   2  -6   5 151.637 5.80492   1
  -2  -6  -6 125.803 3.90973   1
   2  -6   7 22.8240 3.97028   1
   2  -6   8 96.5781 4.26307   1
   2   6   9 1844.91 8.93629   1
  -2  -6 -10 1471.13 7.84867   1
   2  -6  11 22.7373 6.17756   1
  -2  -6 -12 57.4599 6.17849   1
   2  -6  13 40.0703 5.23248   1
   2  -6  14 719.120 6.48586   1
   2  -6  15 85.8273 4.81439   1
  -2   7  15 26.5764 2.69124   1
  -2  -7  14 3.42038 4.34732   1
  -2  -7  13 1879.82 9.48378   1
  -2  -7  12 11.4865 4.74612   1
  -2  -7  11 3890.73 10.2631   1
  -2  -7  10 80.8780 5.30343   1
  -2   7   9 91.1015 4.80813   1
  -2  -7   8 237.729 4.37017   1
   2  -7  -7 128.599 3.90082   1
  -2  -7   6 77.8575 4.17754   1
  -2  -7   5 384.676 4.62641   1
   2  -7  -4 432.639 5.75757   1
   2   7  -3 547.027 8.49182   1
  -2  -7   2 152.463 7.38718   1
  -2  -7   1 7142.50 22.4769   1
   2  -7   0 49.2947 5.99467   1
   2   7   1 8420.19 22.1290   1
   2   7   2 66.3676 6.34653   1
  -2  -7  -3 376.016 6.00042   1
   2  -7   4 175.586 4.36821   1
   2   7   5 315.840 4.58535   1
   2  -7   6 18.0434 4.29047   1
   2  -7   7 179.610 4.86175   1
   2  -7   8 66.4181 4.63285   1
   2   7   9 1611.07 8.16977   1
   2   7  10 20.7440 6.30066   1
   2  -7  11 3768.43 12.8408   1
   2  -7  12 6.90657 6.28580   1
   2  -7  13 440.151 7.22819   1
   2  -7  14 104.677 4.81188   1
   2  -8 -14 106.488 3.94590   1
  -2  -8  13 15.4578 4.77100   1
  -2  -8  12 189.067 4.89401   1
  -2  -8  11 79.8113 4.73002   1
  -2   8  10 97.7097 5.11303   1
   2  -8  -9 45.8266 5.01202   1
   2  -8  -8 1629.74 7.23980   1
  -2  -8   7 46.1106 4.67907   1
   2  -8  -6 6697.39 12.4092   1
   2  -8  -5 438.272 4.62338   1
  -2  -8   4 7731.65 11.9242   1
   2  -8  -3 24.8567 4.21242   1
  -2   8  -2 491.695 29.0580  -2
   2  -8  -3 491.695 29.0580   1
  -2  -8   2 1424.59 7.28646   1
   2   8   1 2141.52 33.9480  -2
  -2  -8   2 2141.52 33.9480   1
  -2  -8   1 1355.43 6.99840   1
   2   8   0 2149.23 39.5171  -2
  -2  -8   1 2149.23 39.5171   1
   2  -8   0 1643.55 8.08420   1
   2  -8   1 527.551 5.11900   1
   2  -8   2 722.443 6.09161   1
   2  -8   3 237.664 4.69122   1
   2  -8   4 1850.48 7.30079   1
   2   8   5 18.3383 4.22809   1
   2  -8   6 3409.13 8.78309   1
  -2  -8  -7 182.105 4.65025   1
   2  -8   8 1138.58 7.14031   1
   2  -8   9 47.5721 5.60721   1
  -2  -8 -10 244.715 6.83085   1
   2  -8  11 8.00942 6.52911   1
   2   8  12 91.3114 8.07529   1
  -2  -8 -13 129.313 5.50327   1
   2  -9 -13 1760.79 15.8297   1
  -2  -9  12 343.231 5.42653   1
   2  -9 -11 142.824 5.43582   1
  -2  -9  10 659.446 5.57596   1
   2  -9  -9 800.048 6.58771   1
  -2   9   8 1802.39 8.16158   1
  -2  -9   7 116.539 5.27800   1
  -2  -9   6 594.090 5.72874   1
   2  -9  -5 6652.68 11.8136   1
   2   9   4 7203.47 61.8585  -2
  -2  -9   5 7203.47 61.8585   1
  -2  -9   4 383.056 5.73788   1
   2   9   3 450.951 30.7371  -2
  -2  -9   4 450.951 30.7371   1
  -2  -9   3 1546.50 8.28472   1
   2   9   2 2357.59 39.0136  -2
  -2  -9   3 2357.59 39.0136   1
  -2  -9   2 3931.29 11.8457   1
   2   9   1 4976.74 44.5888  -2
  -2  -9   2 4976.74 44.5888   1
  -2  -9   1 626.122 6.69681   1
  -2  -9   0 181.147 5.71403   1
   2  -9  -1 281.131 75.9956  -2
  -2   9   0 281.131 75.9956   1
   2  -9   1 1577.71 7.75710   1
   2   9  -2 3112.34 22.4504  -2
  -2  -9  -1 3112.34 22.4504   1
   2  -9   2 1196.82 6.98833   1
   2  -9  -3 1697.46 61.1913  -2
  -2   9  -2 1697.46 61.1913   1
   2  -9   3 171.933 5.68145   1
   2  -9  -4 347.653 68.2180  -2
  -2   9  -3 347.653 68.2180   1
  -2  -9  -4 543.407 5.56892   1
   2  -9   5 1274.85 7.11705   1
   2  -9   6 6.10671 5.07927   1
   2  -9   7 1254.85 7.51690   1
  -2  -9  -8 171.535 5.41253   1
   2  -9   9 588.544 7.17608   1
   2   9  10 41.1853 5.78849   1
   2  -9  11 408.524 5.73363   1
   2  -9  12 80.9858 6.39928   1
   2 -10 -12 868.539 6.67877   1
   2 -10 -11 92.7257 4.72626   1
  -2 -10  10 379.382 7.16644   1
  -2 -10   9 212.638 7.46806   1
  -2 -10   8 140.468 6.02535   1
  -2 -10   7 888.277 8.43850   1
   2 -10  -6 159.547 6.61091   1
   2  10   5 135.263 52.0289  -2
  -2 -10   6 135.263 52.0289   1
  -2 -10   5 70.8896 5.42045   1
   2  10   4 116.218 21.5007  -2
  -2 -10   5 116.218 21.5007   1
  -2 -10   4 846.891 6.90443   1
   2  10   3 1640.36 28.4192  -2
  -2 -10   4 1640.36 28.4192   1
   2 -10  -3 1196.15 9.31742   1
   2  10   2 2653.53 24.4390  -2
  -2 -10   3 2653.53 24.4390   1
  -2 -10   2 1302.16 8.33434   1
   2  10   1 1394.35 27.2462  -2
  -2 -10   2 1394.35 27.2462   1
   2 -10  -1 252.819 6.01152   1
   2 -10   0 144.423 6.13826   1
   2 -10  -1 227.726 23.8096  -2
  -2  10   0 227.726 23.8096   1
   2 -10   1 43.5535 6.60885   1
   2 -10  -2 589.720 16.9983  -2
  -2  10  -1 589.720 16.9983   1
  -2 -10  -2 3247.53 10.7855   1
   2 -10  -3 3577.28 22.2979  -2
  -2  10  -2 3577.28 22.2979   1
   2 -10   3 1787.68 8.91792   1
   2  10  -4 2239.69 31.4540  -2
  -2 -10  -3 2239.69 31.4540   1
   2 -10   4 196.668 6.36014   1
   2  10  -5 223.648 26.1710  -2
  -2 -10  -4 223.648 26.1710   1
   2 -10   5 27.1497 6.08543   1
   2  10  -6 40.1260 24.8680  -2
  -2 -10  -5 40.1260 24.8680   1
   2 -10   6 1402.39 7.43207   1
   2 -10   7 526.808 5.91995   1
   2 -10   8 1221.91 7.67354   1
   2 -10   9 959.161 7.67832   1
   2  10  10 1208.39 7.70748   1
   2 -10  11 97.0483 6.50412   1
   2 -11 -11 116.355 3.24769   1
   2 -11 -10 4.28861 6.08984   1
   2 -11  -9 506.151 7.09279   1
  -2 -11   8 4.42710 5.96118   1
   2 -11  -7 694.705 7.72076   1
  -2 -11   6 439.566 7.36340   1
  -2 -11   5 3300.36 11.9717   1
  -2  11  -4 3753.22 39.7327  -2
   2 -11  -5 3753.22 39.7327   1
  -2 -11   4 509.114 8.40039   1
   2  11   3 1045.33 23.2113  -2
  -2 -11   4 1045.33 23.2113   1
  -2 -11   3 110.984 8.93582   1
  -2  11  -2 183.931 17.2563  -2
   2 -11  -3 183.931 17.2563   1
  -2 -11   2 8.28681 6.13647   1
  -2  11  -1 390.769 15.3243  -2
   2 -11  -2 390.769 15.3243   1
   2 -11  -1 418.156 8.05754   1
  -2  11   0 440.055 17.4232  -2
   2 -11  -1 440.055 17.4232   1
  -2 -11   0 222.999 7.51111   1
   2  11  -1 354.684 19.5599  -2
  -2 -11   0 354.684 19.5599   1
   2 -11   1 867.956 8.60789   1
   2  11  -2 876.998 23.3391  -2
  -2 -11  -1 876.998 23.3391   1
  -2 -11  -2 20.1270 8.73599   1
   2  11  -3 146.234 21.0055  -2
  -2 -11  -2 146.234 21.0055   1
  -2 -11  -3 1423.17 11.3569   1
   2  11  -4 1618.55 24.7615  -2
  -2 -11  -3 1618.55 24.7615   1
  -2 -11  -4 625.128 8.22894   1
   2  11  -5 2133.47 29.8538  -2
  -2 -11  -4 2133.47 29.8538   1
  -2 -11  -5 2940.97 13.1925   1
  -2 -11  -6 54.6364 6.40349   1
   2 -11   7 1377.91 9.83259   1
   2  11   8 35.9216 7.23362   1
   2 -11   9 180.145 5.67748   1
   2 -12  -9 25.7799 3.72284   1
  -2 -12   8 227.287 4.98161   1
   2 -12  -7 281.589 6.03384   1
  -2 -12   6 71.0629 5.77622   1
  -2 -12   5 34.2780 7.48743   1
  -2  12  -4 78.2112 16.7486  -2
   2 -12  -5 78.2112 16.7486   1
  -2 -12   4 1265.17 11.8064   1
  -2  12  -3 1311.21 20.8008  -2
   2 -12  -4 1311.21 20.8008   1
  -2 -12   3 6.07113 7.38527   1
  -2  12  -2 482.757 13.6120  -2
   2 -12  -3 482.757 13.6120   1
  -2 -12   2 1662.96 10.1171   1
   2  12   1 2304.41 15.1170  -2
  -2 -12   2 2304.41 15.1170   1
   2 -12  -1 121.705 9.18327   1
  -2  12   0 737.765 11.2391  -2
   2 -12  -1 737.765 11.2391   1
  -2 -12   0 1496.62 11.8517   1
   2  12  -1 1543.81 15.9771  -2
  -2 -12   0 1543.81 15.9771   1
  -2 -12  -1 1491.01 11.2650   1
  -2  12   2 2162.90 45.0098  -2
   2 -12   1 2162.90 45.0098   1
  -2 -12  -2 1139.64 10.7137   1
  -2  12   3 1364.59 40.6201  -2
   2 -12   2 1364.59 40.6201   1
   2 -12   3 51.5366 6.22877   1
  -2  12   4 667.690 37.0142  -2
   2 -12   3 667.690 37.0142   1
  -2 -12  -4 178.511 6.34612   1
  -2  12   5 263.903 34.1564  -2
   2 -12   4 263.903 34.1564   1
   2 -12   5 213.528 6.22223   1
   2 -12   6 346.890 7.75031   1
   2 -12   7 488.491 7.91744   1
  -2 -12  -8 113.095 17.0190   1
   2 -13  -7 933.943 9.09483   1
   2 -13  -6 4.08043 4.20764   1
   2 -13  -5 1273.26 7.74095   1
  -2  13   4 423.787 6.16709   1
  -2  13  -3 585.426 13.4082  -2
   2 -13  -4 585.426 13.4082   1
  -2 -13   3 745.962 9.13767   1
  -2  13  -2 754.401 14.5114  -2
   2 -13  -3 754.401 14.5114   1
  -2 -13   2 1062.95 10.7651   1
   2  13   1 1043.18 18.5648  -2
  -2 -13   2 1043.18 18.5648   1
  -2 -13   1 302.081 9.04099   1
   2  13   0 280.771 13.8049  -2
  -2 -13   1 280.771 13.8049   1
   2 -13   0 16.0271 6.95062   1
   2  13  -1 115.562 16.2237  -2
  -2 -13   0 115.562 16.2237   1
  -2 -13  -1 90.7265 6.60450   1
  -2  13   2 537.318 20.8939  -2
   2 -13   1 537.318 20.8939   1
  -2 -13  -2 33.5917 6.83457   1
  -2  13   3 410.350 19.2288  -2
   2 -13   2 410.350 19.2288   1
   2 -13   3 384.843 5.72663   1
   2 -13   4 650.245 7.88835   1
   2 -13   5 205.406 5.11603   1
  -2 -13  -6 30.7853 16.7465   1
   2 -14  -4 505.727 7.01625   1
  -2 -14   3 113.212 9.10309   1
  -2  14  -2 227.262 10.3167  -2
   2 -14  -3 227.262 10.3167   1
   2 -14  -2 56.9727 3.85443   1
  -2  14  -1 101.948 11.2383  -2
   2 -14  -2 101.948 11.2383   1
  -2 -14   1 32.2813 4.38030   1
  -2  14   0 86.3562 11.7144  -2
   2 -14  -1 86.3562 11.7144   1
  -2 -14   0 150.253 6.06149   1
  -2  14   1 160.559 11.5710  -2
   2 -14   0 160.559 11.5710   1
  -2 -14  -1 92.6745 5.44915   1
  -2  14   2 86.8179 10.8928  -2
   2 -14   1 86.8179 10.8928   1
  -2 -14  -2 120.042 4.60864   1
  -2 -14  -3 8.42169 2.77686   1
  -3   0  15 288.915 9.12060   1
  -3   0  13 272.229 9.07012   1
  -3   0  11 1846.28 11.7755   1
  -3   0   9 10944.8 21.2660   1
   3   0  -7 10325.0 25.4975   1
   3   0  -5 280.277 7.65433   1
  -3   0   3 1792.94 12.0993   1
   3   0  -1 4594.26 21.5879   1
   3   0   1 4979.41 21.1262   1
   3   0   3 38971.9 77.6019   1
   3   0   5 2460.67 15.6709   1
   3   0   7 85.2181 13.1606   1
   3   0   9 139.037 12.9782   1
   3   0  11 677.215 14.4135   1
   3   0  13 2151.65 24.0479   1
  -3   0 -15 70.7422 10.0936   1
   3  -1  15 540.746 7.08734  -2
  -3   1  16 540.746 7.08734   1
   3   1  14 434.006 9.06331  -2
  -3  -1  15 434.006 9.06331   1
   3  -1  13 91.3648 7.99126  -2
  -3   1  14 91.3648 7.99126   1
   3   1  12 1334.42 11.5594  -2
  -3  -1  13 1334.42 11.5594   1
  -3   1 -11 1743.88 11.9507  -2
   3  -1 -12 1743.88 11.9507   1
   3  -1  10 2254.43 12.6442  -2
  -3   1  11 2254.43 12.6442   1
   3  -1   9 397.507 6.79872  -2
  -3   1  10 397.507 6.79872   1
   3   1   8 1076.80 8.49284  -2
  -3  -1   9 1076.80 8.49284   1
   3  -1   7 7283.07 21.9369  -2
  -3   1   8 7283.07 21.9369   1
   3   1   6 4194.54 16.0347  -2
  -3  -1   7 4194.54 16.0347   1
  -3  -1  -5 982.032 7.71973  -2
   3   1  -6 982.032 7.71973   1
  -3  -1  -4 4114.86 14.7368  -2
   3   1  -5 4114.86 14.7368   1
  -3   1  -3 29471.2 40.5405  -2
   3  -1  -4 29471.2 40.5405   1
  -3   1  -2 7073.50 17.6458  -2
   3  -1  -3 7073.50 17.6458   1
   3  -1   1 2372.32 9.69446  -2
  -3   1   2 2372.32 9.69446   1
  -3   1   0 3363.97 13.9902  -2
   3  -1  -1 3363.97 13.9902   1
   3   1  -1 7849.93 18.2521  -2
  -3  -1   0 7849.93 18.2521   1
   3   1  -2 1253.19 11.3865  -2
  -3  -1  -1 1253.19 11.3865   1
   3   1  -3 16289.1 28.1758  -2
  -3  -1  -2 16289.1 28.1758   1
   3   1  -4 13053.8 29.3183  -2
  -3  -1  -3 13053.8 29.3183   1
   3  -1  -5 1996.56 12.6677  -2
  -3   1  -4 1996.56 12.6677   1
  -3   1   6 518.796 9.27618  -2
   3  -1   5 518.796 9.27618   1
  -3  -1   7 5353.08 22.1131  -2
   3   1   6 5353.08 22.1131   1
   3  -1  -8 4150.96 21.7081  -2
  -3   1  -7 4150.96 21.7081   1
  -3   1   9 1910.52 11.5935  -2
   3  -1   8 1910.52 11.5935   1
  -3   1  10 604.995 9.62503  -2
   3  -1   9 604.995 9.62503   1
   3   1 -11 2985.99 16.7539  -2
  -3  -1 -10 2985.99 16.7539   1
   3   1 -12 853.677 11.7200  -2
  -3  -1 -11 853.677 11.7200   1
  -3  -1  13 640.970 13.6220  -2
   3   1  12 640.970 13.6220   1
  -3  -1  14 81.7896 12.5941  -2
   3   1  13 81.7896 12.5941   1
  -3   1  15 678.821 12.3864  -2
   3  -1  14 678.821 12.3864   1
  -3   1  16 429.510 8.09717  -2
   3  -1  15 429.510 8.09717   1
   3   2  15 168.993 5.84220  -2
  -3  -2  16 168.993 5.84220   1
   3  -2  14 293.170 7.01810  -2
  -3   2  15 293.170 7.01810   1
  -3   2 -13 357.304 9.05112  -2
   3  -2 -14 357.304 9.05112   1
   3   2  12 1443.57 15.3732  -2
  -3  -2  13 1443.57 15.3732   1
  -3   2 -11 1533.02 11.0093  -2
   3  -2 -12 1533.02 11.0093   1
   3   2  10 1810.99 11.0912  -2
  -3  -2  11 1810.99 11.0912   1
   3   2   9 1085.91 8.50859  -2
  -3  -2  10 1085.91 8.50859   1
  -3   2  -8 1255.17 7.85986  -2
   3  -2  -9 1255.17 7.85986   1
   3  -2   7 1696.30 9.84781  -2
  -3   2   8 1696.30 9.84781   1
   3   2   6 2692.26 11.3561  -2
  -3  -2   7 2692.26 11.3561   1
   3  -2   5 2851.92 12.8229  -2
  -3   2   6 2851.92 12.8229   1
   3   2   4 383.969 6.96915  -2
  -3  -2   5 383.969 6.96915   1
  -3   2  -3 4245.35 14.1565  -2
   3  -2  -4 4245.35 14.1565   1
   3  -2   2 6556.50 17.4188  -2
  -3   2   3 6556.50 17.4188   1
  -3  -2  -1 3020.03 13.3251  -2
   3   2  -2 3020.03 13.3251   1
  -3   2   0 11157.4 20.8168  -2
   3  -2  -1 11157.4 20.8168   1
   3   2  -1 17298.7 25.9063  -2
  -3  -2   0 17298.7 25.9063   1
  -3   2   2 3209.06 13.4377  -2
   3  -2   1 3209.06 13.4377   1
  -3  -2   3 3288.12 14.7612  -2
   3   2   2 3288.12 14.7612   1
  -3   2   4 6673.07 18.3619  -2
   3  -2   3 6673.07 18.3619   1
  -3   2   5 584.298 9.43746  -2
   3  -2   4 584.298 9.43746   1
   3   2  -6 1873.81 15.1947  -2
  -3  -2  -5 1873.81 15.1947   1
   3   2  -7 5404.34 24.1881  -2
  -3  -2  -6 5404.34 24.1881   1
   3   2  -8 1179.44 15.3951  -2
  -3  -2  -7 1179.44 15.3951   1
  -3   2   9 619.579 8.33351  -2
   3  -2   8 619.579 8.33351   1
  -3   2  10 1284.56 11.2030  -2
   3  -2   9 1284.56 11.2030   1
  -3   2  11 959.624 11.7265  -2
   3  -2  10 959.624 11.7265   1
  -3   2  12 1975.75 12.6478  -2
   3  -2  11 1975.75 12.6478   1
  -3   2  13 1290.48 13.2311  -2
   3  -2  12 1290.48 13.2311   1
  -3   2  14 687.584 14.2127  -2
   3  -2  13 687.584 14.2127   1
  -3  -2  15 154.848 8.70968  -2
   3   2  14 154.848 8.70968   1
  -3  -2  16 126.903 7.73311  -2
   3   2  15 126.903 7.73311   1
   3   3  15 195.734 4.78989  -2
  -3  -3  16 195.734 4.78989   1
   3  -3  14 323.896 6.50430  -2
  -3   3  15 323.896 6.50430   1
  -3   3 -13 98.5511 8.70292  -2
   3  -3 -14 98.5511 8.70292   1
   3   3  12 566.370 14.7445  -2
  -3  -3  13 566.370 14.7445   1
   3   3  11 418.039 10.8235  -2
  -3  -3  12 418.039 10.8235   1
  -3   3 -10 172.643 8.43092  -2
   3  -3 -11 172.643 8.43092   1
   3   3   9 8007.42 17.0611  -2
  -3  -3  10 8007.42 17.0611   1
  -3   3  -8 147.674 6.36316  -2
   3  -3  -9 147.674 6.36316   1
   3  -3   7 150.510 6.16435  -2
  -3   3   8 150.510 6.16435   1
  -3  -3  -6 552.297 9.59932  -2
   3   3  -7 552.297 9.59932   1
   3   3   5 681.356 9.54068  -2
  -3  -3   6 681.356 9.54068   1
  -3   3  -4 4360.58 16.0191  -2
   3  -3  -5 4360.58 16.0191   1
   3  -3   3 613.510 7.37260  -2
  -3   3   4 613.510 7.37260   1
  -3   3  -2 10323.5 23.0824  -2
   3  -3  -3 10323.5 23.0824   1
  -3   3  -1 3239.33 14.8820  -2
   3  -3  -2 3239.33 14.8820   1
  -3  -3   0 5591.38 17.3526  -2
   3   3  -1 5591.38 17.3526   1
   3  -3  -1 12455.6 25.7001  -2
  -3   3   0 12455.6 25.7001   1
  -3  -3   2 1541.87 10.8730  -2
   3   3   1 1541.87 10.8730   1
   3   3  -3 22890.2 41.9771  -2
  -3  -3  -2 22890.2 41.9771   1
   3   3  -4 1037.82 9.76936  -2
  -3  -3  -3 1037.82 9.76936   1
  -3  -3   5 9922.92 29.5368  -2
   3   3   4 9922.92 29.5368   1
   3   3  -6 1268.80 12.8282  -2
  -3  -3  -5 1268.80 12.8282   1
   3   3  -7 1060.22 12.0395  -2
  -3  -3  -6 1060.22 12.0395   1
   3   3  -8 107.740 7.53235  -2
  -3  -3  -7 107.740 7.53235   1
  -3   3   9 280.110 8.50543  -2
   3  -3   8 280.110 8.50543   1
  -3   3  10 4357.21 17.6791  -2
   3  -3   9 4357.21 17.6791   1
  -3  -3  11 241.442 9.35830  -2
   3   3  10 241.442 9.35830   1
  -3   3  12 611.485 9.73865  -2
   3  -3  11 611.485 9.73865   1
  -3   3  13 1144.61 13.4064  -2
   3  -3  12 1144.61 13.4064   1
  -3   3  14 154.990 9.40642  -2
   3  -3  13 154.990 9.40642   1
  -3   3  15 632.263 8.27231  -2
   3  -3  14 632.263 8.27231   1
  -3   3  16 416.002 8.55783  -2
   3  -3  15 416.002 8.55783   1
   3  -4  15 38.2886 4.61625  -2
  -3   4  16 38.2886 4.61625   1
   3  -4  14 637.610 8.06176  -2
  -3   4  15 637.610 8.06176   1
   3   4  13 99.2613 8.24160  -2
  -3  -4  14 99.2613 8.24160   1
   3  -4  12 1667.64 13.9589  -2
  -3   4  13 1667.64 13.9589   1
   3  -4  11 740.902 10.0100  -2
  -3   4  12 740.902 10.0100   1
   3  -4  10 293.027 8.42248  -2
  -3   4  11 293.027 8.42248   1
   3  -4   9 1380.67 9.86362  -2
  -3   4  10 1380.67 9.86362   1
  -3   4  -8 99.4949 6.38805  -2
   3  -4  -9 99.4949 6.38805   1
   3   4   7 666.830 6.81148  -2
  -3  -4   8 666.830 6.81148   1
   3  -4   6 230.337 7.08802  -2
  -3   4   7 230.337 7.08802   1
   3  -4   5 2039.82 12.2619  -2
  -3   4   6 2039.82 12.2619   1
  -3   4  -4 6304.01 17.7251  -2
   3  -4  -5 6304.01 17.7251   1
   3   4   3 312.459 7.42096  -2
  -3  -4   4 312.459 7.42096   1
  -3   4  -2 10181.8 24.8197  -2
   3  -4  -3 10181.8 24.8197   1
   3  -4   1 540.767 10.4495  -2
  -3   4   2 540.767 10.4495   1
  -3   4   0 5536.69 20.3328  -2
   3  -4  -1 5536.69 20.3328   1
  -3   4   1 2520.75 14.6351  -2
   3  -4   0 2520.75 14.6351   1
  -3   4   2 839.582 10.9629  -2
   3  -4   1 839.582 10.9629   1
  -3   4   3 4326.10 19.5082  -2
   3  -4   2 4326.10 19.5082   1
  -3   4   4 642.952 9.94470  -2
   3  -4   3 642.952 9.94470   1
   3   4  -5 2709.47 15.8410  -2
  -3  -4  -4 2709.47 15.8410   1
  -3   4   6 4104.51 20.5467  -2
   3  -4   5 4104.51 20.5467   1
   3   4  -7 106.384 8.08027  -2
  -3  -4  -6 106.384 8.08027   1
   3   4  -8 1219.99 8.86879  -2
  -3  -4  -7 1219.99 8.86879   1
   3   4  -9 49.0488 7.11214  -2
  -3  -4  -8 49.0488 7.11214   1
  -3   4  10 2302.14 13.5000  -2
   3  -4   9 2302.14 13.5000   1
  -3   4  11 409.708 9.00583  -2
   3  -4  10 409.708 9.00583   1
  -3   4  12 1624.52 15.4977  -2
   3  -4  11 1624.52 15.4977   1
  -3   4  13 745.382 10.4022  -2
   3  -4  12 745.382 10.4022   1
  -3   4  14 277.869 8.26294  -2
   3  -4  13 277.869 8.26294   1
  -3  -4  15 272.312 8.43244  -2
   3   4  14 272.312 8.43244   1
  -3   4  16 43.9375 5.70383  -2
   3  -4  15 43.9375 5.70383   1
   3   5  14 302.968 6.48741  -2
  -3  -5  15 302.968 6.48741   1
   3   5  13 417.539 8.55018  -2
  -3  -5  14 417.539 8.55018   1
   3   5  12 1237.21 10.8709  -2
  -3  -5  13 1237.21 10.8709   1
   3   5  11 824.637 9.64728  -2
  -3  -5  12 824.637 9.64728   1
   3   5  10 1831.87 10.5564  -2
  -3  -5  11 1831.87 10.5564   1
   3  -5   9 10784.4 19.4643  -2
  -3   5  10 10784.4 19.4643   1
   3   5   8 776.775 7.89136  -2
  -3  -5   9 776.775 7.89136   1
   3   5   7 692.131 7.13053  -2
  -3  -5   8 692.131 7.13053   1
   3  -5   6 1188.52 7.50152  -2
  -3   5   7 1188.52 7.50152   1
   3   5   5 4514.06 15.0132  -2
  -3  -5   6 4514.06 15.0132   1
  -3  -5  -4 3887.40 17.6886  -2
   3   5  -5 3887.40 17.6886   1
  -3   5  -3 813.357 10.4702  -2
   3  -5  -4 813.357 10.4702   1
   3   5   2 1113.10 11.4673  -2
  -3  -5   3 1113.10 11.4673   1
   3  -5   1 762.274 12.1258  -2
  -3   5   2 762.274 12.1258   1
  -3  -5   0 1556.10 11.5458  -2
   3   5  -1 1556.10 11.5458   1
   3   5  -1 2295.69 14.4369  -2
  -3  -5   0 2295.69 14.4369   1
  -3   5   2 517.495 9.46625  -2
   3  -5   1 517.495 9.46625   1
  -3   5   3 2364.88 14.5105  -2
   3  -5   2 2364.88 14.5105   1
  -3   5   4 822.860 10.6266  -2
   3  -5   3 822.860 10.6266   1
  -3  -5   5 7802.94 28.1394  -2
   3   5   4 7802.94 28.1394   1
  -3  -5   6 4844.64 17.5005  -2
   3   5   5 4844.64 17.5005   1
  -3   5   7 1859.00 9.83924  -2
   3  -5   6 1859.00 9.83924   1
  -3   5   8 687.254 9.04821  -2
   3  -5   7 687.254 9.04821   1
  -3   5   9 1415.68 11.0345  -2
   3  -5   8 1415.68 11.0345   1
  -3   5  10 5385.72 15.5007  -2
   3  -5   9 5385.72 15.5007   1
   3   5 -11 1178.88 11.0868  -2
  -3  -5 -10 1178.88 11.0868   1
  -3   5  12 1659.70 12.2826  -2
   3  -5  11 1659.70 12.2826   1
  -3   5  13 2464.63 13.2910  -2
   3  -5  12 2464.63 13.2910   1
  -3   5  14 234.176 8.08075  -2
   3  -5  13 234.176 8.08075   1
  -3  -5  15 651.810 9.28169  -2
   3   5  14 651.810 9.28169   1
   3   6  14 52.8276 5.53703  -2
  -3  -6  15 52.8276 5.53703   1
   3   6  13 414.776 8.01247  -2
  -3  -6  14 414.776 8.01247   1
   3   6  12 821.977 9.21162  -2
  -3  -6  13 821.977 9.21162   1
   3   6  11 1974.86 11.0642  -2
  -3  -6  12 1974.86 11.0642   1
   3   6  10 1351.49 10.3423  -2
  -3  -6  11 1351.49 10.3423   1
   3   6   9 551.551 7.27795  -2
  -3  -6  10 551.551 7.27795   1
   3   6   8 1732.72 9.35666  -2
  -3  -6   9 1732.72 9.35666   1
   3   6   7 333.229 7.27245  -2
  -3  -6   8 333.229 7.27245   1
   3   6   6 1416.79 9.41425  -2
  -3  -6   7 1416.79 9.41425   1
  -3   6  -5 1706.62 10.1047  -2
   3  -6  -6 1706.62 10.1047   1
   3   6   4 695.510 8.23872  -2
  -3  -6   5 695.510 8.23872   1
   3  -6   3 495.632 11.9255  -2
  -3   6   4 495.632 11.9255   1
   3  -6   2 2530.15 19.6052  -2
  -3   6   3 2530.15 19.6052   1
   3   6   1 4134.59 21.1225  -2
  -3  -6   2 4134.59 21.1225   1
  -3  -6   0 6521.19 27.6517  -2
   3   6  -1 6521.19 27.6517   1
   3   6  -1 5396.81 27.5174  -2
  -3  -6   0 5396.81 27.5174   1
   3  -6  -2 4752.58 21.8742  -2
  -3   6  -1 4752.58 21.8742   1
  -3  -6   3 1100.13 12.6625  -2
   3   6   2 1100.13 12.6625   1
  -3  -6   4 806.502 10.0404  -2
   3   6   3 806.502 10.0404   1
  -3   6   5 328.440 7.48804  -2
   3  -6   4 328.440 7.48804   1
  -3  -6   6 1193.56 9.15661  -2
   3   6   5 1193.56 9.15661   1
   3  -6  -7 2890.01 11.0740  -2
  -3   6  -6 2890.01 11.0740   1
  -3   6   8 691.953 8.09010  -2
   3  -6   7 691.953 8.09010   1
   3   6  -9 1070.49 8.67212  -2
  -3  -6  -8 1070.49 8.67212   1
  -3   6  10 1025.21 10.3682  -2
   3  -6   9 1025.21 10.3682   1
  -3   6  11 641.389 11.6479  -2
   3  -6  10 641.389 11.6479   1
   3   6 -12 3185.96 14.9390  -2
  -3  -6 -11 3185.96 14.9390   1
  -3  -6  13 555.522 9.46319  -2
   3   6  12 555.522 9.46319   1
  -3   6  14 947.336 8.82727  -2
   3  -6  13 947.336 8.82727   1
  -3   6  15 38.9232 4.81430  -2
   3  -6  14 38.9232 4.81430   1
   3   7  13 270.512 8.26703  -2
  -3  -7  14 270.512 8.26703   1
   3   7  12 150.192 7.15622  -2
  -3  -7  13 150.192 7.15622   1
   3   7  11 416.249 7.19452  -2
  -3  -7  12 416.249 7.19452   1
   3   7  10 822.469 8.51117  -2
  -3  -7  11 822.469 8.51117   1
   3   7   9 605.611 8.56611  -2
  -3  -7  10 605.611 8.56611   1
   3  -7   8 1765.59 10.5462  -2
  -3   7   9 1765.59 10.5462   1
   3   7   7 365.237 8.12916  -2
  -3  -7   8 365.237 8.12916   1
   3   7   6 582.133 7.72413  -2
  -3  -7   7 582.133 7.72413   1
   3   7   5 786.894 8.20045  -2
  -3  -7   6 786.894 8.20045   1
   3   7   4 146.615 6.98179  -2
  -3  -7   5 146.615 6.98179   1
   3   7   3 10116.8 21.3915  -2
  -3  -7   4 10116.8 21.3915   1
   3   7   2 257.283 7.52423  -2
  -3  -7   3 257.283 7.52423   1
  -3   7  -1 6715.49 19.5862  -2
   3  -7  -2 6715.49 19.5862   1
   3   7   0 427.271 9.40821  -2
  -3  -7   1 427.271 9.40821   1
  -3   7   1 660.087 10.2735  -2
   3  -7   0 660.087 10.2735   1
  -3   7   2 2898.74 13.1044  -2
   3  -7   1 2898.74 13.1044   1
  -3  -7   3 204.955 7.51960  -2
   3   7   2 204.955 7.51960   1
  -3   7   4 4488.34 16.7315  -2
   3  -7   3 4488.34 16.7315   1
  -3   7   5 177.152 7.81628  -2
   3  -7   4 177.152 7.81628   1
  -3   7   6 979.461 8.98743  -2
   3  -7   5 979.461 8.98743   1
  -3   7   7 486.733 8.44715  -2
   3  -7   6 486.733 8.44715   1
  -3   7   8 493.798 8.68346  -2
   3  -7   7 493.798 8.68346   1
  -3   7   9 3333.35 13.2880  -2
   3  -7   8 3333.35 13.2880   1
  -3   7  10 288.281 10.8806  -2
   3  -7   9 288.281 10.8806   1
  -3   7  11 1397.87 14.1056  -2
   3  -7  10 1397.87 14.1056   1
  -3   7  12 199.050 9.52532  -2
   3  -7  11 199.050 9.52532   1
  -3   7  13 176.053 8.88154  -2
   3  -7  12 176.053 8.88154   1
   3   7 -14 119.714 7.33527  -2
  -3  -7 -13 119.714 7.33527   1
   3   8  13 442.638 8.82945  -2
  -3  -8  14 442.638 8.82945   1
  -3   8 -12 96.2135 7.47149  -2
   3  -8 -13 96.2135 7.47149   1
   3   8  11 494.605 6.72433  -2
  -3  -8  12 494.605 6.72433   1
   3   8  10 1453.20 8.74709  -2
  -3  -8  11 1453.20 8.74709   1
   3   8   9 124.160 8.25426  -2
  -3  -8  10 124.160 8.25426   1
   3   8   8 4258.19 14.7472  -2
  -3  -8   9 4258.19 14.7472   1
   3  -8   7 484.675 8.66939  -2
  -3   8   8 484.675 8.66939   1
   3   8   6 2939.71 12.1107  -2
  -3  -8   7 2939.71 12.1107   1
   3   8   5 865.766 8.72958  -2
  -3  -8   6 865.766 8.72958   1
   3  -8   4 1144.94 9.25350  -2
  -3   8   5 1144.94 9.25350   1
   3   8   3 4193.51 15.4035  -2
  -3  -8   4 4193.51 15.4035   1
  -3  -8  -2 168.321 8.00248  -2
   3   8  -3 168.321 8.00248   1
   3   8   1 1100.67 9.22009  -2
  -3  -8   2 1100.67 9.22009   1
   3   8   0 169.390 7.43391  -2
  -3  -8   1 169.390 7.43391   1
   3   8  -1 220.503 7.70267  -2
  -3  -8   0 220.503 7.70267   1
  -3   8   2 1255.14 10.8887  -2
   3  -8   1 1255.14 10.8887   1
  -3   8   3 235.749 8.68385  -2
   3  -8   2 235.749 8.68385   1
  -3   8   4 5549.31 17.7289  -2
   3  -8   3 5549.31 17.7289   1
  -3   8   5 2253.30 12.4283  -2
   3  -8   4 2253.30 12.4283   1
  -3   8   6 1716.38 10.8939  -2
   3  -8   5 1716.38 10.8939   1
  -3   8   7 1392.47 10.5899  -2
   3  -8   6 1392.47 10.5899   1
  -3   8   8 288.033 8.71196  -2
   3  -8   7 288.033 8.71196   1
  -3   8   9 2008.47 12.0999  -2
   3  -8   8 2008.47 12.0999   1
  -3   8  10 108.524 10.5286  -2
   3  -8   9 108.524 10.5286   1
  -3   8  11 625.585 9.89423  -2
   3  -8  10 625.585 9.89423   1
  -3   8  12 733.049 9.84488  -2
   3  -8  11 733.049 9.84488   1
   3   8 -13 83.9205 7.45524  -2
  -3  -8 -12 83.9205 7.45524   1
  -3   8  14 1140.24 18.2052  -2
   3  -8  13 1140.24 18.2052   1
   3   9  12 112.332 9.65510  -2
  -3  -9  13 112.332 9.65510   1
   3   9  11 1070.05 8.89575  -2
  -3  -9  12 1070.05 8.89575   1
   3   9  10 1454.24 8.82619  -2
  -3  -9  11 1454.24 8.82619   1
   3   9   9 69.8692 6.79922  -2
  -3  -9  10 69.8692 6.79922   1
   3  -9   8 172.260 7.06193  -2
  -3   9   9 172.260 7.06193   1
   3   9   7 2592.64 12.6898  -2
  -3  -9   8 2592.64 12.6898   1
   3   9   6 866.123 9.62987  -2
  -3  -9   7 866.123 9.62987   1
   3  -9   5 358.655 8.44423  -2
  -3   9   6 358.655 8.44423   1
  -3   9  -4 2826.68 11.8263  -2
   3  -9  -5 2826.68 11.8263   1
   3   9   3 4297.71 14.0726  -2
  -3  -9   4 4297.71 14.0726   1
   3   9   2 1471.20 10.7828  -2
  -3  -9   3 1471.20 10.7828   1
  -3   9  -1 164.522 8.41247  -2
   3  -9  -2 164.522 8.41247   1
  -3   9   0 1512.99 11.4166  -2
   3  -9  -1 1512.99 11.4166   1
  -3   9   1 1016.02 10.6443  -2
   3  -9   0 1016.02 10.6443   1
   3   9  -2 79.3366 9.85740  -2
  -3  -9  -1 79.3366 9.85740   1
  -3   9   3 3412.76 16.9763  -2
   3  -9   2 3412.76 16.9763   1
  -3   9   4 2143.90 13.9810  -2
   3  -9   3 2143.90 13.9810   1
  -3   9   5 1677.03 11.9704  -2
   3  -9   4 1677.03 11.9704   1
  -3   9   6 667.611 9.49953  -2
   3  -9   5 667.611 9.49953   1
   3   9  -7 1922.95 11.0491  -2
  -3  -9  -6 1922.95 11.0491   1
  -3   9   8 1313.08 10.8894  -2
   3  -9   7 1313.08 10.8894   1
  -3   9   9 381.034 9.71109  -2
   3  -9   8 381.034 9.71109   1
  -3   9  10 36.7339 8.59338  -2
   3  -9   9 36.7339 8.59338   1
  -3   9  11 1091.12 11.3673  -2
   3  -9  10 1091.12 11.3673   1
  -3   9  12 926.917 10.3228  -2
   3  -9  11 926.917 10.3228   1
  -3   9  13 182.602 4.89777  -2
   3  -9  12 182.602 4.89777   1
  -3  10 -10 181.677 6.09830  -2
   3 -10 -11 181.677 6.09830   1
  -3  10  -9 40.3927 5.89843  -2
   3 -10 -10 40.3927 5.89843   1
   3  10   8 102.795 7.27735  -2
  -3 -10   9 102.795 7.27735   1
   3  10   7 839.376 11.4600  -2
  -3 -10   8 839.376 11.4600   1
   3  10   6 710.383 8.97539  -2
  -3 -10   7 710.383 8.97539   1
   3  10   5 1467.38 11.5738  -2
  -3 -10   6 1467.38 11.5738   1
   3  10   4 950.360 8.75899  -2
  -3 -10   5 950.360 8.75899   1
   3  10   3 1246.98 10.6399  -2
  -3 -10   4 1246.98 10.6399   1
   3  10   2 2388.41 13.2909  -2
  -3 -10   3 2388.41 13.2909   1
  -3  10  -1 122.485 8.46223  -2
   3 -10  -2 122.485 8.46223   1
  -3  10   0 1947.37 12.8865  -2
   3 -10  -1 1947.37 12.8865   1
   3  10  -1 2558.93 14.4587  -2
  -3 -10   0 2558.93 14.4587   1
  -3  10   2 230.330 10.7629  -2
   3 -10   1 230.330 10.7629   1
  -3  10   3 1121.71 13.6503  -2
   3 -10   2 1121.71 13.6503   1
   3  10  -4 2718.24 17.8445  -2
  -3 -10  -3 2718.24 17.8445   1
  -3  10   5 1169.99 12.0421  -2
   3 -10   4 1169.99 12.0421   1
   3  10  -6 1601.16 13.4295  -2
  -3 -10  -5 1601.16 13.4295   1
  -3  10   7 1123.07 12.5223  -2
   3 -10   6 1123.07 12.5223   1
  -3  10   8 1679.22 12.8769  -2
   3 -10   7 1679.22 12.8769   1
  -3  10   9 111.859 9.30835  -2
   3 -10   8 111.859 9.30835   1
  -3  10  10 72.9478 9.08681  -2
   3 -10   9 72.9478 9.08681   1
  -3  10  11 325.647 7.88563  -2
   3 -10  10 325.647 7.88563   1
  -3  11  -9 1061.40 7.20344  -2
   3 -11 -10 1061.40 7.20344   1
  -3  11  -8 135.961 7.16469  -2
   3 -11  -9 135.961 7.16469   1
  -3  11  -7 1446.61 12.3734  -2
   3 -11  -8 1446.61 12.3734   1
   3 -11   6 210.969 8.69605  -2
  -3  11   7 210.969 8.69605   1
  -3  11  -5 277.024 9.21181  -2
   3 -11  -6 277.024 9.21181   1
  -3  11  -4 641.071 9.65657  -2
   3 -11  -5 641.071 9.65657   1
   3  11   3 267.665 7.85055  -2
  -3 -11   4 267.665 7.85055   1
  -3  11  -2 2901.03 12.9400  -2
   3 -11  -3 2901.03 12.9400   1
   3  11   1 339.640 9.27619  -2
  -3 -11   2 339.640 9.27619   1
  -3  11   0 479.205 10.8573  -2
   3 -11  -1 479.205 10.8573   1
  -3  11   1 858.714 12.5147  -2
   3 -11   0 858.714 12.5147   1
  -3  11   2 512.827 13.5433  -2
   3 -11   1 512.827 13.5433   1
  -3  11   3 6147.92 20.8093  -2
   3 -11   2 6147.92 20.8093   1
  -3  11   4 443.919 11.2375  -2
   3 -11   3 443.919 11.2375   1
  -3  11   5 1091.02 12.1358  -2
   3 -11   4 1091.02 12.1358   1
  -3  11   6 185.262 9.86243  -2
   3 -11   5 185.262 9.86243   1
  -3  11   7 198.833 7.33433  -2
   3 -11   6 198.833 7.33433   1
  -3  11   8 644.763 8.51757  -2
   3 -11   7 644.763 8.51757   1
  -3  11   9 155.836 7.20648  -2
   3 -11   8 155.836 7.20648   1
  -3  11  10 352.742 10.9862  -2
   3 -11   9 352.742 10.9862   1
   3 -12   8 56.4198 10.7082  -2
  -3  12   9 56.4198 10.7082   1
  -3  12  -7 535.256 6.42175  -2
   3 -12  -8 535.256 6.42175   1
   3  12   6 480.109 7.19397  -2
  -3 -12   7 480.109 7.19397   1
   3  12   5 223.206 7.01627  -2
  -3 -12   6 223.206 7.01627   1
   3  12   4 1053.02 9.90159  -2
  -3 -12   5 1053.02 9.90159   1
  -3  12  -3 87.9381 7.04753  -2
   3 -12  -4 87.9381 7.04753   1
  -3  12  -2 1594.69 10.9985  -2
   3 -12  -3 1594.69 10.9985   1
   3  12   1 951.474 10.4097  -2
  -3 -12   2 951.474 10.4097   1
  -3  12   0 587.624 10.3549  -2
   3 -12  -1 587.624 10.3549   1
   3  12  -1 328.164 10.4803  -2
  -3 -12   0 328.164 10.4803   1
   3  12  -2 577.281 13.5275  -2
  -3 -12  -1 577.281 13.5275   1
   3  12  -3 725.594 11.2652  -2
  -3 -12  -2 725.594 11.2652   1
  -3  12   4 98.5657 9.11983  -2
   3 -12   3 98.5657 9.11983   1
  -3  12   5 870.570 10.0251  -2
   3 -12   4 870.570 10.0251   1
  -3  12   6 487.568 8.83664  -2
   3 -12   5 487.568 8.83664   1
  -3  12   7 361.268 11.1088  -2
   3 -12   6 361.268 11.1088   1
  -3  12   8 775.885 13.3618  -2
   3 -12   7 775.885 13.3618   1
   3  13   5 1223.00 16.8393  -2
  -3 -13   6 1223.00 16.8393   1
   3  13   4 1012.90 10.9809  -2
  -3 -13   5 1012.90 10.9809   1
  -3  13  -3 552.427 10.0618  -2
   3 -13  -4 552.427 10.0618   1
  -3  13  -2 123.489 8.09333  -2
   3 -13  -3 123.489 8.09333   1
  -3  13  -1 337.554 7.92383  -2
   3 -13  -2 337.554 7.92383   1
  -3  13   0 404.467 7.95983  -2
   3 -13  -1 404.467 7.95983   1
  -3  13   1 249.962 7.65249  -2
   3 -13   0 249.962 7.65249   1
  -3  13   2 513.411 9.58659  -2
   3 -13   1 513.411 9.58659   1
  -3  13   3 248.877 7.29789  -2
   3 -13   2 248.877 7.29789   1
  -3  13   4 330.955 8.11146  -2
   3 -13   3 330.955 8.11146   1
  -3  13   5 1445.81 10.3411  -2
   3 -13   4 1445.81 10.3411   1
  -4   0  16 598.806 7.34730   1
  -4   0  14 580.472 12.5369   1
  -4   0  12 3235.89 12.4356   1
  -4   0  10 6326.20 15.5372   1
  -4   0   8 1998.24 9.99430   1
   4   0  -6 699.347 8.45285   1
   4   0  -4 261.258 6.51206   1
  -4   0   2 1062.74 10.6991   1
   4   0   0 11160.7 37.2321   1
   4   0   2 193.216 9.73571   1
   4   0   4 7317.29 31.2431   1
   4   0   6 89.7847 9.54440   1
   4   0   8 1028.39 10.6706   1
   4   0  10 247.938 17.4215   1
   4   0  12 2984.80 18.5590   1
   4   0  14 453.432 7.95302   1
  -4  -1  16 256.058 4.48555   1
  -4   1  15 52.9635 4.19996   1
  -4   1  14 419.950 5.30807   1
  -4  -1  13 53.4277 5.49499   1
  -4   1  12 70.3025 4.82571   1
  -4   1  11 447.158 5.10506   1
   4  -1 -10 1237.60 6.62438   1
  -4  -1   9 1677.08 7.86410   1
   4   1  -8 1160.88 6.12227   1
   4  -1  -7 12134.8 20.3037   1
   4   1  -6 139.639 4.32153   1
   4  -1  -5 216.552 4.36927   1
  -4   1   4 1548.71 8.97640   1
   4  -1  -3 398.978 6.24197   1
  -4  -1   2 96.5444 5.28383   1
   4   1  -1 731.967 8.11866   1
   4  -1   0 46.0104 4.90368   1
   4   1   1 3097.14 12.2681   1
   4   1   2 594.012 7.88456   1
   4  -1   3 20485.5 31.5818   1
   4  -1   4 1518.85 11.4521   1
   4   1   5 6142.44 19.4093   1
   4   1   6 233.780 5.97145   1
  -4   1  -7 2991.10 9.94361   1
   4  -1   8 442.744 7.10157   1
   4   1   9 545.528 7.96944   1
   4   1  10 596.942 8.96032   1
   4   1  11 526.472 9.50812   1
   4   1  12 300.627 7.90926   1
   4  -1  13 316.466 7.68201   1
   4  -1  14 64.3745 6.30033   1
  -4   1 -15 545.783 4.74195   1
  -4  -2  16 127.294 3.91873   1
  -4  -2  15 159.256 3.77502   1
  -4  -2  14 96.9348 4.53886   1
  -4  -2  13 70.4019 4.99541   1
  -4   2  12 487.830 5.97053   1
  -4  -2  11 403.883 5.07842   1
   4  -2 -10 290.541 4.66135   1
  -4  -2   9 1007.16 6.23994   1
  -4   2   8 263.768 4.50451   1
  -4  -2   7 474.788 4.95624   1
   4  -2  -6 2729.83 10.5500   1
  -4  -2   5 1756.88 9.23745   1
   4  -2  -4 3178.40 10.1670   1
  -4   2   3 5295.88 15.8851   1
   4  -2  -2 3245.29 11.5284   1
   4   2  -1 1774.28 9.23913   1
   4   2   0 3422.79 11.2731   1
   4  -2   1 42.3515 4.65881   1
  -4   2  -2 159.318 5.20080   1
   4  -2   3 5969.78 18.4987   1
   4  -2   4 5989.50 19.1433   1
   4  -2   5 32.9735 7.58416   1
   4  -2   6 4181.54 11.7378   1
   4  -2   7 218.383 5.24916   1
   4  -2   8 480.804 6.72325   1
   4   2   9 808.215 7.46345   1
   4  -2  10 81.3735 6.94254   1
   4   2  11 9.21687 6.28344   1
   4  -2  12 945.422 11.0147   1
   4  -2  13 68.2312 5.77975   1
   4  -2  14 420.819 6.69172   1
  -4  -3  15 206.029 4.35716   1
  -4  -3  14 7.89761 4.03501   1
  -4  -3  13 904.888 5.85033   1
  -4  -3  12 19.5063 5.19852   1
  -4  -3  11 530.093 6.52054   1
  -4  -3  10 21.7261 4.51600   1
   4   3  -9 556.446 5.38581   1
  -4  -3   8 6.38910 4.11812   1
  -4   3   7 86.1874 4.21400   1
  -4   3   6 431.423 5.65776   1
  -4  -3   5 1709.74 8.92057   1
  -4   3   4 252.188 5.24206   1
  -4  -3   3 8958.12 17.2520   1
   4   3  -2 259.822 5.69370   1
  -4   3   1 12216.7 21.8843   1
   4  -3   0 1444.67 8.53881   1
   4  -3   1 2233.49 10.7647   1
   4  -3   2 3139.71 12.3692   1
   4   3   3 247.692 8.85420   1
   4   3   4 8.97767 6.55154   1
  -4  -3  -5 3721.18 12.5748   1
  -4  -3  -6 813.528 6.00485   1
   4  -3   7 139.245 5.40293   1
   4  -3   8 3072.22 9.74393   1
   4   3   9 1089.41 8.29816   1
   4  -3  10 17.8216 6.66520   1
   4  -3  11 1120.25 8.10422   1
   4  -3  12 148.655 5.91228   1
  -4  -3 -13 315.715 5.92929   1
   4  -3  14 269.655 4.45167   1
  -4  -4  15 6.84668 5.16606   1
  -4  -4  14 529.260 5.27441   1
  -4   4  13 400.467 5.09803   1
  -4  -4  12 50.2322 5.50552   1
  -4  -4  11 5.78764 5.68252   1
  -4  -4  10 102.153 4.64462   1
  -4  -4   9 154.978 5.16380   1
   4  -4  -8 1718.15 8.92999   1
  -4  -4   7 278.087 4.99533   1
  -4  -4   6 8368.83 14.5168   1
  -4  -4   5 728.434 7.03307   1
  -4   4   4 2515.42 12.0635   1
  -4  -4   3 514.201 7.97337   1
  -4  -4   2 285.270 7.11070   1
   4   4  -1 37.5983 5.31558   1
   4  -4   0 194.910 5.91883   1
   4  -4   1 259.318 7.30043   1
   4  -4   2 2112.43 13.7548   1
   4  -4   3 40.7346 6.95428   1
   4  -4   4 4134.25 14.3236   1
   4   4   5 359.614 6.05909   1
   4  -4   6 10876.1 17.7868   1
   4   4   7 1374.04 8.61528   1
   4  -4   8 435.313 6.80466   1
   4  -4   9 141.786 7.09135   1
   4  -4  10 97.1101 6.82390   1
   4  -4  11 69.6367 6.14864   1
   4  -4  12 119.656 4.95062   1
   4  -4  13 149.685 5.08328   1
   4  -4  14 213.390 4.76614   1
  -4  -5  15 415.686 8.23782   1
  -4  -5  14 154.335 4.61373   1
  -4   5  13 350.278 4.68390   1
  -4  -5  12 1.14656 4.66417   1
  -4  -5  11 149.266 5.30332   1
  -4  -5  10 245.415 5.44573   1
   4  -5  -9 1283.66 7.48999   1
  -4  -5   8 50.5181 4.82670   1
  -4   5   7 147.133 4.81136   1
  -4   5   6 17.1094 4.66701   1
  -4   5   5 1645.98 7.65838   1
  -4  -5   4 227.988 4.93802   1
  -4  -5   3 2013.12 12.1864   1
   4  -5  -2 34.0178 8.55199   1
   4  -5  -1 3738.81 16.2640   1
   4  -5   0 461.276 10.6138   1
   4  -5   1 3257.20 17.6681   1
   4  -5   2 2475.26 11.2149   1
   4  -5   3 166.812 5.83127   1
   4  -5   4 784.425 7.24750   1
   4  -5   5 8621.51 15.7743   1
   4  -5   6 48.0143 5.61195   1
  -4  -5  -7 331.764 6.34885   1
   4  -5   8 1868.77 8.59494   1
   4  -5   9 1811.25 8.71034   1
   4  -5  10 77.0759 6.12967   1
   4  -5  11 986.467 7.52044   1
   4  -5  12 247.405 5.60514   1
   4  -5  13 198.286 6.12666   1
   4  -5  14 170.233 10.0289   1
  -4  -6  14 48.1145 4.78788   1
  -4   6  13 59.9430 3.74743   1
  -4  -6  12 959.784 7.16967   1
  -4  -6  11 29.1328 5.35962   1
  -4  -6  10 371.627 5.65913   1
  -4  -6   9 1622.50 8.52604   1
  -4   6   8 102.784 5.26942   1
   4   6  -7 417.874 5.80360   1
  -4  -6   6 1833.45 7.83909   1
   4   6  -5 1773.36 8.90092   1
  -4  -6   4 3554.31 9.74714   1
  -4  -6   3 1220.11 6.75573   1
  -4  -6   2 4726.44 11.0014   1
  -4  -6   1 27.0838 5.57894   1
   4  -6   0 699.803 7.58030   1
   4   6   1 422.940 6.01277   1
   4  -6   2 134.284 5.99129   1
   4  -6   3 3152.61 11.0179   1
   4  -6   4 174.415 5.75155   1
  -4  -6  -5 12.2958 5.15823   1
   4   6   6 4665.34 11.4671   1
   4  -6   7 505.172 6.54655   1
   4  -6   8 219.034 6.63887   1
   4  -6   9 184.161 7.07856   1
   4  -6  10 1560.31 9.08883   1
   4  -6  11 10.3192 5.49068   1
   4  -6  12 644.965 5.49204   1
   4  -6  13 8.32214 3.55442   1
  -4  -7  14 29.3785 4.08087   1
  -4  -7  13 50.2590 4.11383   1
  -4  -7  12 32.2470 4.05927   1
  -4  -7  11 75.3889 4.80209   1
  -4  -7  10 167.098 4.91113   1
  -4  -7   9 1441.09 7.24458   1
  -4  -7   8 31.4734 5.08086   1
   4  -7  -7 3938.59 11.9135   1
  -4  -7   6 17.4927 4.92718   1
  -4  -7   5 3369.30 10.7642   1
  -4  -7   4 125.938 5.81265   1
   4   7   3 531.000 50.5784  -2
  -4  -7   4 531.000 50.5784   1
  -4   7   3 1733.76 8.26889   1
   4   7   2 2093.86 56.7812  -2
  -4  -7   3 2093.86 56.7812   1
  -4  -7   2 12.1633 4.74272   1
  -4  -7   1 73.6222 5.90850   1
   4   7   0 170.700 39.3818  -2
  -4  -7   1 170.700 39.3818   1
   4  -7   0 307.679 6.44590   1
   4   7  -1 289.306 38.1413  -2
  -4  -7   0 289.306 38.1413   1
  -4  -7  -1 998.827 7.94141   1
   4   7  -2 933.778 39.2102  -2
  -4  -7  -1 933.778 39.2102   1
   4  -7   2 223.663 6.94011   1
   4  -7   3 1168.29 9.45226   1
   4  -7   4 527.707 7.88308   1
  -4  -7  -5 5355.88 13.6332   1
  -4  -7  -6 394.089 5.98451   1
   4  -7   7 969.103 8.00033   1
   4  -7   8 190.527 6.31037   1
   4  -7   9 63.6025 6.33606   1
   4  -7  10 23.6845 5.90698   1
   4  -7  11 200.636 5.50324   1
   4  -7  12 11.2691 4.19938   1
  -4  -8  13 9.64869 2.72221   1
  -4  -8  12 1777.05 11.0300   1
  -4  -8  11 136.398 4.98220   1
  -4  -8  10 1415.50 7.84875   1
  -4  -8   9 109.187 5.12183   1
  -4  -8   8 130.509 5.14193   1
  -4  -8   7 751.827 6.81195   1
   4  -8  -6 93.7558 5.23400   1
   4  -8  -5 123.400 5.82996   1
  -4  -8   4 140.746 5.59992   1
   4   8   3 291.511 22.9174  -2
  -4  -8   4 291.511 22.9174   1
   4   8  -3 176.812 6.15244   1
   4   8   2 766.673 21.4574  -2
  -4  -8   3 766.673 21.4574   1
   4  -8  -2 1484.88 9.26830   1
  -4   8  -1 2438.82 24.9482  -2
   4  -8  -2 2438.82 24.9482   1
   4  -8  -1 434.629 6.27544   1
   4  -8   0 2880.92 10.9482   1
  -4   8   1 3432.17 30.2534  -2
   4  -8   0 3432.17 30.2534   1
   4  -8   1 2029.32 9.96485   1
  -4   8   2 2582.45 31.3597  -2
   4  -8   1 2582.45 31.3597   1
   4  -8   2 1326.95 8.93037   1
   4  -8   3 372.906 6.01550   1
   4  -8   4 657.076 7.94945   1
   4  -8   5 21.5297 5.99052   1
   4  -8   6 604.355 7.78597   1
   4  -8   7 105.786 7.01983   1
   4  -8   8 341.469 6.77059   1
   4  -8   9 139.791 6.26550   1
   4  -8  10 341.330 5.67207   1
   4  -8  11 12.4655 5.04730   1
   4  -8  12 514.979 11.6424   1
  -4   9  12 83.3376 3.83318   1
  -4  -9  11 310.705 4.74679   1
  -4  -9  10 318.604 4.39452   1
  -4  -9   9 398.594 5.07381   1
  -4  -9   8 1411.19 7.29508   1
  -4  -9   7 2496.99 9.43740   1
  -4  -9   6 24.4345 5.42821   1
  -4   9  -5 323.303 25.3280  -2
   4  -9  -6 323.303 25.3280   1
  -4  -9   5 230.947 6.29484   1
   4   9   4 227.241 22.7433  -2
  -4  -9   5 227.241 22.7433   1
   4  -9  -4 728.255 7.01649   1
  -4   9  -3 3754.11 37.1166  -2
   4  -9  -4 3754.11 37.1166   1
  -4  -9   3 788.043 7.39760   1
  -4   9  -2 1620.50 23.8039  -2
   4  -9  -3 1620.50 23.8039   1
  -4  -9   2 5.64560 6.26371   1
  -4   9  -1 87.5146 19.6359  -2
   4  -9  -2 87.5146 19.6359   1
   4  -9  -1 551.184 8.30307   1
  -4   9   0 603.174 16.1753  -2
   4  -9  -1 603.174 16.1753   1
   4  -9   0 65.1239 7.41459   1
  -4   9   1 196.514 17.4409  -2
   4  -9   0 196.514 17.4409   1
   4  -9   1 126.641 7.09472   1
  -4   9   2 151.095 24.4153  -2
   4  -9   1 151.095 24.4153   1
   4  -9   2 1785.61 8.93228   1
   4  -9   3 6783.40 19.3809   1
  -4   9   4 6463.46 45.2026  -2
   4  -9   3 6463.46 45.2026   1
   4  -9   4 25.3718 6.70035   1
   4  -9   5 797.965 7.35613   1
   4  -9   6 390.989 5.97707   1
   4  -9   7 1123.61 8.94662   1
   4  -9   8 1095.25 9.00285   1
   4  -9   9 220.269 5.11318   1
   4  -9  10 60.2030 3.89846   1
   4  -9  11 163.079 3.91169   1
  -4  10  11 6.74233 2.70041   1
  -4 -10  10 176.767 4.07825   1
   4 -10  -9 203.301 5.48555   1
  -4 -10   8 1077.29 6.72926   1
  -4  10   7 27.8971 4.98319   1
  -4 -10   6 1089.65 7.55132   1
  -4  10  -5 1157.07 24.9106  -2
   4 -10  -6 1157.07 24.9106   1
  -4 -10   5 16.4654 5.61640   1
  -4  10  -4 1263.96 26.3387  -2
   4 -10  -5 1263.96 26.3387   1
  -4 -10   4 856.886 6.34281   1
   4  10   3 925.715 22.1597  -2
  -4 -10   4 925.715 22.1597   1
   4 -10  -3 734.265 7.48266   1
  -4  10  -2 1098.27 14.9422  -2
   4 -10  -3 1098.27 14.9422   1
  -4  10   2 340.207 7.90528   1
  -4  10  -1 647.407 14.4447  -2
   4 -10  -2 647.407 14.4447   1
  -4 -10   1 224.867 7.53219   1
  -4  10   0 451.199 14.4964  -2
   4 -10  -1 451.199 14.4964   1
   4 -10   0 610.984 8.53450   1
  -4  10   1 763.867 15.7043  -2
   4 -10   0 763.867 15.7043   1
   4 -10   1 609.552 12.2885   1
   4 -10  -2 836.710 15.8891  -2
  -4  10  -1 836.710 15.8891   1
   4 -10   2 835.847 9.08599   1
  -4  10   3 1157.45 18.5415  -2
   4 -10   2 1157.45 18.5415   1
   4 -10   3 159.715 7.96611   1
  -4  10   4 527.821 16.1808  -2
   4 -10   3 527.821 16.1808   1
  -4 -10  -4 2659.18 11.7462   1
   4 -10   5 185.878 6.47160   1
   4 -10   6 143.556 5.81084   1
   4 -10   7 57.2775 5.58417   1
   4 -10   8 106.448 5.14780   1
   4 -10   9 185.204 6.11071   1
  -4  11   9 119.723 5.25839   1
  -4 -11   8 6.06709 3.41936   1
  -4 -11   7 61.7269 4.30138   1
  -4 -11   6 262.581 4.82177   1
  -4 -11   5 236.550 5.77991   1
  -4  11  -4 259.558 18.5887  -2
   4 -11  -5 259.558 18.5887   1
  -4 -11   4 644.067 6.32166   1
  -4  11  -3 898.128 21.9825  -2
   4 -11  -4 898.128 21.9825   1
  -4 -11   3 3402.66 10.1739   1
  -4  11  -2 3877.17 31.7883  -2
   4 -11  -3 3877.17 31.7883   1
  -4 -11   2-0.98084 5.76146   1
  -4  11  -1 137.352 15.7043  -2
   4 -11  -2 137.352 15.7043   1
  -4 -11   1 3129.87 12.4669   1
  -4  11   0 3320.04 30.8904  -2
   4 -11  -1 3320.04 30.8904   1
  -4 -11   0 154.831 11.6800   1
  -4  11   1 1559.51 20.1322  -2
   4 -11   0 1559.51 20.1322   1
   4 -11   1 357.481 8.50497   1
  -4  11   2 317.419 21.0961  -2
   4 -11   1 317.419 21.0961   1
   4 -11   2 730.585 9.43494   1
  -4  11   3 2207.97 21.1236  -2
   4 -11   2 2207.97 21.1236   1
   4 -11   3 486.824 8.07213   1
  -4  11   4 706.021 20.2854  -2
   4 -11   3 706.021 20.2854   1
   4 -11   4 6.69294 5.91299   1
   4 -11   5 48.3326 4.62900   1
   4 -11   6 2.46258 4.58631   1
   4 -11   7 91.0546 3.84076   1
   4 -11   8 348.975 6.58147   1
   4 -12  -7 105.613 4.22462   1
   4 -12  -6 511.044 6.51266   1
   4 -12  -5 488.195 6.92829   1
  -4  12  -4 1509.85 14.2383  -2
   4 -12  -5 1509.85 14.2383   1
  -4 -12   4 504.387 8.14669   1
  -4  12  -3 743.415 14.9757  -2
   4 -12  -4 743.415 14.9757   1
  -4 -12   3 316.388 8.60606   1
  -4  12  -2 432.672 15.4449  -2
   4 -12  -3 432.672 15.4449   1
   4 -12  -2 68.8719 5.99529   1
  -4  12  -1 330.427 15.9224  -2
   4 -12  -2 330.427 15.9224   1
  -4 -12   1 57.4383 6.35874   1
  -4  12   0 69.5600 15.3577  -2
   4 -12  -1 69.5600 15.3577   1
  -4 -12   0 65.9210 6.54106   1
  -4  12   1 87.9445 15.2987  -2
   4 -12   0 87.9445 15.2987   1
  -4 -12  -1 677.854 10.4415   1
  -4  12   2 703.431 16.9283  -2
   4 -12   1 703.431 16.9283   1
  -4 -12  -2 238.216 8.60775   1
  -4  12   3 364.032 14.6448  -2
   4 -12   2 364.032 14.6448   1
   4 -12   3 506.513 7.81368   1
  -4  12   4 668.667 13.3613  -2
   4 -12   3 668.667 13.3613   1
   4 -12   4 1805.63 14.4423   1
   4 -12   5 24.7794 5.05119   1
   4 -12   6 1030.56 13.9196   1
  -4 -13   4 176.069 6.04055   1
  -4 -13   3 95.1207 10.1928   1
  -4  13  -2 180.164 16.5769  -2
   4 -13  -3 180.164 16.5769   1
  -4 -13   2 125.828 7.79223   1
  -4  13  -1 299.805 19.0986  -2
   4 -13  -2 299.805 19.0986   1
  -4 -13   1 148.288 5.90435   1
  -4  13   0 177.062 19.5363  -2
   4 -13  -1 177.062 19.5363   1
  -4 -13   0 14.4381 4.13542   1
  -4  13   1 43.4323 19.0290  -2
   4 -13   0 43.4323 19.0290   1
  -4 -13  -1 297.591 6.68546   1
  -4  13   2 302.561 19.3999  -2
   4 -13   1 302.561 19.3999   1
  -4 -13  -2 197.305 8.83291   1
  -4  13   3 172.136 16.7503  -2
   4 -13   2 172.136 16.7503   1
  -4 -13  -3 162.474 5.05417   1
  -5   0  15 838.133 9.97070   1
  -5   0  13 2236.01 20.5309   1
   5   0 -11 717.138 9.90953   1
  -5   0   9 105.318 6.49622   1
   5   0  -7 91.1930 6.24352   1
   5   0  -5 723.073 6.77700   1
  -5   0   3 13465.2 28.8720   1
   5   0  -1 719.513 10.1090   1
   5   0   1 3157.21 24.7746   1
   5   0   3 792.209 10.2912   1
   5   0   5 2053.70 11.6283   1
   5   0   7 2328.37 15.0598   1
  -5   0  -9 5931.06 23.6050   1
   5   0  11 171.122 11.8866   1
   5   0  13 203.949 6.95575   1
  -5  -1  15 7.65090 5.17248   1
  -5  -1  14 67.3231 5.90204   1
  -5  -1  13 335.586 8.34638   1
  -5  -1  12 1556.10 9.18606   1
   5   1 -11 356.582 6.12173   1
  -5  -1  10 2011.72 9.47242   1
  -5   1   9 61.4559 4.41245   1
  -5  -1   8 1334.25 7.20430   1
   5  -1  -7 1405.45 7.80805   1
  -5  -1   6 92.2402 4.03459   1
  -5   1   5 9.64873 4.11902   1
   5  -1  -4 292.795 7.10590   1
  -5  -1   3 341.169 6.80939   1
   5  -1  -2 5247.29 16.0946   1
  -5  -1   1 1378.21 8.39599   1
  -5  -1   0 6915.56 20.9181   1
   5  -1   1 448.549 7.91647   1
   5  -1   2 1616.35 11.2969   1
   5   1   3 344.761 6.27162   1
   5   1   4 2125.52 8.82474   1
   5  -1   5 794.030 8.08550   1
   5  -1   6 80.2229 5.85352   1
   5   1   7 771.872 7.22468   1
  -5  -1  -8 1059.10 8.05273   1
   5   1   9 137.564 7.78258   1
   5   1  10 91.7321 8.06761   1
   5   1  11 162.849 6.78228   1
   5   1  12 800.611 8.85595   1
   5  -1  13 125.507 5.81210   1
  -5  -1 -14 514.902 7.37112   1
  -5  -2  15 188.108 4.83753   1
  -5  -2  14 85.0792 6.49047   1
  -5  -2  13 54.2560 5.67965   1
  -5   2  12 554.541 7.16616   1
  -5  -2  11 248.902 5.78489   1
  -5   2  10 19.1879 5.16420   1
   5  -2  -9 1272.76 7.08486   1
  -5   2   8 659.574 6.08371   1
  -5  -2   7 546.083 5.36261   1
   5  -2  -6 2190.61 8.44913   1
   5   2  -5 1527.47 7.76271   1
  -5  -2   4 1691.20 7.48155   1
   5  -2  -3 9563.91 21.3841   1
   5  -2  -2 1300.90 9.18854   1
  -5   2   1 1430.85 9.62379   1
   5   2   0 2623.28 13.0596   1
  -5  -2  -1 2126.46 11.4956   1
   5  -2   2 603.658 7.36062   1
   5  -2   3 484.257 5.73738   1
  -5   2  -4 150.762 5.19984   1
   5  -2   5 364.151 6.28988   1
   5   2   6 1136.40 7.85016   1
   5  -2   7 1203.26 8.77306   1
   5  -2   8 65.8487 6.33549   1
   5   2   9 981.145 9.75768   1
   5   2  10 20.3382 7.42840   1
   5   2  11 70.9247 6.17273   1
   5  -2  12 7.81068 5.85232   1
   5  -2  13 433.603 5.40732   1
  -5  -3  15 80.7367 4.14890   1
  -5  -3  14 941.765 9.84659   1
  -5  -3  13 9.82781 4.67018   1
  -5  -3  12 51.8761 6.19243   1
  -5   3  11 4.35998 5.06754   1
  -5  -3  10 66.3612 5.23548   1
  -5   3   9 198.635 5.02955   1
  -5   3   8 164.523 5.23996   1
   5  -3  -7 399.543 5.31521   1
  -5  -3   6 1487.70 7.34586   1
  -5  -3   5 610.564 6.17575   1
  -5  -3   4 8028.18 16.2899   1
   5  -3  -3 309.472 6.06029   1
   5  -3  -2 4941.14 16.2274   1
   5   3  -1 1320.41 11.1057   1
   5  -3   0 151.086 7.45606   1
   5  -3   1 115.608 6.43679   1
   5  -3   2 126.988 5.28191   1
   5   3  -4 2918.44 79.6348  -2
  -5  -3  -2 2918.44 79.6348   1
   5   3   3 795.850 6.66259   1
   5  -3   4 98.7857 5.82655   1
   5  -3   5 3045.48 10.3862   1
   5  -3   6 6578.87 13.9699   1
  -5  -3  -7 42.2290 5.71771   1
   5  -3   8 1659.43 8.57902   1
   5  -3   9 5.02574 6.11564   1
   5  -3  10 235.482 7.70485   1
  -5  -3 -11 1288.25 9.95481   1
   5  -3  12 50.1300 5.14190   1
   5  -3  13 50.1187 3.83588   1
  -5  -4  15 305.979 7.24811   1
   5  -4 -14 5.89738 5.02408   1
  -5  -4  13 344.841 5.14916   1
  -5   4  12 10.1041 5.33744   1
  -5  -4  11 1182.17 8.08123   1
  -5   4  10 178.438 5.09288   1
  -5  -4   9 5391.57 13.3237   1
  -5  -4   8 715.928 5.93845   1
  -5   4   7 179.200 5.00841   1
  -5  -4   6 33.2865 4.97182   1
  -5  -4   5 332.199 5.34064   1
  -5  -4  -3 2220.36 27.9883  -2
   5   4  -5 2220.36 27.9883   1
  -5  -4   4 74.8081 4.61916   1
  -5  -4   3 132.297 4.49300   1
   5   4   1 1569.18 27.6433  -2
  -5  -4   3 1569.18 27.6433   1
  -5  -4   2 117.792 4.85302   1
   5   4   0 225.358 23.5898  -2
  -5  -4   2 225.358 23.5898   1
  -5  -4   1 4556.50 12.7421   1
   5   4  -1 6183.19 44.3524  -2
  -5  -4   1 6183.19 44.3524   1
   5  -4   0 63.2322 5.79320   1
   5   4  -2 86.0673 26.5632  -2
  -5  -4   0 86.0673 26.5632   1
   5  -4   1 3390.16 11.7131   1
   5   4  -3 3246.70 40.9503  -2
  -5  -4  -1 3246.70 40.9503   1
   5  -4   2 298.348 7.02241   1
   5  -4   3 4402.30 13.1807   1
   5  -4   4 488.248 8.03895   1
   5  -4   5 254.944 6.31712   1
   5  -4   6 548.481 6.98731   1
   5   4   7 1349.19 8.42325   1
   5  -4   8 60.4455 6.22072   1
   5  -4   9 67.2517 5.99499   1
   5  -4  10 48.2129 5.45812   1
   5  -4  11 277.831 5.56739   1
   5  -4  12 2.06205 5.93310   1
   5  -4  13 298.920 6.21525   1
  -5  -5  14 504.898 7.95130   1
  -5  -5  13 356.729 5.10579   1
  -5  -5  12 110.695 5.95944   1
  -5  -5  11-0.43195 5.37675   1
  -5  -5  10 215.345 7.00530   1
  -5  -5   9 30.4565 6.58311   1
  -5  -5   8 814.946 7.78310   1
  -5  -5   7 330.253 5.97767   1
  -5   5   6 340.259 5.87791   1
   5  -5  -5 77.5765 5.51227   1
  -5  -5   4 5010.50 14.4909   1
  -5  -5   3 483.603 6.99728   1
   5   5   1 458.360 24.9603  -2
  -5  -5   3 458.360 24.9603   1
  -5  -5   2 2909.17 9.76874   1
   5   5   0 3481.52 24.8847  -2
  -5  -5   2 3481.52 24.8847   1
   5  -5  -1 1888.31 10.1181   1
   5   5  -1 2434.94 24.4698  -2
  -5  -5   1 2434.94 24.4698   1
  -5  -5   0 1567.54 9.10194   1
   5   5  -2 2703.25 26.7180  -2
  -5  -5   0 2703.25 26.7180   1
   5  -5   1 8.05811 5.44240   1
   5   5  -3 153.553 26.0586  -2
  -5  -5  -1 153.553 26.0586   1
   5  -5   2 181.877 7.31808   1
   5   5  -4 2241.54 37.4623  -2
  -5  -5  -2 2241.54 37.4623   1
   5  -5   3 659.145 8.72288   1
   5  -5  -5 594.539 50.4499  -2
  -5   5  -3 594.539 50.4499   1
   5  -5   4 339.706 7.56164   1
   5  -5   5 2894.81 12.1660   1
   5  -5   6 5451.30 13.9555   1
   5  -5   7 167.251 6.27656   1
   5  -5   8 567.431 6.76707   1
   5  -5   9 579.478 6.91737   1
   5  -5  10 319.664 6.71838   1
   5  -5  11 734.697 6.19544   1
   5  -5  12 48.1100 5.85171   1
  -5  -6  14 2.92172 3.99905   1
  -5  -6  13 55.1682 4.15223   1
  -5  -6  12 1025.07 9.02191   1
  -5  -6  11 79.7578 5.25901   1
  -5  -6  10 288.901 6.11282   1
  -5  -6   9 1769.17 8.59191   1
  -5  -6   8 1083.74 8.03563   1
  -5  -6   7 151.304 5.64710   1
  -5  -6   6 325.484 6.33477   1
   5   6   4 350.724 49.2014  -2
  -5  -6   6 350.724 49.2014   1
  -5  -6   5 3434.60 11.0201   1
   5   6   3 3854.92 59.6163  -2
  -5  -6   5 3854.92 59.6163   1
  -5  -6   4 214.803 6.63796   1
   5   6   2 285.609 17.6580  -2
  -5  -6   4 285.609 17.6580   1
   5  -6  -3 1239.41 7.28701   1
   5  -6  -2 521.509 7.99282   1
  -5   6   0 608.535 18.6498  -2
   5  -6  -2 608.535 18.6498   1
  -5  -6   1 225.183 6.71898   1
   5   6  -1 431.472 27.5919  -2
  -5  -6   1 431.472 27.5919   1
   5  -6   0 224.674 7.39879   1
   5   6  -2 426.601 19.6050  -2
  -5  -6   0 426.601 19.6050   1
   5  -6   1 373.253 8.75042   1
   5  -6  -3 873.247 22.8619  -2
  -5   6  -1 873.247 22.8619   1
   5  -6   2 15.8441 6.22148   1
   5  -6  -4 236.855 72.4651  -2
  -5   6  -2 236.855 72.4651   1
   5  -6   3 706.280 9.77335   1
   5  -6  -5 2070.67 93.1628  -2
  -5   6  -3 2070.67 93.1628   1
   5  -6   4 350.721 6.79753   1
  -5   6  -5 750.031 7.36282   1
   5  -6   6 16.5122 6.32454   1
   5  -6   7 6086.87 14.9935   1
   5  -6   8 15.3491 6.79796   1
   5  -6   9 505.599 7.16192   1
   5  -6  10 7.22824 5.69658   1
   5  -6  11 49.2471 4.03378   1
   5  -6  12 11.3529 3.78026   1
  -5  -7  13 194.211 7.37520   1
  -5   7  12 434.673 6.52801   1
  -5   7  11 26.5975 5.13838   1
  -5  -7  10 1574.74 8.64471   1
  -5   7   9 43.6751 4.85202   1
  -5  -7   8 1809.40 8.98261   1
  -5  -7   7 306.753 6.83749   1
  -5  -7   6 75.6432 5.94554   1
   5   7   4 807.274 39.8575  -2
  -5  -7   6 807.274 39.8575   1
  -5  -7   5 123.681 6.71618   1
   5   7   3 120.350 18.4644  -2
  -5  -7   5 120.350 18.4644   1
  -5  -7   4 95.5769 6.71908   1
   5   7   2 393.867 19.6708  -2
  -5  -7   4 393.867 19.6708   1
   5  -7  -3 28.8641 5.96960   1
   5   7   1 72.3145 17.1465  -2
  -5  -7   3 72.3145 17.1465   1
   5  -7  -2 79.5101 6.42541   1
   5   7   0 627.832 18.0203  -2
  -5  -7   2 627.832 18.0203   1
  -5  -7   1 787.694 10.4091   1
   5   7  -1 962.031 31.8373  -2
  -5  -7   1 962.031 31.8373   1
  -5  -7   0 1352.35 11.4990   1
   5  -7  -2 1289.96 33.1097  -2
  -5   7   0 1289.96 33.1097   1
   5  -7   1 58.3104 8.30331   1
   5   7  -3 27.8931 20.6886  -2
  -5  -7  -1 27.8931 20.6886   1
   5  -7   2 653.726 9.40723   1
   5   7  -4 652.663 25.1153  -2
  -5  -7  -2 652.663 25.1153   1
   5  -7   3 7.46352 9.18069   1
   5  -7  -5 102.806 78.7692  -2
  -5   7  -3 102.806 78.7692   1
  -5  -7  -4 1534.91 9.48530   1
   5  -7   5 825.922 8.25229   1
   5  -7   6 1048.31 8.37883   1
   5  -7   7 87.8379 6.15383   1
   5  -7   8 579.100 6.90438   1
   5  -7   9 57.0912 5.86529   1
   5  -7  10 115.039 5.71157   1
   5  -7  11 234.797 4.44709   1
  -5  -8  12 163.678 3.56274   1
  -5  -8  11 103.964 4.06183   1
  -5   8  10 14.2224 4.28015   1
  -5  -8   9 46.0799 4.44305   1
  -5   8   8 90.1600 5.36028   1
  -5  -8   7 78.7389 5.39287   1
  -5  -8   6 627.961 7.10130   1
   5   8   4 975.278 31.3979  -2
  -5  -8   6 975.278 31.3979   1
  -5   8   5 419.085 7.57015   1
   5   8   3 391.431 20.8922  -2
  -5  -8   5 391.431 20.8922   1
  -5   8   4 14.9117 7.10608   1
   5   8   2 29.2253 18.1421  -2
  -5  -8   4 29.2253 18.1421   1
  -5  -8   3 4643.87 14.4560   1
   5   8   1 4441.29 29.0601  -2
  -5  -8   3 4441.29 29.0601   1
   5  -8  -2 1224.61 8.70010   1
   5   8   0 1320.57 23.5009  -2
  -5  -8   2 1320.57 23.5009   1
   5  -8  -1 1394.74 10.6574   1
   5   8  -1 1876.47 25.0153  -2
  -5  -8   1 1876.47 25.0153   1
   5  -8   0 16.4013 7.47304   1
  -5   8   2 463.598 20.9547  -2
   5  -8   0 463.598 20.9547   1
   5  -8   1 317.433 8.60321   1
   5   8  -3 1964.34 33.6702  -2
  -5  -8  -1 1964.34 33.6702   1
  -5  -8  -2 35.2084 9.69774   1
  -5   8   4 97.6256 25.7553  -2
   5  -8   2 97.6256 25.7553   1
   5  -8   3 63.9645 9.07662   1
   5   8  -5 171.857 22.8099  -2
  -5  -8  -3 171.857 22.8099   1
   5  -8   4 1000.32 9.02449   1
   5  -8   5 395.316 7.34469   1
   5  -8   6 68.7537 6.28896   1
   5  -8   7 1298.28 7.89799   1
   5  -8   8 17.8493 5.37217   1
   5  -8   9 1196.47 7.96994   1
   5  -8  10 591.350 6.21334   1
  -5  -9  11 299.497 6.86280   1
  -5  -9  10 619.456 9.59754   1
  -5   9   9 54.5756 4.38005   1
  -5   9   8 327.120 5.04946   1
  -5  -9   7 227.691 5.27943   1
  -5  -9   6 296.262 6.38749   1
   5   9   4 704.856 36.3359  -2
  -5  -9   6 704.856 36.3359   1
  -5  -9   5 16.3818 6.27004   1
   5   9   3 212.354 19.2218  -2
  -5  -9   5 212.354 19.2218   1
   5  -9  -4 252.519 6.85999   1
   5   9   2 358.510 16.6361  -2
  -5  -9   4 358.510 16.6361   1
   5  -9  -3 46.4894 6.92187   1
   5   9   1 117.695 16.2147  -2
  -5  -9   3 117.695 16.2147   1
   5  -9  -2 2601.26 12.0222   1
   5   9   0 4244.57 53.4101  -2
  -5  -9   2 4244.57 53.4101   1
   5  -9  -1 115.847 8.20414   1
  -5   9   1 184.159 29.1590  -2
   5  -9  -1 184.159 29.1590   1
   5  -9   0 3738.03 14.8787   1
  -5   9   2 4971.72 61.6903  -2
   5  -9   0 4971.72 61.6903   1
   5  -9   1 47.5040 7.13476   1
  -5   9   3 29.9414 16.0236  -2
   5  -9   1 29.9414 16.0236   1
   5  -9   2 309.294 11.4185   1
  -5   9   4 404.800 22.5367  -2
   5  -9   2 404.800 22.5367   1
   5  -9   3 473.610 10.8028   1
  -5   9   5 424.910 24.8849  -2
   5  -9   3 424.910 24.8849   1
   5  -9   4 1078.80 9.97528   1
   5  -9   5 257.945 7.57054   1
   5  -9   6 149.121 5.76889   1
   5  -9   7 26.4661 5.66158   1
   5  -9   8 379.482 5.84368   1
   5  -9   9 30.8824 3.42888   1
  -5  10  10 10.0234 7.84561   1
  -5 -10   9 391.880 6.18183   1
  -5 -10   8 75.3849 5.14132   1
  -5 -10   7 398.213 5.31634   1
  -5 -10   6 259.794 5.14433   1
  -5 -10   5 305.082 5.71465   1
   5  10   3 366.865 18.3676  -2
  -5 -10   5 366.865 18.3676   1
  -5 -10   4 725.511 8.56711   1
   5  10   2 1026.62 26.7534  -2
  -5 -10   4 1026.62 26.7534   1
  -5 -10   3 1068.29 8.91493   1
   5  10   1 1779.64 39.9495  -2
  -5 -10   3 1779.64 39.9495   1
   5 -10  -2 1469.52 11.7718   1
  -5  10   0 1247.85 23.2939  -2
   5 -10  -2 1247.85 23.2939   1
   5 -10  -1 1080.47 8.83530   1
  -5  10   1 1480.11 23.3487  -2
   5 -10  -1 1480.11 23.3487   1
   5 -10   0 282.528 9.32334   1
  -5  10   2 855.479 12.6998  -2
   5 -10   0 855.479 12.6998   1
   5 -10   1 1803.44 13.4190   1
  -5  10   3 2166.44 18.2541  -2
   5 -10   1 2166.44 18.2541   1
   5 -10   2 650.715 13.0576   1
  -5  10   4 945.096 12.7993  -2
   5 -10   2 945.096 12.7993   1
   5 -10   3 219.220 9.29650   1
  -5  10   5 342.783 17.9103  -2
   5 -10   3 342.783 17.9103   1
   5 -10   4 425.874 7.41031   1
   5 -10  -6 844.033 19.7064  -2
  -5  10  -4 844.033 19.7064   1
   5 -10   5 94.3159 5.56480   1
   5 -10   6 553.056 6.94307   1
   5 -10   7 44.4168 5.39093   1
   5 -10   8 61.1493 3.85628   1
   5 -11  -8 39.5619 3.67567   1
   5 -11  -7 456.024 6.76075   1
  -5 -11   6 1306.91 11.2433   1
  -5  11  -4 1277.07 30.5268  -2
   5 -11  -6 1277.07 30.5268   1
  -5 -11   5 80.6618 5.08289   1
  -5  11  -3 41.8885 29.2619  -2
   5 -11  -5 41.8885 29.2619   1
  -5 -11   4 779.066 7.88554   1
  -5  11  -2 840.047 17.3917  -2
   5 -11  -4 840.047 17.3917   1
  -5 -11   3 21.7637 5.58807   1
  -5  11  -1-18.7367 32.3109  -2
   5 -11  -3-18.7367 32.3109   1
  -5 -11   2 2488.78 25.1775   1
  -5  11   0 2723.26 21.0755  -2
   5 -11  -2 2723.26 21.0755   1
  -5 -11   1 144.120 9.57338   1
  -5  11   1 216.408 19.9476  -2
   5 -11  -1 216.408 19.9476   1
   5 -11   0 96.0625 11.8093   1
  -5  11   2 1354.54 15.8703  -2
   5 -11   0 1354.54 15.8703   1
   5 -11   1 23.6055 8.90153   1
  -5  11   3 68.2759 14.3163  -2
   5 -11   1 68.2759 14.3163   1
   5 -11   2 285.880 9.13020   1
  -5  11   4 680.391 17.1201  -2
   5 -11   2 680.391 17.1201   1
   5 -11   3 17.6165 6.32929   1
  -5  11   5 54.5859 27.9612  -2
   5 -11   3 54.5859 27.9612   1
   5 -11   4 126.777 6.11963   1
   5 -11   5 15.5668 4.52742   1
   5 -11   6 967.216 7.75712   1
  -5 -12   5 53.8551 8.39567   1
  -5  12  -3 380.224 17.3582  -2
   5 -12  -5 380.224 17.3582   1
  -5 -12   4 388.562 10.9883   1
  -5  12  -2 438.464 13.3350  -2
   5 -12  -4 438.464 13.3350   1
  -5 -12   3 106.105 11.8980   1
  -5  12  -1 553.491 14.7103  -2
   5 -12  -3 553.491 14.7103   1
  -5 -12   2 44.0221 11.5863   1
  -5  12   0 145.854 22.8173  -2
   5 -12  -2 145.854 22.8173   1
  -5 -12   1 433.460 9.52882   1
  -5  12   1 714.709 14.4416  -2
   5 -12  -1 714.709 14.4416   1
  -5 -12   0 148.006 7.54115   1
  -5  12   2 148.833 22.9272  -2
   5 -12   0 148.833 22.9272   1
  -5 -12  -1 1168.59 12.6925   1
  -5  12   3 1015.52 24.6184  -2
   5 -12   1 1015.52 24.6184   1
  -5 -12  -2 12.5594 6.57053   1
  -5  12   4 264.582 20.3109  -2
   5 -12   2 264.582 20.3109   1
   5 -12   3 617.086 7.04338   1
   5 -12   4 323.913 9.17510   1
   6   0  12 84.3290 10.9513  -2
  -6   0  14 84.3290 10.9513   1
   6   0  10 247.820 9.49088  -2
  -6   0  12 247.820 9.49088   1
   6   0   8 151.947 12.0556  -2
  -6   0  10 151.947 12.0556   1
   6   0   6 1082.30 12.7359  -2
  -6   0   8 1082.30 12.7359   1
   6   0   4 6865.84 24.0330  -2
  -6   0   6 6865.84 24.0330   1
   6   0   2 3165.76 17.3742  -2
  -6   0   4 3165.76 17.3742   1
   6   0   0 6667.22 23.1802  -2
  -6   0   2 6667.22 23.1802   1
  -6   0   2 3660.90 18.0130  -2
   6   0   0 3660.90 18.0130   1
  -6   0   4 3067.01 20.9482  -2
   6   0   2 3067.01 20.9482   1
  -6   0   6 5183.50 23.7397  -2
   6   0   4 5183.50 23.7397   1
  -6   0   8 1861.69 17.2294  -2
   6   0   6 1861.69 17.2294   1
   6   0 -10 117.488 14.2096  -2
  -6   0  -8 117.488 14.2096   1
  -6   0  12 450.234 16.9922  -2
   6   0  10 450.234 16.9922   1
  -6   0  14 112.644 10.9399  -2
   6   0  12 112.644 10.9399   1
   6   1  12 315.269 5.89028  -2
  -6  -1  14 315.269 5.89028   1
   6   1  11 1148.02 10.0793  -2
  -6  -1  13 1148.02 10.0793   1
   6   1  10 95.0896 7.35444  -2
  -6  -1  12 95.0896 7.35444   1
   6   1   9 2318.06 13.7592  -2
  -6  -1  11 2318.06 13.7592   1
   6  -1   8 540.583 8.93975  -2
  -6   1  10 540.583 8.93975   1
   6  -1   7 316.905 8.69391  -2
  -6   1   9 316.905 8.69391   1
   6  -1   6 187.933 7.88637  -2
  -6   1   8 187.933 7.88637   1
   6  -1   5 154.430 7.98221  -2
  -6   1   7 154.430 7.98221   1
   6   1   4 194.418 7.06390  -2
  -6  -1   6 194.418 7.06390   1
  -6  -1  -3 725.164 8.63234  -2
   6   1  -5 725.164 8.63234   1
   6  -1   2 3192.10 12.7880  -2
  -6   1   4 3192.10 12.7880   1
  -6  -1  -1 1040.25 9.02662  -2
   6   1  -3 1040.25 9.02662   1
  -6   1   0 404.126 6.89285  -2
   6  -1  -2 404.126 6.89285   1
  -6  -1   1 17555.3 26.0486  -2
   6   1  -1 17555.3 26.0486   1
  -6  -1   2 935.961 8.35807  -2
   6   1   0 935.961 8.35807   1
  -6   1   3 2161.50 11.5881  -2
   6  -1   1 2161.50 11.5881   1
  -6   1   4 2325.66 13.3266  -2
   6  -1   2 2325.66 13.3266   1
  -6   1   5 343.270 9.23188  -2
   6  -1   3 343.270 9.23188   1
  -6   1   6 96.9465 8.61810  -2
   6  -1   4 96.9465 8.61810   1
  -6   1   7 204.064 9.56566  -2
   6  -1   5 204.064 9.56566   1
  -6  -1   8 388.233 9.64520  -2
   6   1   6 388.233 9.64520   1
  -6   1   9 506.375 10.5107  -2
   6  -1   7 506.375 10.5107   1
  -6  -1  10 370.013 12.3080  -2
   6   1   8 370.013 12.3080   1
  -6  -1  11 2907.83 15.7930  -2
   6   1   9 2907.83 15.7930   1
  -6  -1  12 147.216 10.8865  -2
   6   1  10 147.216 10.8865   1
  -6  -1  13 1193.78 9.47904  -2
   6   1  11 1193.78 9.47904   1
  -6   1  14 242.843 8.78947  -2
   6  -1  12 242.843 8.78947   1
   6   2  12 340.570 6.44834  -2
  -6  -2  14 340.570 6.44834   1
   6   2  11 99.3877 6.47312  -2
  -6  -2  13 99.3877 6.47312   1
   6   2  10 817.963 11.1162  -2
  -6  -2  12 817.963 11.1162   1
   6  -2   9 261.614 7.77242  -2
  -6   2  11 261.614 7.77242   1
   6  -2   8 700.871 9.96596  -2
  -6   2  10 700.871 9.96596   1
   6  -2   7 800.134 10.4409  -2
  -6   2   9 800.134 10.4409   1
   6  -2   6 2866.85 12.6328  -2
  -6   2   8 2866.85 12.6328   1
   6  -2   5 246.304 7.45892  -2
  -6   2   7 246.304 7.45892   1
   6   2   4 3088.77 13.4795  -2
  -6  -2   6 3088.77 13.4795   1
   6   2   3 1497.26 9.96665  -2
  -6  -2   5 1497.26 9.96665   1
   6   2   2 597.038 7.69864  -2
  -6  -2   4 597.038 7.69864   1
   6   2   1 190.216 7.11363  -2
  -6  -2   3 190.216 7.11363   1
  -6  -2   0 1938.74 11.3579  -2
   6   2  -2 1938.74 11.3579   1
  -6  -2   1 1932.58 10.3529  -2
   6   2  -1 1932.58 10.3529   1
  -6  -2   2 2284.40 12.1424  -2
   6   2   0 2284.40 12.1424   1
   6   2  -3 259.881 8.41363  -2
  -6  -2  -1 259.881 8.41363   1
  -6  -2   4 731.938 9.56352  -2
   6   2   2 731.938 9.56352   1
  -6   2   5 665.326 9.95262  -2
   6  -2   3 665.326 9.95262   1
  -6   2   6 2148.27 12.0674  -2
   6  -2   4 2148.27 12.0674   1
  -6   2   7 140.452 8.69831  -2
   6  -2   5 140.452 8.69831   1
  -6   2   8 1567.23 11.8496  -2
   6  -2   6 1567.23 11.8496   1
  -6   2   9 379.561 11.0457  -2
   6  -2   7 379.561 11.0457   1
  -6   2  10 574.312 9.44283  -2
   6  -2   8 574.312 9.44283   1
   6   2 -11 119.017 12.7590  -2
  -6  -2  -9 119.017 12.7590   1
  -6  -2  12 1320.29 11.4500  -2
   6   2  10 1320.29 11.4500   1
  -6   2  13 223.136 8.76640  -2
   6  -2  11 223.136 8.76640   1
  -6   2  14 364.672 13.4238  -2
   6  -2  12 364.672 13.4238   1
   6  -3  12 28.0940 9.50127  -2
  -6   3  14 28.0940 9.50127   1
   6   3  11 142.574 7.00515  -2
  -6  -3  13 142.574 7.00515   1
   6  -3  10 333.637 6.73861  -2
  -6   3  12 333.637 6.73861   1
   6  -3   9 111.121 7.79426  -2
  -6   3  11 111.121 7.79426   1
   6  -3   8 983.791 11.5010  -2
  -6   3  10 983.791 11.5010   1
   6  -3   7 1649.18 13.4439  -2
  -6   3   9 1649.18 13.4439   1
   6  -3   6 213.443 8.10960  -2
  -6   3   8 213.443 8.10960   1
   6  -3   5 6024.33 17.6774  -2
  -6   3   7 6024.33 17.6774   1
   6   3   4 60.5675 7.81625  -2
  -6  -3   6 60.5675 7.81625   1
   6   3   3 2281.46 12.0072  -2
  -6  -3   5 2281.46 12.0072   1
   6   3   2 2841.58 12.0098  -2
  -6  -3   4 2841.58 12.0098   1
   6   3   1 1457.89 9.21538  -2
  -6  -3   3 1457.89 9.21538   1
   6   3   0 178.022 6.96707  -2
  -6  -3   2 178.022 6.96707   1
  -6  -3   1 450.479 8.01842  -2
   6   3  -1 450.479 8.01842   1
  -6   3   2 320.685 8.52498  -2
   6  -3   0 320.685 8.52498   1
  -6   3   3 3329.54 14.4352  -2
   6  -3   1 3329.54 14.4352   1
  -6   3   4 3332.02 15.4745  -2
   6  -3   2 3332.02 15.4745   1
  -6   3   5 2883.25 14.5382  -2
   6  -3   3 2883.25 14.5382   1
  -6   3   6 58.1450 7.63493  -2
   6  -3   4 58.1450 7.63493   1
  -6   3   7 3586.40 15.5239  -2
   6  -3   5 3586.40 15.5239   1
  -6   3   8 206.404 9.19732  -2
   6  -3   6 206.404 9.19732   1
  -6  -3   9 1245.78 11.1202  -2
   6   3   7 1245.78 11.1202   1
  -6   3  10 1618.86 12.4232  -2
   6  -3   8 1618.86 12.4232   1
   6   3 -11 163.574 12.5330  -2
  -6  -3  -9 163.574 12.5330   1
  -6   3  12 270.369 8.85644  -2
   6  -3  10 270.369 8.85644   1
  -6   3  13 113.478 8.89202  -2
   6  -3  11 113.478 8.89202   1
  -6   3  14 29.8287 8.82294  -2
   6  -3  12 29.8287 8.82294   1
   6   4  11 48.9721 4.76237  -2
  -6  -4  13 48.9721 4.76237   1
   6  -4  10 1121.57 8.98176  -2
  -6   4  12 1121.57 8.98176   1
   6  -4   9 292.848 8.20222  -2
  -6   4  11 292.848 8.20222   1
   6  -4   8 296.918 10.4490  -2
  -6   4  10 296.918 10.4490   1
   6  -4   7 45.9813 6.62400  -2
  -6   4   9 45.9813 6.62400   1
   6  -4   6 1755.77 11.4426  -2
  -6   4   8 1755.77 11.4426   1
   6   4   5 67.1220 7.78686  -2
  -6  -4   7 67.1220 7.78686   1
   6   4   4 805.213 9.37602  -2
  -6  -4   6 805.213 9.37602   1
   6   4   3 128.453 7.33618  -2
  -6  -4   5 128.453 7.33618   1
   6   4   2 1828.79 11.2421  -2
  -6  -4   4 1828.79 11.2421   1
   6   4   1 492.751 8.05110  -2
  -6  -4   3 492.751 8.05110   1
  -6  -4   0 6728.26 17.5421  -2
   6   4  -2 6728.26 17.5421   1
  -6  -4   1 135.361 8.57611  -2
   6   4  -1 135.361 8.57611   1
  -6   4   2 10490.6 23.8804  -2
   6  -4   0 10490.6 23.8804   1
  -6   4   3 373.662 8.93510  -2
   6  -4   1 373.662 8.93510   1
  -6   4   4 833.854 10.3740  -2
   6  -4   2 833.854 10.3740   1
  -6   4   5 70.2706 8.16809  -2
   6  -4   3 70.2706 8.16809   1
  -6  -4   6 412.649 10.1716  -2
   6   4   4 412.649 10.1716   1
  -6   4   7 110.402 9.72525  -2
   6  -4   5 110.402 9.72525   1
  -6   4   8 883.115 10.3678  -2
   6  -4   6 883.115 10.3678   1
  -6   4   9 39.0105 8.36290  -2
   6  -4   7 39.0105 8.36290   1
  -6   4  10 578.152 8.89667  -2
   6  -4   8 578.152 8.89667   1
   6   4 -11 167.621 9.72577  -2
  -6  -4  -9 167.621 9.72577   1
   6   4 -12 1165.03 13.0509  -2
  -6  -4 -10 1165.03 13.0509   1
   6   4 -13 44.9747 7.09650  -2
  -6  -4 -11 44.9747 7.09650   1
   6   5  11 187.526 4.45366  -2
  -6  -5  13 187.526 4.45366   1
   6  -5  10 81.8588 5.40244  -2
  -6   5  12 81.8588 5.40244   1
   6  -5   9 266.307 8.40621  -2
  -6   5  11 266.307 8.40621   1
   6  -5   8 451.051 8.69249  -2
  -6   5  10 451.051 8.69249   1
   6  -5   7 1982.33 12.0244  -2
  -6   5   9 1982.33 12.0244   1
   6  -5   6 301.234 9.89049  -2
  -6   5   8 301.234 9.89049   1
   6  -5   5 4123.83 17.5547  -2
  -6   5   7 4123.83 17.5547   1
   6   5   4 1097.28 12.3946  -2
  -6  -5   6 1097.28 12.3946   1
   6   5   3 326.864 8.53533  -2
  -6  -5   5 326.864 8.53533   1
   6   5   2 1029.09 9.08956  -2
  -6  -5   4 1029.09 9.08956   1
   6  -5   1 1289.64 9.83597  -2
  -6   5   3 1289.64 9.83597   1
  -6   5   0 521.387 9.38768  -2
   6  -5  -2 521.387 9.38768   1
  -6  -5   1 186.399 8.99998  -2
   6   5  -1 186.399 8.99998   1
  -6   5   2 1127.88 13.1556  -2
   6  -5   0 1127.88 13.1556   1
  -6  -5   3 2357.13 15.3417  -2
   6   5   1 2357.13 15.3417   1
  -6   5   4 1135.35 13.2986  -2
   6  -5   2 1135.35 13.2986   1
  -6   5   5 551.223 11.6298  -2
   6  -5   3 551.223 11.6298   1
  -6   5   6 647.214 15.2244  -2
   6  -5   4 647.214 15.2244   1
  -6   5   7 2254.51 15.2569  -2
   6  -5   5 2254.51 15.2569   1
  -6   5   8 626.124 10.1025  -2
   6  -5   6 626.124 10.1025   1
  -6   5   9 2351.25 12.0470  -2
   6  -5   7 2351.25 12.0470   1
  -6   5  10 652.868 9.55631  -2
   6  -5   8 652.868 9.55631   1
  -6   5  11 164.170 8.40598  -2
   6  -5   9 164.170 8.40598   1
  -6   5  12 103.256 8.37315  -2
   6  -5  10 103.256 8.37315   1
  -6   5  13 185.794 6.28524  -2
   6  -5  11 185.794 6.28524   1
   6   6  10 123.262 6.53538  -2
  -6  -6  12 123.262 6.53538   1
   6  -6   9 439.874 10.8855  -2
  -6   6  11 439.874 10.8855   1
   6   6   8 328.494 8.11318  -2
  -6  -6  10 328.494 8.11318   1
   6   6   7 384.674 8.84920  -2
  -6  -6   9 384.674 8.84920   1
   6   6   6 5434.04 20.5302  -2
  -6  -6   8 5434.04 20.5302   1
   6   6   5 1090.31 12.5462  -2
  -6  -6   7 1090.31 12.5462   1
   6   6   4 1366.72 13.4797  -2
  -6  -6   6 1366.72 13.4797   1
  -6   6  -3 234.115 9.57556  -2
   6  -6  -5 234.115 9.57556   1
  -6   6  -2 743.887 9.44248  -2
   6  -6  -4 743.887 9.44248   1
   6   6   1 632.861 10.1089  -2
  -6  -6   3 632.861 10.1089   1
   6  -6   0 928.118 14.9258  -2
  -6   6   2 928.118 14.9258   1
  -6   6   1 725.462 13.2315  -2
   6  -6  -1 725.462 13.2315   1
  -6   6   2 1560.66 12.2161  -2
   6  -6   0 1560.66 12.2161   1
  -6   6   3 1259.93 12.3503  -2
   6  -6   1 1259.93 12.3503   1
  -6   6   4 1869.92 15.3591  -2
   6  -6   2 1869.92 15.3591   1
  -6   6   5 107.741 13.0403  -2
   6  -6   3 107.741 13.0403   1
  -6   6   6 2893.65 17.7278  -2
   6  -6   4 2893.65 17.7278   1
  -6   6   7 616.226 10.9598  -2
   6  -6   5 616.226 10.9598   1
  -6   6   8 3129.33 18.0459  -2
   6  -6   6 3129.33 18.0459   1
  -6   6   9 198.321 10.7249  -2
   6  -6   7 198.321 10.7249   1
  -6   6  10 233.869 8.83637  -2
   6  -6   8 233.869 8.83637   1
  -6   6  11 359.462 7.46572  -2
   6  -6   9 359.462 7.46572   1
  -6   6  12 156.131 6.68391  -2
   6  -6  10 156.131 6.68391   1
   6   7   9 864.772 9.34511  -2
  -6  -7  11 864.772 9.34511   1
  -6   7  -8 327.466 6.73915  -2
   6  -7 -10 327.466 6.73915   1
   6  -7   7 388.224 7.31622  -2
  -6   7   9 388.224 7.31622   1
   6  -7   6 212.870 7.50117  -2
  -6   7   8 212.870 7.50117   1
   6  -7   5 317.550 8.82636  -2
  -6   7   7 317.550 8.82636   1
   6   7   4 51.0271 8.17946  -2
  -6  -7   6 51.0271 8.17946   1
   6   7   3 168.517 8.94553  -2
  -6  -7   5 168.517 8.94553   1
   6   7   2 791.165 10.6616  -2
  -6  -7   4 791.165 10.6616   1
   6   7   1 2046.67 14.6532  -2
  -6  -7   3 2046.67 14.6532   1
  -6   7   0 457.528 12.4704  -2
   6  -7  -2 457.528 12.4704   1
  -6   7   1 2441.52 16.0252  -2
   6  -7  -1 2441.52 16.0252   1
  -6   7   2 153.182 11.7993  -2
   6  -7   0 153.182 11.7993   1
  -6   7   3 4138.19 22.0583  -2
   6  -7   1 4138.19 22.0583   1
  -6   7   4 370.037 13.9811  -2
   6  -7   2 370.037 13.9811   1
  -6   7   5 183.182 13.3910  -2
   6  -7   3 183.182 13.3910   1
  -6   7   6 45.9179 9.53329  -2
   6  -7   4 45.9179 9.53329   1
  -6   7   7 325.322 9.90881  -2
   6  -7   5 325.322 9.90881   1
  -6   7   8 348.504 10.4952  -2
   6  -7   6 348.504 10.4952   1
  -6   7   9 694.957 11.2423  -2
   6  -7   7 694.957 11.2423   1
  -6   7  10 251.458 8.76324  -2
   6  -7   8 251.458 8.76324   1
  -6   7  11 942.811 8.25881  -2
   6  -7   9 942.811 8.25881   1
  -6   7  12 137.682 8.95448  -2
   6  -7  10 137.682 8.95448   1
   6  -8   9 421.957 7.05969  -2
  -6   8  11 421.957 7.05969   1
   6   8   8 162.583 7.17542  -2
  -6  -8  10 162.583 7.17542   1
   6  -8   7 820.582 7.15152  -2
  -6   8   9 820.582 7.15152   1
   6  -8   6 1381.83 9.54634  -2
  -6   8   8 1381.83 9.54634   1
   6  -8   5 191.153 7.92729  -2
  -6   8   7 191.153 7.92729   1
   6  -8   4 2598.73 12.9223  -2
  -6   8   6 2598.73 12.9223   1
   6   8   3 789.804 10.0174  -2
  -6  -8   5 789.804 10.0174   1
   6   8   2 446.423 9.99408  -2
  -6  -8   4 446.423 9.99408   1
  -6   8  -1 33.0776 9.10626  -2
   6  -8  -3 33.0776 9.10626   1
  -6   8   0 909.172 13.6073  -2
   6  -8  -2 909.172 13.6073   1
  -6   8   1 692.009 12.6204  -2
   6  -8  -1 692.009 12.6204   1
  -6   8   2 443.786 12.3715  -2
   6  -8   0 443.786 12.3715   1
  -6   8   3 38.0932 10.1516  -2
   6  -8   1 38.0932 10.1516   1
  -6   8   4 739.364 12.3729  -2
   6  -8   2 739.364 12.3729   1
  -6   8   5 383.112 10.3080  -2
   6  -8   3 383.112 10.3080   1
  -6   8   6 1789.45 13.4853  -2
   6  -8   4 1789.45 13.4853   1
  -6   8   7 391.620 9.60809  -2
   6  -8   5 391.620 9.60809   1
  -6   8   8 1238.60 10.3148  -2
   6  -8   6 1238.60 10.3148   1
  -6   8   9 1005.03 8.74894  -2
   6  -8   7 1005.03 8.74894   1
  -6   8  10 127.542 7.24960  -2
   6  -8   8 127.542 7.24960   1
   6   8 -11 513.979 12.3184  -2
  -6  -8  -9 513.979 12.3184   1
   6   9   7 131.500 4.76522  -2
  -6  -9   9 131.500 4.76522   1
   6   9   6 211.786 7.02637  -2
  -6  -9   8 211.786 7.02637   1
   6  -9   5 82.2973 5.82443  -2
  -6   9   7 82.2973 5.82443   1
   6  -9   4 4.34585 5.81527  -2
  -6   9   6 4.34585 5.81527   1
   6  -9   3 723.235 9.14493  -2
  -6   9   5 723.235 9.14493   1
   6   9   2 132.095 8.16023  -2
  -6  -9   4 132.095 8.16023   1
  -6   9  -1 637.429 10.4152  -2
   6  -9  -3 637.429 10.4152   1
  -6   9   0 907.038 12.5094  -2
   6  -9  -2 907.038 12.5094   1
  -6   9   1 4825.19 20.2251  -2
   6  -9  -1 4825.19 20.2251   1
  -6   9   2 1167.04 11.1331  -2
   6  -9   0 1167.04 11.1331   1
  -6   9   3 1077.50 14.4622  -2
   6  -9   1 1077.50 14.4622   1
  -6   9   4 311.095 11.0391  -2
   6  -9   2 311.095 11.0391   1
  -6   9   5 503.694 11.0229  -2
   6  -9   3 503.694 11.0229   1
  -6   9   6 11.6226 7.29181  -2
   6  -9   4 11.6226 7.29181   1
  -6   9   7 108.460 6.63962  -2
   6  -9   5 108.460 6.63962   1
  -6   9   8 290.716 5.97831  -2
   6  -9   6 290.716 5.97831   1
  -6   9   9 108.172 5.63337  -2
   6  -9   7 108.172 5.63337   1
  -6  10  -5 66.2148 6.77306  -2
   6 -10  -7 66.2148 6.77306   1
  -6  10  -4 768.039 9.71672  -2
   6 -10  -6 768.039 9.71672   1
  -6  10  -3 1684.18 10.8572  -2
   6 -10  -5 1684.18 10.8572   1
   6 -10   2 135.905 6.78456  -2
  -6  10   4 135.905 6.78456   1
  -6  10  -1 149.855 7.81848  -2
   6 -10  -3 149.855 7.81848   1
  -6  10   0 3920.32 13.9618  -2
   6 -10  -2 3920.32 13.9618   1
  -6  10   1 304.374 7.71617  -2
   6 -10  -1 304.374 7.71617   1
  -6  10   2 2414.13 11.5763  -2
   6 -10   0 2414.13 11.5763   1
  -6  10   3 257.085 7.23166  -2
   6 -10   1 257.085 7.23166   1
  -6  10   4 145.368 7.74772  -2
   6 -10   2 145.368 7.74772   1
  -6  10   5 924.545 11.6439  -2
   6 -10   3 924.545 11.6439   1
  -6  10   6 423.704 8.08174  -2
   6 -10   4 423.704 8.08174   1
  -6  10   7 49.1376 5.60539  -2
   6 -10   5 49.1376 5.60539   1
  -6  10   8 130.366 7.05044  -2
   6 -10   6 130.366 7.05044   1
  -6  11  -3 1537.36 13.8416  -2
   6 -11  -5 1537.36 13.8416   1
  -6  11  -2 278.154 8.97153  -2
   6 -11  -4 278.154 8.97153   1
  -6  11  -1 352.248 10.5755  -2
   6 -11  -3 352.248 10.5755   1
  -6  11   0 625.477 11.9412  -2
   6 -11  -2 625.477 11.9412   1
  -6  11   1 222.248 12.9025  -2
   6 -11  -1 222.248 12.9025   1
  -6  11   2 299.907 9.22843  -2
   6 -11   0 299.907 9.22843   1
  -6  11   3 354.572 6.73962  -2
   6 -11   1 354.572 6.73962   1
  -6  11   4 301.860 5.57483  -2
   6 -11   2 301.860 5.57483   1
  -6  11   5 1545.77 9.39815  -2
   6 -11   3 1545.77 9.39815   1
  -7   0  13 35.0583 3.88271   1
  -7   0  11 200.943 6.41782   1
  -7   0   9 515.573 10.5019   1
  -7   0   7 251.281 9.21118   1
   7   0  -5 5038.07 17.9245   1
   7   0  -3 173.489 7.96497   1
  -7   0   1 1389.96 11.0371   1
   7   0   1 1689.19 14.8559   1
  -7   0  -3 530.562 10.2253   1
  -7   0  -5 502.829 10.5787   1
   7   0   7 124.208 7.95495   1
   7   0   9 284.882 9.35811   1
   7   0  11 32.2523 8.91024   1
  -7  -1  13 33.9262 3.12951   1
  -7   1  12 40.4625 3.36230   1
  -7   1  11 31.9611 4.13962   1
  -7  -1  10 255.485 5.03267   1
  -7  -1   9 170.611 5.59864   1
  -7  -1   8 267.702 6.82564   1
  -7  -1   7 879.405 7.57039   1
  -7  -1   6 797.833 7.12460   1
   7  -1  -5 39.2064 4.81530   1
   7   1  -4 7860.21 16.7348   1
   7   1  -3 879.052 6.28635   1
   7   1  -2 205.831 5.39909   1
   7  -1  -1 2123.61 8.63545   1
   7   1   0 318.812 6.05959   1
  -7   1  -1 18.2198 5.83520   1
   7  -1   2 214.436 6.20812   1
   7  -1   3 807.978 7.44599   1
   7  -1   4 685.874 7.77065   1
   7  -1   5 248.492 6.94718   1
   7  -1   6 1705.44 8.50566   1
  -7  -1  -7-2.24451 5.34276   1
  -7  -1  -8 1501.50 8.32999   1
   7   1   9 284.209 6.52002   1
   7   1  10 250.849 5.14677   1
   7   1  11 22.8940 8.50850   1
  -7  -2  13 119.367 6.10713   1
  -7  -2  12 139.154 4.12456   1
  -7   2  11 163.265 4.16030   1
  -7  -2  10 123.727 6.45740   1
  -7  -2   9 255.539 7.15804   1
  -7  -2   8 391.363 6.19774   1
  -7  -2   7 781.140 7.74895   1
  -7   2   6 28.4598 5.18310   1
  -7  -2   5 1201.55 7.18298   1
   7   2  -4 661.734 5.65884   1
   7   2  -3 91.3626 4.93981   1
   7  -2  -2 733.332 6.58142   1
   7  -2   0 1207.50 56.8761  -2
  -7   2   2 1207.50 56.8761   1
   7  -2  -1 204.585 6.45539   1
   7  -2  -1 378.456 40.0151  -2
  -7   2   1 378.456 40.0151   1
   7   2   0 74.5233 6.18174   1
   7  -2   1 1986.11 8.90339   1
   7   2   2 117.896 5.97328   1
   7   2  -4 657.613 73.0401  -2
  -7  -2  -2 657.613 73.0401   1
   7  -2   3 827.448 7.84415   1
   7  -2   4 104.435 6.68636   1
   7  -2   5 730.826 6.86610   1
   7  -2   6 17.9206 6.20912   1
  -7  -2  -7 914.799 8.99714   1
   7  -2   8 349.809 7.18986   1
   7  -2   9 326.268 5.33307   1
   7  -2  10 44.7573 6.01734   1
  -7  -3  12 101.771 4.47838   1
  -7  -3  11 9.58351 4.89503   1
  -7  -3  10 1906.19 13.9758   1
  -7  -3   9 207.300 5.69973   1
  -7  -3   8 1311.07 7.88575   1
  -7  -3   7 1097.32 7.79623   1
  -7  -3   6 634.467 6.40416   1
  -7  -3   5 68.9823 5.65475   1
  -7  -3  -3 163.554 24.7923  -2
   7   3  -5 163.554 24.7923   1
  -7  -3   4 159.613 6.03542   1
  -7  -3  -2 2078.90 32.6014  -2
   7   3  -4 2078.90 32.6014   1
   7  -3  -3 74.1401 4.93958   1
   7  -3   1 267.382 32.2814  -2
  -7   3   3 267.382 32.2814   1
  -7   3   2 305.894 5.56455   1
   7  -3  -1 1644.08 8.98607   1
   7  -3  -1 2469.24 52.7759  -2
  -7   3   1 2469.24 52.7759   1
   7  -3   0 669.245 7.90969   1
   7  -3  -2 902.068 41.7042  -2
  -7   3   0 902.068 41.7042   1
   7   3   1 16.4700 6.47482   1
   7   3  -3 138.086 66.4369  -2
  -7  -3  -1 138.086 66.4369   1
  -7  -3  -2 4421.04 13.4463   1
   7  -3   3 204.908 5.96659   1
   7  -3   4 86.4668 5.68081   1
   7  -3   5 387.229 6.54670   1
   7  -3   6 208.135 6.72353   1
   7  -3   7 495.619 6.95685   1
  -7  -3  -8 326.994 6.31805   1
   7  -3   9 304.394 4.82707   1
   7  -3  10 184.042 6.86945   1
   7  -4 -12 4.50685 2.91987   1
  -7  -4  11 121.852 4.80327   1
  -7  -4  10 93.4655 4.35985   1
  -7  -4   9 227.270 5.19664   1
  -7   4   8 101.852 4.58493   1
  -7  -4   7 2769.08 12.8586   1
  -7  -4   6 65.5049 5.99138   1
  -7  -4   5 2511.17 11.2649   1
  -7  -4   4 203.547 6.23682   1
  -7  -4  -2 297.780 24.1988  -2
   7   4  -4 297.780 24.1988   1
  -7  -4   3 4433.72 13.1009   1
  -7  -4  -1 4921.49 39.6038  -2
   7   4  -3 4921.49 39.6038   1
  -7  -4   2 127.336 6.68748   1
  -7  -4   0 189.634 24.8616  -2
   7   4  -2 189.634 24.8616   1
  -7  -4   1 267.653 6.89160   1
  -7  -4   0 75.9864 6.75552   1
  -7  -4  -1 161.889 8.20699   1
   7  -4   2 62.2652 7.44631   1
   7  -4   3 61.4497 6.72930   1
   7  -4   4 2.60958 6.13098   1
   7  -4   5 202.169 5.98887   1
   7  -4   6 35.1566 5.15774   1
   7  -4   7 2074.43 8.33656   1
   7  -4   8 1.99653 6.11727   1
  -7  -4  -9 155.186 6.49591   1
  -7  -4 -10 80.5009 5.42338   1
  -7  -5  11 34.2587 4.65181   1
  -7  -5  10 791.471 8.35631   1
  -7  -5   9 617.915 6.74985   1
  -7  -5   8 119.061 4.51815   1
  -7  -5   7 204.445 5.20507   1
  -7  -5   6 633.445 6.33365   1
  -7  -5   5 15.8156 5.63406   1
  -7  -5  -3 266.376 20.6406  -2
   7   5  -5 266.376 20.6406   1
  -7   5   4 89.2054 5.53461   1
  -7  -5  -2 2405.61 28.5367  -2
   7   5  -4 2405.61 28.5367   1
  -7  -5   3 439.475 6.87545   1
  -7  -5  -1 794.219 24.6830  -2
   7   5  -3 794.219 24.6830   1
  -7  -5   2 612.262 7.94840   1
  -7  -5   0 780.008 25.4731  -2
   7   5  -2 780.008 25.4731   1
  -7  -5   1 590.680 8.59822   1
  -7  -5   1 930.870 26.4656  -2
   7   5  -1 930.870 26.4656   1
  -7  -5   0 98.4154 8.49899   1
  -7  -5   2 328.754 24.2891  -2
   7   5   0 328.754 24.2891   1
  -7  -5  -1 642.887 8.90778   1
  -7  -5  -2 5409.68 17.3904   1
  -7  -5  -3 578.181 7.53691   1
  -7  -5  -4 646.464 7.47455   1
  -7  -5  -5 362.617 5.58233   1
   7  -5   6 55.8194 4.92462   1
   7  -5   7 113.793 4.70731   1
   7  -5   8 677.346 7.99050   1
   7  -5   9 13.2332 4.66842   1
  -7  -6  11 206.113 3.92149   1
  -7  -6  10 219.194 4.17811   1
  -7  -6   9 263.220 4.33473   1
  -7  -6   8 253.196 4.77650   1
  -7  -6   7 396.818 5.38412   1
  -7  -6   6 264.538 5.68763   1
  -7  -6   5 89.5545 5.51784   1
  -7  -6   4 173.669 6.04303   1
  -7  -6   3 87.5360 7.79941   1
   7   6   1 1527.56 47.8400  -2
  -7  -6   3 1527.56 47.8400   1
  -7  -6   2 804.627 9.15096   1
  -7  -6   1 456.577 9.48007   1
  -7  -6   1 609.276 22.3776  -2
   7   6  -1 609.276 22.3776   1
  -7  -6   0 316.392 9.17506   1
  -7  -6   2 540.911 22.6456  -2
   7   6   0 540.911 22.6456   1
  -7  -6  -1 3575.42 16.1760   1
  -7  -6   3 3704.86 32.5392  -2
   7   6   1 3704.86 32.5392   1
  -7  -6  -2 91.6534 6.95582   1
  -7  -6  -3 1547.51 9.40542   1
  -7  -6  -4 179.176 6.20270   1
   7  -6   5 65.0666 5.57270   1
   7  -6   6 46.1337 5.80949   1
   7  -6   7 302.804 4.71313   1
  -7  -6  -8 929.169 6.36251   1
  -7  -7  10 25.3159 2.84022   1
  -7  -7   9 7.58081 3.47455   1
  -7  -7   8 97.8919 4.04917   1
  -7  -7   7 187.478 4.60596   1
  -7  -7   6 1045.37 7.32485   1
  -7   7   5 23.8151 5.13853   1
  -7  -7   4 1022.38 11.8588   1
  -7  -7   3 206.563 9.49649   1
  -7  -7   2 355.205 11.0936   1
   7   7   0 291.696 38.2368  -2
  -7  -7   2 291.696 38.2368   1
  -7  -7   1 466.626 8.53377   1
   7   7  -1 505.913 38.3357  -2
  -7  -7   1 505.913 38.3357   1
   7  -7   0 73.5422 8.53510   1
   7   7  -2 166.548 19.2839  -2
  -7  -7   0 166.548 19.2839   1
   7  -7   1 18.5844 7.29499   1
   7  -7  -3 85.2591 21.2895  -2
  -7   7  -1 85.2591 21.2895   1
   7  -7   2 788.746 7.81619   1
   7  -7  -4 1582.38 27.9324  -2
  -7   7  -2 1582.38 27.9324   1
   7  -7   3 432.232 6.51407   1
   7  -7   4 420.760 6.34346   1
   7  -7   5 47.8468 5.64685   1
   7  -7   6 231.021 5.49917   1
   7  -7   7 15.4978 5.47777   1
  -7   8   9 154.883 8.14679   1
  -7   8   8 72.0326 4.11813   1
  -7  -8   7 138.469 4.32839   1
  -7  -8   6 96.1662 3.63605   1
   7  -8  -5 845.409 7.16948   1
   7  -8  -4 11.5165 5.55247   1
  -7   8  -2 387.853 24.2380  -2
   7  -8  -4 387.853 24.2380   1
  -7  -8   3 354.359 9.57532   1
  -7   8  -1 812.980 12.5683  -2
   7  -8  -3 812.980 12.5683   1
  -7  -8   2 39.9170 6.39479   1
  -7   8   0 165.831 15.9216  -2
   7  -8  -2 165.831 15.9216   1
  -7  -8   1 1017.27 10.9493   1
  -7   8   1 1437.62 16.2219  -2
   7  -8  -1 1437.62 16.2219   1
   7  -8   0 191.364 6.10067   1
  -7   8   2 185.954 15.2103  -2
   7  -8   0 185.954 15.2103   1
   7  -8   1 922.919 7.75401   1
   7  -8  -3 1402.35 23.4225  -2
  -7   8  -1 1402.35 23.4225   1
   7  -8   2 734.404 10.3449   1
   7  -8  -4 983.664 21.8061  -2
  -7   8  -2 983.664 21.8061   1
   7  -8   3 994.047 8.98670   1
   7  -8   4 252.562 6.27040   1
   7  -8   5 164.313 4.46791   1
   7  -8   6 114.562 3.37215   1
  -7  -9   7 5.66354 4.28172   1
  -7  -9   6 446.676 6.85232   1
  -7  -9   5 198.384 5.96438   1
  -7  -9   4 1988.86 15.9363   1
  -7  -9   3 1329.68 9.54936   1
  -7   9  -1 1427.84 14.4946  -2
   7  -9  -3 1427.84 14.4946   1
  -7  -9   2 94.2795 4.64250   1
  -7   9   0 198.731 9.27736  -2
   7  -9  -2 198.731 9.27736   1
   7  -9  -1 2.45615 4.31785   1
  -7   9   1 3.80330 10.0995  -2
   7  -9  -1 3.80330 10.0995   1
   7  -9   0 166.980 8.21333   1
  -7   9   2 192.141 10.8485  -2
   7  -9   0 192.141 10.8485   1
   7  -9   1 16.3121 5.42953   1
   7  -9  -3 656.773 15.1394  -2
  -7   9  -1 656.773 15.1394   1
   7  -9   2 72.5181 5.04929   1
   7  -9   3 241.338 4.67620   1
   7  -9   4 116.379 3.06081   1
  -7  10  -1 69.1480 5.01874  -2
   7 -10  -3 69.1480 5.01874   1
   7 -10  -2 59.4100 5.57296   1
  -7  10   0 214.730 6.11409  -2
   7 -10  -2 214.730 6.11409   1
  -7 -10   1 110.351 6.18630   1
  -7  10   1 189.478 5.55557  -2
   7 -10  -1 189.478 5.55557   1
   7 -10   0 255.021 4.58567   1
  -7  10   2 216.341 12.6331  -2
   7 -10   0 216.341 12.6331   1
  -7 -10  -1 46.3998 5.48235   1
   7 -10   2 39.6847 6.32890   1
   8   0 -10 292.433 7.77387   1
   8   0  -8 227.955 7.72053   1
   8   0  -6 395.156 8.88069   1
   8   0  -4 1515.38 13.2406   1
  -8   0   2 291.975 9.24089   1
  -8   0   0 949.626 15.6031   1
   8   0   2 207.578 9.31642   1
  -8   0  -4 135.349 8.19972   1
  -8   0  -6 556.534 7.46828   1
   8   0   8 191.060 9.19528   1
  -8  -1  11 174.038 4.26117   1
   8  -1 -10 38.9701 5.98847   1
   8  -1  -9 69.7523 5.31717   1
   8   1  -8 47.9823 4.88644   1
   8   1  -7 2202.26 9.60321   1
  -8   1   6 496.473 7.58169   1
  -8  -1  -3 1233.25 17.2698  -2
   8   1  -6 1233.25 17.2698   1
   8   1  -5 364.526 8.03969   1
  -8  -1  -2 768.868 14.3689  -2
   8   1  -5 768.868 14.3689   1
  -8  -1   4 970.799 9.62673   1
  -8  -1  -1 1249.05 14.1233  -2
   8   1  -4 1249.05 14.1233   1
  -8  -1   3 428.356 8.03112   1
  -8   1   0 653.301 11.8647  -2
   8  -1  -3 653.301 11.8647   1
  -8   1   2 5.85953 6.65144   1
   8   1  -1 87.0721 10.9670  -2
  -8  -1   2 87.0721 10.9670   1
   8  -1  -1 151.338 12.4083   1
   8   1  -2 173.931 14.0425  -2
  -8  -1   1 173.931 14.0425   1
   8   1   0 451.228 11.1676   1
   8   1  -3 654.442 17.5754  -2
  -8  -1   0 654.442 17.5754   1
   8  -1   1 509.409 12.7422   1
   8   1  -4 890.645 24.6462  -2
  -8  -1  -1 890.645 24.6462   1
  -8   1  -2 810.819 7.98450   1
  -8  -1  -3 1500.96 10.4427   1
  -8   1   6 1772.29 24.2978  -2
   8  -1   3 1772.29 24.2978   1
  -8  -1  -4 35.2305 5.81304   1
  -8  -1  -5 1241.34 7.68947   1
   8  -1   6 364.148 5.03683   1
   8  -1   7 105.380 4.57111   1
   8  -1   8-1.80272 5.57353   1
  -8  -2  11 245.269 6.78312   1
  -8  -2  10 332.730 5.45189   1
   8   2  -9 1.78062 4.80444   1
   8  -2  -8 61.6475 6.49276   1
   8   2  -7 20.9366 5.01038   1
   8   2  -6 332.738 7.20664   1
  -8  -2  -3 371.272 13.7515  -2
   8   2  -6 371.272 13.7515   1
  -8  -2   5 196.937 6.36746   1
  -8  -2  -2 510.636 11.7132  -2
   8   2  -5 510.636 11.7132   1
  -8  -2   4 597.972 10.1950   1
  -8  -2  -1 847.099 12.0640  -2
   8   2  -4 847.099 12.0640   1
  -8  -2   3 23.8126 7.78301   1
  -8  -2   0 625.701 12.4673  -2
   8   2  -3 625.701 12.4673   1
  -8  -2   2 918.152 12.7716   1
   8   2  -1 969.352 12.1352  -2
  -8  -2   2 969.352 12.1352   1
  -8  -2   1 19.7077 9.00942   1
   8   2  -2 399.812 14.2509  -2
  -8  -2   1 399.812 14.2509   1
  -8  -2   0 1443.07 10.4166   1
   8   2  -3 1375.89 21.6196  -2
  -8  -2   0 1375.89 21.6196   1
   8  -2   1 502.435 8.88704   1
  -8   2   4 718.992 17.7243  -2
   8  -2   1 718.992 17.7243   1
   8  -2   2 696.260 8.00903   1
   8   2  -5 764.434 34.8492  -2
  -8  -2  -2 764.434 34.8492   1
   8  -2   3 27.8690 5.92710   1
   8  -2   4 221.450 5.16148   1
  -8  -2  -5 223.636 6.09531   1
  -8  -2  -6 66.0572 4.86530   1
   8   2   7 1.07740 3.93044   1
   8  -2   8 134.267 4.98329   1
  -8  -3  10 163.070 4.14803   1
   8  -3  -9 64.1258 4.05353   1
  -8  -3   8 144.867 5.03144   1
  -8  -3   7 51.0364 4.87719   1
  -8  -3   6 192.117 5.54894   1
  -8   3  -3 243.647 12.4918  -2
   8  -3  -6 243.647 12.4918   1
  -8   3   5 150.142 6.45022   1
  -8  -3  -2 332.911 11.1910  -2
   8   3  -5 332.911 11.1910   1
  -8  -3   4 649.938 9.55807   1
  -8  -3  -1 759.173 12.0084  -2
   8   3  -4 759.173 12.0084   1
  -8  -3   3 925.715 10.3000   1
  -8  -3   0 1041.29 10.5340  -2
   8   3  -3 1041.29 10.5340   1
  -8  -3   2 16.3035 9.85936   1
  -8   3   1 975.209 10.7594  -2
   8  -3  -2 975.209 10.7594   1
  -8  -3   1 2713.06 21.1800   1
   8   3  -2 2514.71 12.5618  -2
  -8  -3   1 2514.71 12.5618   1
  -8  -3   0 45.1414 10.3201   1
   8   3  -3 411.695 10.7704  -2
  -8  -3   0 411.695 10.7704   1
  -8  -3  -1 80.4669 6.14953   1
  -8   3   4 298.618 10.5338  -2
   8  -3   1 298.618 10.5338   1
  -8  -3  -2 388.645 7.56290   1
   8   3  -5 427.342 16.6628  -2
  -8  -3  -2 427.342 16.6628   1
   8  -3   3 62.5605 7.23683   1
   8  -3   4 256.772 6.38274   1
  -8  -3  -5 72.5933 5.59086   1
  -8  -3  -6 180.919 5.23782   1
  -8  -3  -7 128.737 7.20700   1
  -8  -3  -8-3.36142 5.78712   1
  -8  -4  10 43.8926 2.77166   1
  -8  -4   9 17.4188 4.37330   1
  -8  -4   8 891.817 9.02940   1
  -8  -4   7 133.152 4.73725   1
  -8  -4   6 1923.88 9.89060   1
  -8  -4  -3 2712.63 24.9435  -2
   8   4  -6 2712.63 24.9435   1
  -8  -4   5 16.2108 4.72133   1
  -8   4  -2 352.124 11.9171  -2
   8  -4  -5 352.124 11.9171   1
  -8  -4   4 119.956 6.25612   1
  -8   4  -1 159.221 11.1767  -2
   8  -4  -4 159.221 11.1767   1
  -8  -4   3 2.50144 7.37006   1
  -8   4   0 79.9797 9.91066  -2
   8  -4  -3 79.9797 9.91066   1
  -8  -4   2 51.5676 12.6881   1
  -8   4   1 77.3089 9.70288  -2
   8  -4  -2 77.3089 9.70288   1
  -8  -4   1 72.1664 8.04485   1
  -8  -4   2 70.2568 13.8218  -2
   8   4  -1 70.2568 13.8218   1
  -8  -4   0 221.173 10.6226   1
   8   4  -3 206.215 10.5368  -2
  -8  -4   0 206.215 10.5368   1
   8  -4   1 3.41350 6.14557   1
  -8  -4   4 42.7488 12.2571  -2
   8   4   1 42.7488 12.2571   1
   8  -4   2 747.510 7.56749   1
   8   4  -5 782.191 17.3886  -2
  -8  -4  -2 782.191 17.3886   1
  -8  -4  -3 133.476 5.04556   1
  -8  -4  -4 1173.26 7.69294   1
  -8  -4  -5 5.11091 4.76226   1
  -8  -4  -6 101.773 5.78397   1
   8  -4   7 13.6953 4.07037   1
  -8  -5   9 45.7579 3.43184   1
  -8  -5   8 11.7320 3.87261   1
  -8  -5   7 45.4153 4.16558   1
  -8  -5   6 525.232 6.29976   1
  -8   5  -3 607.654 22.2146  -2
   8  -5  -6 607.654 22.2146   1
  -8  -5   5 429.235 6.14007   1
  -8   5  -2 615.149 13.3051  -2
   8  -5  -5 615.149 13.3051   1
   8  -5  -4 680.628 9.93704   1
  -8   5  -1 715.881 11.8155  -2
   8  -5  -4 715.881 11.8155   1
  -8  -5   3 846.635 9.87066   1
   8   5   0 993.048 13.0420  -2
  -8  -5   3 993.048 13.0420   1
  -8  -5   2 159.731 7.95759   1
  -8   5   1 1113.35 12.5497  -2
   8  -5  -2 1113.35 12.5497   1
  -8  -5   1 2730.32 13.7409   1
  -8   5   2 2686.25 17.4414  -2
   8  -5  -1 2686.25 17.4414   1
   8  -5   0 304.545 21.0267   1
  -8  -5   3 726.002 11.3996  -2
   8   5   0 726.002 11.3996   1
   8  -5   1 202.985 6.94714   1
   8   5  -4 443.656 12.2468  -2
  -8  -5  -1 443.656 12.2468   1
  -8  -5  -2 297.468 5.88647   1
   8   5  -5 480.435 15.2756  -2
  -8  -5  -2 480.435 15.2756   1
   8  -5   3 327.816 4.76681   1
   8   5  -6 521.333 14.6126  -2
  -8  -5  -3 521.333 14.6126   1
  -8  -5  -4 33.5276 4.10772   1
   8  -5   5 60.3741 4.65209   1
   8  -5   6 1.29186 5.22251   1
  -8  -6   8 74.5547 3.89520   1
  -8  -6   7 80.7738 3.41724   1
  -8  -6   6 53.5414 7.71192   1
  -8   6  -3 58.6017 15.3770  -2
   8  -6  -6 58.6017 15.3770   1
  -8  -6   5 79.2194 5.42713   1
  -8   6  -2 258.458 12.3993  -2
   8  -6  -5 258.458 12.3993   1
  -8  -6   4 636.793 7.98058   1
   8   6   1 659.220 13.1802  -2
  -8  -6   4 659.220 13.1802   1
   8  -6  -3 2.27099 5.81476   1
   8   6   0 265.730 16.8298  -2
  -8  -6   3 265.730 16.8298   1
  -8  -6   2 1858.38 10.7278   1
   8   6  -1 1779.45 21.0978  -2
  -8  -6   2 1779.45 21.0978   1
   8  -6  -1-4.53553 10.2956   1
   8   6  -2 656.046 12.8111  -2
  -8  -6   1 656.046 12.8111   1
   8  -6   0 837.316 10.2639   1
   8   6  -3 827.201 10.4134  -2
  -8  -6   0 827.201 10.4134   1
  -8   6  -1 92.5977 5.18393   1
  -8  -6   4 316.306 9.73769  -2
   8   6   1 316.306 9.73769   1
   8  -6   2 508.871 6.37849   1
  -8  -6   5 617.080 11.0968  -2
   8   6   2 617.080 11.0968   1
   8  -6   3 12.8142 4.28199   1
   8   6  -6 35.3951 9.49464  -2
  -8  -6  -3 35.3951 9.49464   1
   8  -6   4 50.0085 3.27165   1
   8  -6   5 443.030 6.64147   1
  -8  -7   7 249.367 4.36265   1
   8  -7  -6 7.76158 5.59360   1
   8  -7  -5 68.4688 5.18885   1
   8  -7  -4 316.468 8.28265   1
   8   7   1 627.284 14.1601  -2
  -8  -7   4 627.284 14.1601   1
  -8  -7   3 120.616 5.08357   1
   8   7   0 189.427 13.4477  -2
  -8  -7   3 189.427 13.4477   1
   8  -7  -2 8.67302 8.40152   1
   8   7  -1 114.200 10.7233  -2
  -8  -7   2 114.200 10.7233   1
   8  -7  -1 240.936 6.04720   1
   8   7  -2 258.654 11.3270  -2
  -8  -7   1 258.654 11.3270   1
   8  -7   0 118.997 4.80734   1
  -8   7   3 157.575 7.39983  -2
   8  -7   0 157.575 7.39983   1
   8  -7   1 438.092 6.15883   1
   8   7  -4 618.230 12.7382  -2
  -8  -7  -1 618.230 12.7382   1
   8  -7   2 284.034 4.73840   1
   8  -7   3 660.335 6.05851   1
   8  -7   4 12.7784 4.08561   1
  -8  -8   5 16.0702 6.43593   1
   8  -8  -4 968.120 7.91872   1
  -8   8  -1 1123.22 13.9718  -2
   8  -8  -4 1123.22 13.9718   1
   8  -8  -3 121.554 4.55880   1
   8   8   0 381.317 16.0892  -2
  -8  -8   3 381.317 16.0892   1
  -8  -8   2 231.477 5.67049   1
  -8   8   1 442.302 6.87416  -2
   8  -8  -2 442.302 6.87416   1
   8  -8  -1 345.363 6.12607   1
  -8   8   2 510.994 8.72302  -2
   8  -8  -1 510.994 8.72302   1
   8  -8   0 730.637 7.25569   1
  -8  -8   3 880.093 13.6399  -2
   8   8   0 880.093 13.6399   1
   8  -8   1 115.862 5.13331   1
  -8   8   4 626.194 7.68560  -2
   8  -8   1 626.194 7.68560   1
   8  -8   2 143.563 3.75194   1
   9   0  -7 36.7627 7.31518   1
   9   0  -5 764.927 9.95292   1
   9   0  -3 526.827 13.2341   1
  -9   0   1 262.060 9.46165   1
   9   0   1 1115.46 10.7004   1
  -9   0  -3 1214.97 9.60864   1
  -9   0  -5 583.105 8.48617   1
  -9  -1  -5 269.705 8.24867  -2
   9   1  -8 269.705 8.24867   1
  -9   1  -4 224.045 7.86515  -2
   9  -1  -7 224.045 7.86515   1
  -9  -1  -3 111.576 8.13531  -2
   9   1  -6 111.576 8.13531   1
  -9  -1  -2 661.830 9.10828  -2
   9   1  -5 661.830 9.10828   1
  -9  -1  -1 178.238 7.08351  -2
   9   1  -4 178.238 7.08351   1
   9  -1   0 741.290 8.82772  -2
  -9   1   3 741.290 8.82772   1
   9   1  -1 480.910 8.01287  -2
  -9  -1   2 480.910 8.01287   1
   9   1  -2 1007.19 8.81830  -2
  -9  -1   1 1007.19 8.81830   1
   9  -1  -3 1418.26 8.67070  -2
  -9   1   0 1418.26 8.67070   1
   9  -1  -4 94.6590 7.26791  -2
  -9   1  -1 94.6590 7.26791   1
   9   1  -5 1634.61 10.7578  -2
  -9  -1  -2 1634.61 10.7578   1
   9   1  -6 178.662 7.09044  -2
  -9  -1  -3 178.662 7.09044   1
   9   1  -7 365.985 7.94416  -2
  -9  -1  -4 365.985 7.94416   1
   9   1  -8 348.958 6.60826  -2
  -9  -1  -5 348.958 6.60826   1
  -9   2  -5 81.5456 5.92937  -2
   9  -2  -8 81.5456 5.92937   1
  -9   2  -4 94.6143 6.36761  -2
   9  -2  -7 94.6143 6.36761   1
  -9  -2  -3 134.025 6.19098  -2
   9   2  -6 134.025 6.19098   1
   9   2   2 519.801 7.84037  -2
  -9  -2   5 519.801 7.84037   1
  -9   2  -1 589.880 9.48608  -2
   9  -2  -4 589.880 9.48608   1
   9  -2   0 920.873 9.50635  -2
  -9   2   3 920.873 9.50635   1
   9   2  -1 73.5207 6.72302  -2
  -9  -2   2 73.5207 6.72302   1
  -9   2   2 84.9587 6.39758  -2
   9  -2  -1 84.9587 6.39758   1
   9   2  -3 382.136 7.99784  -2
  -9  -2   0 382.136 7.99784   1
   9   2  -4 563.123 8.71318  -2
  -9  -2  -1 563.123 8.71318   1
   9   2  -5 472.426 8.05025  -2
  -9  -2  -2 472.426 8.05025   1
   9  -2  -6 334.967 7.93061  -2
  -9   2  -3 334.967 7.93061   1
   9  -2  -7 55.1623 6.19390  -2
  -9   2  -4 55.1623 6.19390   1
   9   2  -8 134.064 11.1869  -2
  -9  -2  -5 134.064 11.1869   1
   9   3   4 234.435 9.08488  -2
  -9  -3   7 234.435 9.08488   1
  -9   3  -3 521.406 8.03762  -2
   9  -3  -6 521.406 8.03762   1
   9   3   2 253.417 7.69128  -2
  -9  -3   5 253.417 7.69128   1
   9   3   1 961.169 9.76498  -2
  -9  -3   4 961.169 9.76498   1
  -9  -3   0 35.8525 8.42720  -2
   9   3  -3 35.8525 8.42720   1
  -9  -3   1 347.388 6.94005  -2
   9   3  -2 347.388 6.94005   1
  -9   3   2 686.862 8.06222  -2
   9  -3  -1 686.862 8.06222   1
  -9   3   3 51.5520 7.52798  -2
   9  -3   0 51.5520 7.52798   1
   9   3  -4 415.652 8.12781  -2
  -9  -3  -1 415.652 8.12781   1
   9   3  -5 290.871 7.43760  -2
  -9  -3  -2 290.871 7.43760   1
   9   3  -6 219.645 7.47654  -2
  -9  -3  -3 219.645 7.47654   1
  -9  -3   7 419.897 6.78566  -2
   9   3   4 419.897 6.78566   1
   9   4   3 478.174 8.79793  -2
  -9  -4   6 478.174 8.79793   1
   9   4   2 52.3133 6.20113  -2
  -9  -4   5 52.3133 6.20113   1
   9   4   1 228.272 6.77782  -2
  -9  -4   4 228.272 6.77782   1
  -9  -4   0 56.8560 6.77111  -2
   9   4  -3 56.8560 6.77111   1
  -9   4   1 133.179 6.08417  -2
   9  -4  -2 133.179 6.08417   1
  -9   4   2 227.614 7.58513  -2
   9  -4  -1 227.614 7.58513   1
  -9   4   3 40.8960 6.39327  -2
   9  -4   0 40.8960 6.39327   1
   9   4  -4 566.243 7.38594  -2
  -9  -4  -1 566.243 7.38594   1
   9   4  -5 30.5343 6.44812  -2
  -9  -4  -2 30.5343 6.44812   1
   9   4  -6 1323.35 7.98921  -2
  -9  -4  -3 1323.35 7.98921   1
  -9   5  -2 118.269 8.29826  -2
   9  -5  -5 118.269 8.29826   1
  -9   5  -1 423.250 7.33942  -2
   9  -5  -4 423.250 7.33942   1
   9  -5   0 114.427 8.22738  -2
  -9   5   3 114.427 8.22738   1
  -9   5   1 252.956 8.92638  -2
   9  -5  -2 252.956 8.92638   1
  -9   5   2 213.379 7.19044  -2
   9  -5  -1 213.379 7.19044   1
  -9   5   3 65.6394 5.48064  -2
   9  -5   0 65.6394 5.48064   1
   9  -5  -4 162.571 5.88203  -2
  -9   5  -1 162.571 5.88203   1
  -9   5   5 80.2876 10.4401  -2
   9  -5   2 80.2876 10.4401   1
   9  -6  -1 110.109 5.88727  -2
  -9   6   2 110.109 5.88727   1
  -9  -6   2 222.075 8.44226  -2
   9   6  -1 222.075 8.44226   1
  -1   0  17 34.3853 6.66301   2
  -1   0  15 1445.28 13.2401   2
  -1   0  13 392.370 10.2788   2
  -1   0  11 80.1131 8.45165   2
  -1   0   9 285.891 9.36466   2
   1   0  -7 151.458 6.19415   2
   1   0  -5 8691.80 19.9986   2
   1   0  -3 66532.4 55.2181   2
   1   0  -1 891.061 7.09759   2
  -1   0  -1 22696.2 37.7098   2
  -1   0  -3 19663.3 25.4277   2
  -1   0  -5 1159.94 10.0221   2
  -1   0  -7 1593.84 11.7321   2
   1   0   9 3913.92 21.6810   2
   1   0  11 1348.78 10.5903   2
   1   0  13 197.678 9.59688   2
   1   0  15 1088.38 12.4413   2
  -1   1  17 13.1233 7.44175   2
  -1  -1  16 35.2156 5.15379   2
  -1   1  15 88.0088 7.78903   2
  -1  -1  14 764.993 9.50865   2
  -1  -1  13 354.335 7.91027   2
  -1   1  12 348.729 7.47490   2
  -1   1  11 242.751 6.32838   2
  -1   1  10 1197.24 7.10747   2
   1   1  -9 150.308 6.62163   2
   1   1  -8 928.989 7.99906   2
   1  -1  -7 1419.26 7.80193   2
   1   1  -6 3964.73 10.9900   2
   1   1  -5 1607.58 6.70522   2
   1   1  -4 67.5949 3.52981   2
   1   1  -3 64.5666 3.28133   2
   1   1  -2 2653.19 10.6842   2
   1   1  -1 61.5549 2.32278   2
   1   1   0 2111.01 8.69380   2
  -1   1  -1 253.105 4.10727   2
  -1   1  -2 14601.2 19.7545   2
  -1  -1  -3 297.730 3.93602   2
   1   1   4 1393.36 6.56877   2
   1   1   5 15.0316 4.38895   2
   1   1   6 325.203 5.87635   2
  -1  -1  -7 13.2767 5.16990   2
   1   1   8 111.159 6.53032   2
   1   1   9 30.1852 7.21221   2
   1  -1  10 410.224 6.00642   2
   1   1  11 7.62236 5.74389   2
   1   1  12 465.791 6.86843   2
   1  -1  13 82.2506 7.27726   2
   1  -1  14 351.298 8.58553   2
   1   1  15 44.8301 7.78248   2
   1  -1  16 647.445 11.8405   2
   1  -1  17-9.29578 11.1529   2
  -1  -2  17 98.1478 6.48699   2
  -1   2  16 216.308 5.77438   2
  -1   2  15 537.443 7.63096   2
  -1   2  14 21.0226 6.63967   2
  -1   2  13 92.5670 8.19749   2
  -1   2  12 960.326 9.00958   2
  -1   2  11 152.639 6.44605   2
  -1   2  10 710.151 6.80363   2
   1  -2  -9 1392.78 10.2835   2
   1   2  -8 8.80844 6.02796   2
   1   2  -7 1598.49 9.02937   2
   1   2  -6 1450.44 9.72264   2
   1   2  -5 1429.83 7.46900   2
  -1   2   4 1922.03 6.95022   2
   1   2  -3 63.0917 3.67541   2
   1   2  -2 778.745 5.61171   2
   1   2  -1 5816.17 13.3825   2
  -1   2   0 2256.61 6.40270   2
  -1   2  -1 15897.6 30.1525   2
  -1   2  -2 56.9953 4.65120   2
  -1  -2  -3 13104.5 24.5261   2
   1  -2   4 3012.46 9.77225   2
   1   2   5 1840.60 9.64499   2
   1   2   6 2485.16 10.1558   2
   1  -2   7 931.782 5.88739   2
   1  -2   8 63.4291 5.51906   2
   1   2   9 948.515 7.00445   2
   1   2  10 1028.39 6.87431   2
   1   2  11 82.0577 5.48944   2
   1   2  12 954.457 7.87913   2
   1  -2  13 78.1441 6.13336   2
   1   2  14 9.79646 7.58024   2
   1   2  15 474.681 10.5268   2
   1  -2  16 38.1144 9.66972   2
  -1   3  17 11.3420 5.69522   2
  -1   3  16 198.930 8.64427   2
  -1   3  15 63.0863 5.89943   2
  -1   3  14 1017.15 8.54920   2
  -1   3  13 173.806 7.69743   2
  -1   3  12 565.328 8.19799   2
  -1   3  11 21.5891 6.12846   2
  -1   3  10 70.1755 5.62131   2
  -1   3   9 89.0396 5.46289   2
   1   3  -8 2889.65 13.3638   2
   1   3  -7 17.4733 5.00151   2
   1  -3  -6 1248.12 8.19976   2
  -1   3   5 29.9976 3.33457   2
  -1   3   4 1776.84 7.04244   2
  -1   3   3 20.4890 3.93237   2
  -1   3   2 662.278 5.47655   2
  -1   3   1 948.104 6.03402   2
  -1   3   0 81.4774 3.55448   2
   1   3   1 266.173 3.41931   2
   1   3   2 123.510 4.36324   2
   1   3   3 14.9963 5.19711   2
   1   3   4 2470.57 11.8301   2
   1  -3   5 1005.40 8.30703   2
   1   3   6 1009.93 6.72669   2
   1  -3   7 46.4449 4.43286   2
   1   3   8 2800.26 10.8546   2
   1   3   9 192.921 5.60061   2
   1   3  10 1292.42 7.48825   2
   1   3  11 18.4737 6.18383   2
   1   3  12 33.8629 6.98696   2
   1   3  13 18.1629 6.62519   2
   1   3  14 59.8441 6.14122   2
   1   3  15 438.886 11.6222   2
   1   3  16 120.859 6.40934   2
  -1   4  16-2.73740 9.29570   2
  -1   4  15 25.1704 6.22133   2
  -1   4  14 3.57912 8.07230   2
  -1   4  13 43.0281 7.56936   2
  -1   4  12 20.2379 6.89287   2
  -1   4  11 623.957 6.68140   2
  -1   4  10 467.630 6.76593   2
  -1   4   9 3426.55 11.2730   2
   1   4  -8 28.8793 7.35358   2
   1   4  -7 2553.78 12.2204   2
   1   4  -6 100.865 5.25172   2
  -1   4   5 1233.83 8.32076   2
  -1   4   4 239.702 5.88737   2
  -1   4   3 4041.71 11.1950   2
  -1   4   2 196.763 3.89276   2
   1   4  -1 742.688 7.09192   2
   1  -4   0 526.916 4.95580   2
   1  -4   1 168.285 3.34703   2
   1  -4   2 27.8354 4.17163   2
   1  -4   3 27066.7 35.2966   2
   1   4   4 1391.02 10.3496   2
   1  -4   5 231.504 4.94191   2
  -1   4  -6 5.65748 4.78922   2
  -1   4  -7 347.179 7.40718   2
   1   4   8 426.827 5.61988   2
   1   4   9 604.627 6.30471   2
  -1   4 -10 72.3363 6.67299   2
   1   4  11 187.182 6.44153   2
   1   4  12 163.968 8.09518   2
   1   4  13 1949.73 10.3513   2
   1   4  14 18.4386 5.89551   2
   1   4  15 365.877 6.71672   2
   1   4  16 26.2417 5.67413   2
  -1   5  16 114.288 5.66554   2
  -1  -5  15 51.1533 5.35271   2
  -1   5  14 200.100 7.87525   2
  -1   5  13 53.3650 7.58069   2
  -1   5  12 788.634 8.92743   2
  -1   5  11 184.433 6.30206   2
  -1   5  10 602.038 6.61817   2
  -1   5   9 58.7580 5.30468   2
  -1   5   8 2902.58 8.89212   2
  -1  -5   7 58.4317 6.58694   2
   1   5  -6 144.809 9.13075   2
  -1   5   5 1926.31 12.3754   2
  -1   5   4 1150.44 11.5831   2
  -1   5   3 170.737 6.86346   2
  -1   5   2 1154.87 8.25614   2
  -1   5   1 1092.27 7.90974   2
   1   5   0 1297.31 9.32147   2
   1   5   1 810.283 13.8315   2
   1   5   2 1443.31 12.3479   2
   1   5   3 86.7490 4.98759   2
  -1   5  -4 2908.53 11.6005   2
  -1   5  -5 38.6014 5.06710   2
  -1   5  -6 453.338 7.75349   2
  -1   5  -7 478.886 8.83081   2
   1   5   8 2019.44 7.56089   2
   1   5   9 352.775 5.81938   2
   1   5  10 454.677 6.31131   2
   1   5  11 192.911 5.89413   2
   1   5  12 71.2112 7.54224   2
   1   5  13 33.7578 7.20988   2
   1   5  14 137.773 8.62763   2
   1   5  15 139.241 6.47524   2
  -1   6  15 74.7219 4.86284   2
  -1   6  14 6.88003 7.08971   2
  -1   6  13 109.764 7.70386   2
  -1   6  12 222.940 7.27896   2
  -1  -6  11 110.823 6.24765   2
  -1   6  10 503.066 7.12374   2
  -1   6   9 474.855 6.62793   2
  -1   6   8 299.455 5.28334   2
  -1   6   7 1464.02 7.11282   2
   1   6  -6 486.268 14.2537   2
  -1   6   5 3105.50 17.0253   2
  -1   6   4 156.819 7.63314   2
  -1   6   3 86.8475 7.09027   2
  -1   6   2 866.505 9.47490   2
  -1   6   1 496.031 7.75163   2
  -1   6   0 2069.87 13.6111   2
   1   6   1 573.689 7.22048   2
  -1   6  -2 1378.89 9.10585   2
  -1   6  -3 9190.00 18.5324   2
  -1   6  -4 1764.10 11.7811   2
  -1   6  -5 76.4999 7.62488   2
   1   6   6 936.882 7.39353   2
   1   6   7 974.913 5.66041   2
   1   6   8 235.703 5.38174   2
   1   6   9 725.684 6.73474   2
   1   6  10 16.6130 5.67329   2
   1   6  11 368.194 6.46846   2
   1   6  12 723.965 7.81821   2
   1   6  13 384.792 6.47094   2
   1   6  14 21.9806 5.64366   2
   1   6  15 94.2650 4.84513   2
  -1   7  15 13.8462 5.05535   2
  -1   7  14 16.2555 5.93901   2
  -1   7  13 86.0113 6.79872   2
  -1   7  12 37.7444 7.46996   2
  -1   7  11 22.4179 8.63384   2
  -1   7  10 360.638 7.66680   2
  -1   7   9 165.357 6.34385   2
  -1   7   8 4207.28 10.5064   2
  -1   7   7 12.2281 5.24207   2
  -1   7   6 2427.09 8.00158   2
  -1   7   5 6.79279 5.86557   2
  -1   7   4 43.8339 9.33652   2
  -1   7   3 250.582 10.6393   2
  -1   7   2 100.817 8.54627   2
  -1   7   1 95.6693 6.12029   2
  -1   7   0 1084.07 9.46058   2
   1   7   1 376.457 8.71401   2
  -1   7  -2 4608.42 18.6244   2
  -1   7  -3 36.5981 6.53190   2
  -1   7  -4 2513.68 13.1527   2
   1  -7   5 45.1873 4.92035   2
   1   7   6 106.822 4.53765   2
   1   7   7 38.0916 4.70178   2
   1   7   8 280.635 5.74707   2
   1   7   9 16.6478 5.69658   2
   1   7  10 50.2093 6.16809   2
   1   7  11 35.8575 5.75676   2
   1   7  12 334.611 6.77738   2
   1   7  13 3.65974 6.13936   2
   1   7  14 742.339 6.51904   2
   1   7  15 6.17276 4.44988   2
   1   8 -14 49.0925 5.42755   2
  -1  -8  13 231.687 7.45262   2
  -1   8  12 6.75402 7.64680   2
  -1   8  11 40.2098 7.45836   2
  -1   8  10 43.8650 7.89258   2
  -1   8   9 163.579 5.93245   2
  -1   8   8 40.1396 6.00878   2
  -1   8   7 53.2509 5.96986   2
  -1   8   6 154.819 5.67495   2
  -1   8   5 2070.61 7.38784   2
  -1   8   4 147.836 5.22975   2
  -1   8   3 5054.51 10.4729   2
  -1   8   2 783.504 8.31468   2
  -1   8   1 465.617 6.58038   2
  -1   8   0 388.607 6.39091   2
   1   8   1 2244.35 9.14495   2
   1   8   2 159.551 5.49630   2
   1   8   3 295.945 5.80540   2
   1   8   4 7.99215 5.18353   2
   1   8   5 64.3788 5.47738   2
   1   8   6 12.7973 4.79182   2
   1   8   7 764.119 6.11079   2
   1   8   8 2.03890 5.04734   2
   1   8   9 1764.50 7.72987   2
   1   8  10 57.0244 5.88729   2
   1   8  11 335.076 6.07655   2
   1   8  12 14.4315 6.68961   2
   1   8  13 32.8316 6.75534   2
  -1   8 -14 14.7923 4.74539   2
  -1   9  13-7.31657 6.69521   2
  -1   9  12 132.288 7.12962   2
  -1   9  11 490.251 7.84669   2
  -1   9  10 400.748 7.83683   2
  -1   9   9 18.6794 6.99770   2
  -1   9   8 47.9856 6.29260   2
  -1   9   7 581.856 6.76479   2
  -1   9   6 661.603 6.52532   2
  -1   9   5 1564.67 7.64580   2
  -1   9   4 219.842 6.41531   2
  -1   9   3 69.2568 5.35633   2
  -1   9   2 771.393 6.82516   2
  -1   9   1 608.535 6.74277   2
   1   9   0 1288.58 7.80537   2
  -1   9  -1 3723.71 10.6003   2
   1   9   2 511.717 6.57331   2
   1   9   3 17.2957 5.91365   2
   1   9   4 343.252 6.59455   2
   1   9   5 452.369 6.73817   2
   1   9   6 552.859 6.79493   2
   1   9   7 551.356 6.59095   2
   1   9   8 317.493 6.19439   2
   1   9   9 92.1518 7.13569   2
   1   9  10 427.449 8.96098   2
   1   9  11 30.7078 6.24458   2
   1   9  12 146.199 7.05626   2
  -1   9 -13 49.2295 8.20071   2
   1  10 -12 36.7430 4.90361   2
  -1  10  11 294.326 7.77553   2
  -1  10  10 96.8001 6.62362   2
  -1  10   9 773.992 8.56944   2
  -1  10   8 52.8352 7.02973   2
  -1  10   7 505.557 6.82471   2
  -1  10   6 61.2842 6.46877   2
  -1  10   5 392.661 8.15482   2
  -1  10   4 537.367 7.31166   2
  -1  10   3 171.394 7.21260   2
  -1  10   2 616.734 8.30676   2
  -1  10   1 483.409 7.66316   2
   1  10   0 16.7603 7.63486   2
  -1  10  -1 3397.98 11.3756   2
   1  10   2 78.9245 6.46274   2
   1  10   3 93.8849 6.96167   2
   1  10   4 203.433 6.98119   2
   1  10   5 447.828 7.60837   2
   1  10   6 253.912 7.88099   2
   1  10   7 129.578 7.71804   2
   1  10   8 4.09946 7.76011   2
   1  10   9 196.422 8.80617   2
   1  10  10 278.335 7.25820   2
  -1  10 -11 420.143 7.10153   2
  -1  10 -12 160.930 6.18469   2
   1  11 -11 67.5643 8.37608   2
  -1 -11  10 11.2530 10.6862   2
   1  11  -9 44.5170 10.0452   2
  -1  11   8 13.5177 8.20232   2
  -1  11   7 58.9147 8.14935   2
  -1  11   6 675.436 8.73063   2
  -1  11   5 13.5492 7.85408   2
  -1  11   4 654.025 8.96921   2
  -1  11   3 11.7591 7.79218   2
  -1  11   2 426.115 8.71062   2
  -1  11   1 263.787 8.05707   2
   1  11   0 309.672 8.54776   2
   1  11   1 14.3311 7.57044   2
   1  11   2 34.9232 8.30054   2
   1  11   3 167.935 8.55523   2
   1  11   4 57.9856 8.30946   2
   1  11   5 39.3425 8.58760   2
   1  11   6 655.187 10.9240   2
   1  11   7 33.1700 9.49418   2
   1  11   8 716.235 15.1197   2
  -1  11  -9 90.7164 15.4872   2
  -1  11 -10 510.022 8.29742   2
  -1  11 -11-2.21599 6.66444   2
   1  12  -9 121.584 16.9409   2
   1  12  -8 73.2992 26.5935   2
  -1  12   7 337.180 7.63607   2
  -1  12   6 1.07786 7.36490   2
  -1  12   5 245.805 8.25657   2
   1  12  -4 37.3767 8.86408   2
  -1  12   3 73.1553 8.90998   2
  -1  12   2 7.58394 9.50570   2
   1  12  -1 113.741 10.0838   2
   1  12   0 115.453 9.92288   2
   1  12   1 1332.00 10.7003   2
   1  12   2 21.8808 7.79347   2
   1  12   3 1383.17 10.9765   2
   1  12   4 669.680 8.83159   2
   1  12   5 132.029 8.16596   2
   1  12   6 63.5464 8.24051   2
   1  12   7 105.191 8.28128   2
   1 -12   8 119.645 9.12406   2
   1  13  -7 69.0820 20.1013   2
  -1  13   6 273.215 7.73815   2
  -1  13   5 472.976 7.78711   2
  -1  13   4 224.061 8.60537   2
  -1  13   3 31.0017 7.94714   2
  -1  13   2 800.472 13.3165   2
   1  13  -1 91.9685 8.80785   2
   1  13   0 433.353 10.8833   2
   1  13   1 128.945 7.88224   2
   1  13   2 149.538 8.73789   2
   1  13   3 47.3328 6.52494   2
   1  13   4 39.8098 8.05096   2
   1  13   5 20.9830 6.83105   2
   1  13   6 58.2609 5.36743   2
  -1  13  -7 148.756 5.03395   2
   1  14  -5 327.264 14.6093   2
  -1  14   4 251.559 5.57474   2
  -1  14   3 147.942 6.48751   2
  -1  14   2 117.219 8.23898   2
  -1  14   1 561.193 6.97189   2
   1  14   0 21.0190 8.88474   2
   1  14   1 42.3542 6.86364   2
   1  14   2 306.527 6.92268   2
   1  14   3 306.184 15.3213   2
  -2   0  16 173.681 8.69029   2
  -2   0  14 391.485 12.0720   2
  -2   0  12 185.593 9.90823   2
  -2   0  10 258.582 9.74936   2
  -2   0   8 920.908 11.6408   2
   2   0  -6 12959.6 26.1578   2
  -2   0   4 22802.4 32.3328   2
  -2   0   2 375.081 7.37556   2
  -2   0   0 13756.6 24.7557   2
  -2   0  -2 836.770 7.50970   2
  -2   0  -4 1596.54 10.9475   2
  -2   0  -6 6957.01 20.8379   2
  -2   0  -8 2580.24 17.1398   2
   2   0  10 115.487 8.01072   2
   2   0  12 349.706 9.50584   2
   2   0  14 404.563 11.0078   2
   2   0  16 1550.86 11.4731   2
  -2   1  17 22.8232 6.99185   2
  -2   1  16 134.209 6.62862   2
  -2  -1  15 91.9705 8.83683   2
  -2  -1  14 152.182 9.18723   2
  -2  -1  13 2364.95 11.0098   2
  -2   1  12 239.901 7.18926   2
  -2   1  11 67.1083 6.32624   2
  -2   1  10 1334.62 8.07557   2
   2   1  -9 639.773 9.95675   2
   2   1  -8 992.388 9.16727   2
  -2  -1   7 371.821 6.98774   2
   2   1  -6 76.6147 5.40249   2
   2   1  -5 16916.0 26.1703   2
  -2   1   4 1160.58 6.92357   2
  -2   1   3 1248.72 6.06681   2
  -2   1   2 1869.57 6.97679   2
  -2   1   1 6947.88 16.0031   2
  -2  -1   0 315.790 4.65945   2
  -2   1  -1 4761.54 10.4526   2
  -2   1  -2 96.0918 4.31664   2
  -2  -1  -3 1470.71 6.96289   2
  -2  -1  -4 275.604 4.89908   2
   2  -1   5 260.616 5.73363   2
   2   1   6 28.1161 3.97489   2
   2   1   7 485.487 6.16849   2
   2   1   8 12.8344 5.47663   2
   2  -1   9 1412.33 8.14700   2
   2   1  10 28.9658 5.43644   2
   2   1  11 1206.77 8.23354   2
   2  -1  12 263.110 7.04711   2
   2  -1  13 365.821 7.39021   2
   2   1  14-4.56743 6.25192   2
   2   1  15 198.654 7.90718   2
   2   1  16 20.2397 5.56929   2
  -2   2  17 6.66332 6.31592   2
  -2   2  16 41.2199 5.85221   2
  -2   2  15 240.327 9.07268   2
  -2  -2  14 401.850 7.24682   2
  -2  -2  13 269.963 7.97911   2
  -2   2  12 629.945 8.57377   2
  -2   2  11 23.9977 7.00165   2
  -2   2  10 261.536 6.81071   2
   2   2  -9 964.855 10.1209   2
   2   2  -8 341.127 7.49647   2
   2   2  -7 1163.38 8.19473   2
  -2  -2   6 1337.60 8.95865   2
   2   2  -5 548.380 5.88758   2
   2   2  -4 2323.08 8.61927   2
   2   2  -3 3138.47 8.47132   2
   2   2  -2 2683.11 11.7945   2
  -2   2   1 944.080 5.42724   2
  -2   2   0 4327.21 14.9054   2
  -2   2  -1 1159.81 7.23669   2
  -2   2  -2 3761.47 11.8734   2
  -2   2  -3 5185.43 14.1878   2
   2   2   4 1593.94 8.89789   2
   2  -2   5 285.154 6.47711   2
   2   2   6 358.467 5.84511   2
   2   2   7 894.166 6.90634   2
   2   2   8 190.580 6.24900   2
   2   2   9 1481.61 7.79918   2
   2   2  10 876.210 6.96364   2
   2   2  11 24.5437 6.39104   2
   2   2  12 233.315 9.18864   2
   2   2  13 50.8267 9.73753   2
   2   2  14 116.694 8.45164   2
   2   2  15 491.782 7.36547   2
   2   2  16 329.876 5.44222   2
  -2   3  16 11.8008 7.75361   2
  -2   3  15 213.090 7.50434   2
  -2   3  14 16.5465 6.79572   2
  -2   3  13 322.034 9.00390   2
  -2   3  12 30.7041 7.50441   2
  -2   3  11 1091.46 8.66127   2
  -2   3  10 26.8834 6.75357   2
  -2   3   9 584.997 6.88396   2
   2   3  -8 132.768 6.61094   2
  -2  -3   7 3411.06 12.2877   2
   2   3  -6 17.9162 5.37884   2
   2   3  -5 1324.02 7.75770   2
   2   3  -4 26.0232 4.64519   2
   2   3  -3 211.263 5.17565   2
  -2  -3   2 39.9937 4.50779   2
  -2   3   1 69.8141 4.33806   2
  -2   3   0 436.518 5.35454   2
   2   3   1 1667.48 8.74852   2
  -2   3  -2 1398.99 8.35308   2
  -2   3  -3 3026.77 11.7558   2
   2   3   4 269.397 6.23713   2
   2  -3   5 5354.45 12.4504   2
   2   3   6 334.464 5.66944   2
   2   3   7 2506.92 9.04844   2
   2   3   8 241.312 4.77923   2
   2   3   9 164.489 4.62234   2
   2   3  10 61.5844 5.52737   2
   2   3  11 181.215 5.81461   2
   2   3  12 701.528 10.3393   2
   2   3  13 33.6437 6.83649   2
   2  -3  14 9.88697 7.94002   2
   2   3  15 65.6037 5.63678   2
   2   3  16 7.27254 4.17769   2
  -2   4  16 17.2621 6.62851   2
  -2   4  15 17.1684 6.15366   2
  -2   4  14 585.147 7.15384   2
  -2   4  13 19.8514 7.50629   2
  -2   4  12 2733.80 11.7860   2
  -2   4  11 85.7627 6.68765   2
  -2   4  10 577.394 7.91655   2
  -2   4   9 9.23875 5.33411   2
  -2   4   8 192.404 5.05013   2
  -2  -4   7 73.1411 5.42715   2
   2   4  -6 41.2458 6.00518   2
  -2   4   5 41.7558 4.64823   2
  -2   4   4 166.193 5.90195   2
  -2   4   3 4.61137 5.45812   2
  -2   4   2 3259.13 12.9438   2
  -2   4   1 108.103 5.26421   2
  -2   4   0 6004.95 14.3515   2
  -2   4  -1 254.449 5.35830   2
  -2  -4  -2 481.943 6.35861   2
   2  -4   3 22.8536 4.67622   2
   2  -4   4 2426.91 13.1903   2
   2   4   5 530.663 6.73849   2
   2   4   6 53.6701 5.37412   2
   2   4   7 65.4648 6.04777   2
   2   4   8 475.555 5.65071   2
   2   4   9 115.395 5.27984   2
   2   4  10 3784.56 12.5582   2
   2   4  11 183.202 5.76953   2
   2   4  12 107.634 7.36015   2
   2   4  13 142.389 7.56095   2
   2  -4  14 229.715 6.08018   2
   2   4  15-3.35889 5.32222   2
   2   5 -16 2.08158 5.06066   2
  -2   5  15 102.274 5.86546   2
  -2   5  14 177.998 6.98511   2
  -2   5  13 18.6520 7.49516   2
  -2   5  12 6.46292 7.33088   2
  -2   5  11 2487.01 10.2376   2
  -2   5  10 47.0770 6.48456   2
  -2   5   9 1925.58 7.84997   2
  -2   5   8 1682.92 7.31212   2
  -2   5   7 5179.28 13.2402   2
  -2  -5   6 13.1998 6.87471   2
  -2   5   5 1365.88 10.0530   2
  -2   5   4 265.624 6.50149   2
  -2   5   3 1373.45 8.32369   2
  -2   5   2 1054.67 7.41409   2
  -2   5   1 996.800 8.76236   2
  -2   5   0 16.6088 5.37732   2
   2  -5   1 903.769 7.08413   2
   2   5   2 261.252 5.22088   2
   2  -5   3 1761.08 9.75282   2
   2   5   4 644.263 7.18917   2
   2   5   5 1198.56 8.46749   2
   2   5   6 325.299 6.94630   2
   2   5   7 841.991 5.28915   2
   2   5   8 635.371 5.92953   2
   2  -5   9 56.6264 5.54900   2
   2   5  10 12.5864 5.66086   2
   2   5  11 195.785 6.30927   2
   2   5  12 139.423 6.31961   2
   2   5  13 24.5559 6.42164   2
  -2   5 -14 304.240 6.32335   2
   2  -5  15 301.368 6.04061   2
  -2   6  15 227.449 5.60174   2
  -2   6  14 184.372 6.58334   2
  -2   6  13 274.540 8.10852   2
  -2   6  12 492.185 8.51223   2
  -2   6  11 223.317 7.25961   2
  -2   6  10 334.956 7.49526   2
  -2   6   9 442.136 6.60196   2
  -2   6   8 206.719 5.40642   2
  -2   6   7 13.4643 4.83645   2
  -2   6   6 1407.08 7.65125   2
  -2   6   5 376.080 8.33656   2
  -2   6   4 451.083 9.02352   2
  -2   6   3 885.105 8.44056   2
   2   6  -2 451.402 7.04923   2
   2   6  -1 39.7093 6.39271   2
   2   6   0 1493.71 12.0243   2
   2   6   1 1447.33 11.5691   2
   2   6   2 1153.01 9.53252   2
  -2  -6  -3 1465.85 11.9080   2
  -2  -6  -4 3209.41 15.8544   2
  -2   6  -5 64.8837 6.43244   2
   2  -6   6 59.6115 4.22335   2
   2   6   7 15.2251 4.73901   2
   2   6   8 64.5476 5.07655   2
   2   6   9 862.703 7.24208   2
   2   6  10 691.251 6.97585   2
   2   6  11 17.3999 5.76676   2
   2   6  12 19.9766 5.62938   2
   2   6  13 4.31243 5.84253   2
  -2   6 -14 303.307 7.53393   2
   2   6  15 38.0294 4.25917   2
  -2   7  15 15.0173 5.35549   2
  -2   7  14 9.13377 7.69147   2
  -2   7  13 778.932 8.95847   2
  -2   7  12 28.3051 7.31349   2
  -2   7  11 1718.09 10.1149   2
  -2   7  10 47.8284 7.53340   2
  -2   7   9 47.2445 6.50436   2
  -2   7   8 106.055 5.92841   2
  -2   7   7 66.0757 5.34835   2
  -2   7   6 43.5673 5.05850   2
  -2   7   5 156.135 5.11661   2
  -2   7   4 189.936 5.69589   2
   2   7  -3 198.324 7.98863   2
  -2   7   2 117.714 7.57589   2
  -2   7   1 2997.64 14.9084   2
  -2   7   0 36.2436 8.05869   2
   2   7   1 3579.63 15.1717   2
  -2   7  -2 28.8695 7.64867   2
  -2   7  -3 153.479 6.06003   2
   2   7   4 80.9518 5.14951   2
   2   7   5 166.414 5.43329   2
   2   7   6 2.13881 4.49811   2
   2   7   7 93.9917 4.97710   2
   2  -7   8 67.6064 5.40495   2
   2   7   9 757.956 7.48321   2
   2   7  10 20.3845 5.71781   2
   2   7  11 1799.43 8.89419   2
   2   7  12 7.16050 6.36354   2
   2   7  13 170.742 5.21699   2
   2   7  14 48.5781 4.21209   2
   2   8 -14 44.0754 4.98005   2
  -2   8  13 38.9725 6.90365   2
  -2   8  12 76.0586 9.27691   2
  -2   8  11 36.6917 7.79928   2
  -2   8  10 42.4422 8.64948   2
  -2   8   9 21.9829 7.03358   2
  -2   8   8 694.358 6.84381   2
  -2   8   7 26.6612 5.49133   2
  -2   8   6 2996.86 9.05873   2
  -2   8   5 201.277 5.36667   2
  -2   8   4 3461.95 9.33229   2
  -2   8   3 18.3380 5.43640   2
  -2   8   2 593.061 5.95910   2
  -2   8   1 584.629 6.83595   2
  -2   8   0 713.352 7.15392   2
   2   8   1 223.070 6.07251   2
   2   8   2 292.450 5.78986   2
  -2   8  -3 113.428 5.22604   2
  -2   8  -4 827.674 5.96343   2
   2   8   5 19.1687 5.64752   2
  -2   8  -6 1559.68 8.18409   2
  -2   8  -7 90.1881 5.25513   2
   2   8   8 510.916 6.38367   2
   2   8   9 23.6788 6.66557   2
   2   8  10 98.3157 5.85813   2
   2   8  11 15.0030 5.12475   2
   2   8  12 35.7723 4.94766   2
   2   8  13 51.6153 4.90015   2
  -2   9  13 742.470 7.02366   2
  -2   9  12 140.694 6.07912   2
  -2   9  11 60.6104 6.70829   2
  -2   9  10 268.763 7.87866   2
  -2   9   9 331.571 7.60020   2
  -2   9   8 840.461 7.94413   2
  -2   9   7 55.8731 6.83106   2
  -2   9   6 256.001 7.09455   2
  -2   9   5 3010.03 9.32881   2
  -2   9   4 181.703 6.89744   2
  -2   9   3 700.079 7.55484   2
  -2   9   2 1848.64 9.97790   2
  -2   9   1 280.656 6.97697   2
  -2   9   0 74.9840 6.64454   2
  -2   9  -1 711.997 8.05180   2
   2   9   2 530.557 8.63912   2
  -2   9  -3 63.4666 6.19058   2
  -2   9  -4 256.941 5.84715   2
  -2   9  -5 552.661 6.73988   2
   2   9   6 9.21414 6.11103   2
   2   9   7 576.086 7.22390   2
   2   9   8 94.1834 6.07427   2
   2   9   9 277.493 5.50154   2
   2   9  10 8.66706 5.92497   2
   2   9  11 195.137 5.94842   2
   2   9  12 13.8642 7.14203   2
   2  10 -12 273.280 5.88328   2
  -2  10  11 53.3378 5.07610   2
  -2  10  10 175.079 6.48253   2
  -2  10   9 109.774 6.83910   2
  -2  10   8 68.8575 5.77205   2
  -2  10   7 420.121 7.54234   2
  -2  10   6 84.5732 7.56298   2
  -2  10   5 39.9490 7.58703   2
  -2  10   4 388.847 7.49283   2
  -2  10   3 499.625 9.03875   2
  -2  10   2 548.600 8.58134   2
  -2  10   1 104.700 8.47136   2
  -2  10   0 69.5813 6.95331   2
  -2  10  -1 42.7399 7.46857   2
   2  10   2 1334.40 11.3673   2
   2  10   3 821.601 7.97033   2
   2  10   4 96.2650 6.72240   2
   2  10   5 19.4274 7.18164   2
   2  10   6 639.290 9.51760   2
   2  10   7 226.322 7.73360   2
   2  10   8 536.212 10.0061   2
   2  10   9 451.383 8.93660   2
   2  10  10 555.758 7.09345   2
   2  10  11 30.1421 4.08100   2
  -2  11  10 27.3563 10.1305   2
  -2  11   9 184.451 19.3289   2
  -2  11   8 13.4137 9.70367   2
  -2  11   7 340.850 8.38236   2
  -2  11   6 228.617 9.55083   2
  -2  11   5 1547.99 11.0567   2
  -2  11   4 260.489 10.6147   2
  -2  11   3 62.3489 11.7224   2
  -2  11   2 14.8673 9.87436   2
  -2  11   1 180.304 9.47131   2
  -2  11   0 95.2953 9.67423   2
   2  11   1 348.401 8.69631   2
   2  11   2 12.4788 10.0637   2
   2  11   3 645.665 11.2861   2
   2  11   4 289.828 8.75432   2
   2  11   5 1376.83 10.6549   2
   2  11   6 26.4569 8.21606   2
  -2  11  -7 636.689 11.0750   2
  -2  11  -8 26.0473 6.92370   2
  -2  11  -9 92.1172 7.71393   2
  -2  11 -10 3.88537 4.06285   2
   2  12  -9 47.3776 15.9908   2
  -2  12   8 92.0211 13.2914   2
  -2  12   7 110.158 7.84921   2
  -2  12   6 31.0859 7.32206   2
  -2  12   5 16.3088 8.04990   2
  -2  12   4 539.145 8.71834   2
   2  12  -3 12.8643 9.81351   2
   2  12  -2 776.304 11.5409   2
  -2  12   1 74.5247 13.7684   2
  -2  12   0 701.366 12.9650   2
   2  12   1 695.161 10.1623   2
   2  12   2 491.780 11.0654   2
   2  12   3 39.0984 10.7494   2
   2  12   4 94.1325 10.4985   2
   2  12   5 88.3598 7.15462   2
   2  12   6 157.044 6.63601   2
  -2  12  -7 260.703 6.20392   2
  -2  12  -8 76.9124 4.58496   2
  -2  12  -9 75.0775 3.09602   2
   2  13  -7 264.592 17.4141   2
  -2  13   6 3.58629 6.42645   2
  -2  13   5 577.851 8.29605   2
  -2  13   4 202.722 8.46965   2
   2  13  -3 326.300 9.49747   2
   2  13  -2 469.148 8.99983   2
   2  13  -1 141.299 9.39899   2
   2  13   0 0.04169 9.94502   2
   2  13   1 54.2640 9.89480   2
   2  13   2 35.4729 9.07214   2
   2  13   3 125.574 6.01191   2
   2  13   4 238.545 5.43115   2
   2  13   5 77.0363 5.00257   2
  -2  13  -6 29.5547 4.31212   2
   2  14  -4 176.181 13.0414   2
  -2  14   3 75.0470 5.27680   2
  -2  14   2 27.4770 6.26393   2
   2  14  -1 18.2238 7.36167   2
   2  14   0 57.2622 5.82729   2
   2  14   1 33.6732 5.22513   2
   2  14   2 46.4931 12.6967   2
  -2  14  -3 6.67030 6.73921   2
  -3   0  15 150.737 12.1388   2
  -3   0  13 96.3179 20.6098   2
  -3   0  11 779.588 17.3666   2
  -3   0   9 4483.49 22.7477   2
  -3   0   7 3729.07 24.1394   2
  -3   0   5 131.265 9.59197   2
  -3   0   3 897.673 13.6213   2
  -3   0   1 1992.51 13.4911   2
  -3   0  -1 2065.67 11.0822   2
  -3   0  -3 18119.4 29.3147   2
   3   0   5 1034.76 9.03754   2
   3   0   7 57.0257 8.26606   2
   3   0   9 81.2750 6.98249   2
   3   0  11 312.212 9.14987   2
   3   0  13 1437.75 11.8823   2
   3   0  15 35.6961 8.31295   2
   4   0 -16 263.876 7.84546   2
  -4   0  14 307.362 17.1686   2
  -4   0  12 1553.80 26.2609   2
  -4   0  10 2736.53 20.5365   2
  -4   0   8 905.921 10.5115   2
  -4   0   6 252.546 12.5442   2
  -4   0   4 162.709 11.5854   2
  -4   0   2 453.842 11.2695   2
  -4   0   0 4478.71 19.9157   2
  -4   0  -2 87.4235 8.54312   2
  -4   0  -4 2585.80 13.5295   2
   4   0   6 53.9405 6.74554   2
   4   0   8 496.706 8.27129   2
   4   0  10 136.269 7.00470   2
   4   0  12 1666.98 12.0746   2
   4   0  14 251.943 7.54321   2
   4   1 -16 123.210 4.84946   2
  -4   1  15 39.1368 9.28589   2
  -4  -1  14 181.259 10.0322   2
  -4  -1  13 24.6292 11.9542   2
  -4  -1  12 47.5432 9.76755   2
  -4  -1  11 197.488 8.95032   2
  -4   1  10 544.101 8.10416   2
  -4   1   9 648.230 8.43983   2
  -4  -1   8 500.559 6.32404   2
  -4  -1   7 5456.61 22.2243   2
  -4   1   6 53.0352 8.94125   2
  -4   1   5 88.3073 7.99513   2
  -4   1   4 677.255 9.71076   2
  -4   1   3 179.287 6.47669   2
  -4   1   2 41.5705 5.96972   2
  -4   1   1 274.378 6.23515   2
  -4   1   0 17.4229 5.52930   2
   4   1   1 1350.16 9.10638   2
  -4   1  -2 261.844 5.79978   2
  -4   1  -3 7984.91 15.1074   2
  -4  -1  -4 575.496 5.73991   2
  -4  -1  -5 2490.87 9.32323   2
   4  -1   6 124.155 4.83085   2
   4  -1   7 1443.71 6.70330   2
   4   1   8 221.635 4.94162   2
   4   1   9 308.764 5.63709   2
   4  -1  10 329.277 5.56452   2
   4  -1  11 284.076 5.98138   2
   4   1  12 147.475 7.24100   2
   4   1  13 171.292 5.49179   2
   4   1  14 42.3265 4.71775   2
   4  -1  15 211.009 4.63240   2
  -4   2  16 49.0789 4.23979   2
  -4   2  15 75.2847 5.89176   2
  -4   2  14 46.0431 8.27071   2
  -4   2  13 31.8857 8.58475   2
  -4  -2  12 214.321 8.82278   2
  -4   2  11 172.041 8.79035   2
  -4   2  10 131.462 6.86061   2
  -4   2   9 467.426 7.53938   2
  -4   2   8 112.968 5.66468   2
  -4  -2   7 208.200 7.09505   2
  -4  -2   6 1128.62 11.3256   2
  -4   2   5 720.575 9.65735   2
   4   2  -4 1362.83 9.94676   2
   4   2  -3 2351.90 9.72512   2
   4   2  -2 1379.56 7.89548   2
   4   2  -1 784.336 7.16246   2
   4   2   0 1399.63 8.27593   2
  -4   2  -1 21.2906 5.55319   2
  -4   2  -2 70.0108 5.87255   2
  -4   2  -3 2559.83 9.79395   2
  -4  -2  -4 2401.77 9.95943   2
  -4   2  -5 17.8115 5.94615   2
   4   2   6 1897.61 7.70843   2
   4   2   7 103.269 5.16882   2
   4   2   8 240.733 5.02980   2
   4   2   9 447.030 5.54610   2
   4   2  10 39.6933 4.70752   2
   4  -2  11 23.3889 5.80736   2
   4   2  12 517.114 7.46708   2
   4   2  13 40.2042 5.10018   2
   4   2  14 225.623 5.95943   2
   4  -2  15 16.7670 5.77738   2
  -4   3  16 15.8591 5.96360   2
  -4   3  15 82.1042 5.15721   2
  -4   3  14 6.59861 7.25593   2
  -4   3  13 347.165 8.61394   2
  -4   3  12 10.7301 7.38367   2
  -4   3  11 236.464 8.71315   2
  -4   3  10 21.5261 6.55226   2
  -4   3   9 236.509 6.35811   2
  -4   3   8 1.58552 5.58262   2
  -4   3   7 44.0761 5.71783   2
   4   3  -6 165.429 8.59627   2
  -4  -3   5 729.887 11.7879   2
  -4  -3   4 100.450 9.15992   2
  -4  -3   3 3845.40 13.1603   2
  -4   3   2 107.650 5.34371   2
  -4   3   1 5184.99 14.3937   2
  -4   3   0 648.703 7.72605   2
  -4   3  -1 981.355 9.10500   2
  -4   3  -2 1388.16 8.55537   2
  -4   3  -3 124.601 5.35677   2
   4   3   4 14.3096 5.75782   2
   4  -3   5 1578.23 7.57259   2
   4   3   6 422.789 5.62326   2
   4  -3   7 80.8512 4.91209   2
   4   3   8 1541.09 7.35128   2
   4   3   9 526.926 6.28117   2
   4   3  10-1.16945 6.49447   2
   4   3  11 552.741 7.03119   2
   4  -3  12 90.7081 6.53864   2
   4   3  13 166.541 5.07896   2
   4   3  14 120.815 6.01235   2
  -4   4  15 15.6356 5.65086   2
  -4   4  14 223.979 7.08899   2
  -4   4  13 160.790 6.53996   2
  -4   4  12 20.4178 8.48774   2
  -4   4  11 2.39710 8.47154   2
  -4   4  10 44.9876 7.00695   2
  -4   4   9 63.9393 6.96682   2
  -4   4   8 759.347 8.27163   2
  -4   4   7 128.100 6.79758   2
  -4   4   6 3683.79 11.3376   2
  -4   4   5 301.193 8.92171   2
  -4   4   4 1109.68 11.7469   2
  -4   4   3 212.455 9.18659   2
  -4   4   2 105.791 6.61293   2
  -4   4   1 16.4887 6.06037   2
  -4   4   0 85.3845 7.14679   2
   4   4   1 125.750 7.53734   2
  -4   4  -2 886.172 9.18789   2
  -4   4  -3 20.8771 6.73493   2
   4   4   4 1819.43 7.72456   2
   4  -4   5 169.667 5.09024   2
   4   4   6 5124.22 12.5119   2
   4   4   7 642.735 6.93243   2
   4   4   8 209.962 6.05252   2
   4   4   9 86.1532 5.97948   2
   4   4  10 49.4714 6.85432   2
   4   4  11 41.4597 6.41039   2
   4  -4  12 59.3956 6.56051   2
   4   4  13 87.2308 4.57496   2
   4   4  14 91.8031 6.05869   2
  -4   5  15 154.607 4.96389   2
  -4   5  14 121.994 5.48004   2
  -4   5  13 115.736 6.91338   2
  -4   5  12 19.7957 6.84951   2
  -4   5  11 60.2479 7.20071   2
  -4   5  10 102.225 6.98939   2
  -4   5   9 603.988 7.33368   2
  -4   5   8 20.9138 6.42428   2
  -4   5   7 64.2252 6.34610   2
  -4   5   6 14.8307 6.62596   2
  -4   5   5 684.139 7.59750   2
  -4   5   4 95.7041 6.86284   2
  -4   5   3 755.400 11.9197   2
  -4   5   2 25.0326 9.10194   2
   4   5  -1 1653.53 12.9427   2
  -4   5   0 212.765 9.66852   2
  -4   5  -1 1361.78 13.5911   2
   4   5   2 1106.70 9.22970   2
   4   5   3 76.6096 4.96632   2
   4  -5   4 328.625 5.74424   2
   4   5   5 3910.00 10.4278   2
   4  -5   6 27.8563 5.09925   2
   4   5   7 175.822 6.17693   2
   4   5   8 980.033 7.50433   2
   4   5   9 921.128 7.30888   2
   4   5  10 41.4882 5.95221   2
   4   5  11 500.499 6.48660   2
   4  -5  12 131.740 5.46708   2
   4   5  13 90.7916 6.95708   2
   4   5  14 121.541 5.38602   2
  -4   6  14 16.2695 5.05781   2
  -4   6  13 26.0046 5.72490   2
  -4   6  12 389.445 7.72594   2
  -4   6  11 16.2307 8.45621   2
  -4   6  10 140.212 8.16279   2
  -4   6   9 747.870 8.45161   2
  -4   6   8 47.3530 6.26092   2
  -4   6   7 173.533 6.52567   2
   4   6  -6 803.734 7.81816   2
  -4   6   5 741.587 8.07298   2
  -4   6   4 1548.04 9.38676   2
  -4   6   3 555.421 8.43828   2
   4   6  -2 2057.95 9.93098   2
   4   6  -1 19.0704 6.83218   2
   4   6   0 303.575 7.14625   2
   4   6   1 178.638 5.42582   2
   4   6   2 59.8153 5.46528   2
   4   6   3 1388.16 7.77333   2
   4   6   4 82.4525 5.60936   2
   4   6   5 14.1698 5.41785   2
   4   6   6 2215.56 9.24459   2
   4   6   7 238.416 6.57719   2
   4   6   8 102.021 6.91993   2
   4   6   9 108.694 6.22373   2
   4   6  10 820.030 7.94383   2
   4   6  11 3.35668 4.95609   2
   4  -6  12 336.770 5.96494   2
   4   6  13 7.89811 5.79179   2
  -4   7  14 19.7755 4.18264   2
  -4   7  13 10.2342 7.77469   2
  -4   7  12 25.0535 7.06873   2
  -4   7  11 35.1382 6.97190   2
  -4   7  10 76.2212 6.98591   2
  -4   7   9 588.944 8.19439   2
  -4   7   8 21.5600 6.84821   2
  -4   7   7 1714.88 9.00771   2
  -4   7   6 12.3977 7.07297   2
  -4   7   5 1418.71 12.0468   2
  -4   7   4 52.2265 8.27280   2
  -4   7   3 711.112 9.31967   2
   4   7  -2 26.2441 6.84270   2
   4   7  -1 31.7459 6.94146   2
   4   7   0 136.499 7.46815   2
   4   7   1 444.491 6.02243   2
   4   7   2 101.946 6.14147   2
   4   7   3 491.864 7.46422   2
   4   7   4 221.031 6.32336   2
   4   7   5 2477.95 9.25460   2
  -4   7  -6 192.143 5.97084   2
   4   7   7 443.675 6.98521   2
   4   7   8 91.5872 6.12566   2
   4   7   9 30.3189 6.42684   2
   4   7  10 14.5992 5.31825   2
   4   7  11 94.2791 4.88406   2
   4   7  12 9.60758 8.05109   2
  -4   8  13 15.7908 4.24330   2
  -4   8  12 604.809 7.42124   2
  -4   8  11 62.1355 6.49361   2
  -4   8  10 657.327 8.69496   2
  -4   8   9 58.8141 7.32838   2
  -4   8   8 58.5539 7.35966   2
  -4   8   7 302.576 7.88870   2
  -4   8   6 46.9256 7.04570   2
  -4   8   5 55.1699 7.96355   2
  -4   8   4 51.7618 7.20801   2
  -4   8   3 90.4820 7.47656   2
  -4   8   2 603.392 8.33957   2
  -4   8   1 189.810 8.38682   2
  -4   8   0 1311.29 8.60984   2
  -4   8  -1 834.200 8.53538   2
   4   8   2 552.754 7.56438   2
   4   8   3 191.778 6.95554   2
   4   8   4 293.284 7.04295   2
   4   8   5 14.5868 6.00641   2
   4   8   6 265.309 6.45385   2
   4   8   7 46.4604 5.95864   2
   4   8   8 148.908 5.94808   2
   4   8   9 76.6244 6.19117   2
   4   8  10 174.530 5.00073   2
   4   8  11 14.1976 4.66493   2
   4   8  12 255.551 11.8848   2
  -4   9  12 40.0047 4.52602   2
  -4   9  11 130.770 5.13842   2
  -4   9  10 99.5147 6.91841   2
  -4   9   9 151.593 8.38537   2
  -4   9   8 561.691 7.85346   2
  -4   9   7 1101.47 9.69559   2
  -4   9   6 20.3196 6.99198   2
  -4   9   5 103.601 8.18193   2
  -4   9   4 300.245 9.29886   2
  -4   9   3 323.966 7.94528   2
  -4   9   2 4.04960 7.92166   2
  -4   9   1 238.127 8.64636   2
  -4   9   0 40.3928 8.65823   2
   4   9   1 55.9959 6.65182   2
   4   9   2 797.936 8.37165   2
  -4   9  -3 3025.90 11.0577   2
   4   9   4 14.4967 7.04329   2
   4   9   5 373.859 7.16556   2
   4   9   6 192.849 6.13299   2
   4   9   7 508.687 6.48978   2
   4   9   8 540.588 6.23774   2
   4   9   9 118.755 4.11599   2
   4   9  10 21.0472 5.73911   2
  -4  10  10 67.3020 7.61580   2
  -4  10   9 73.0154 6.84419   2
  -4  10   8 450.830 8.13692   2
  -4  10   7 21.8428 6.79175   2
  -4  10   6 471.754 8.23393   2
  -4  10   5 15.1687 8.27115   2
  -4  10   4 344.587 7.93486   2
  -4  10   3 340.683 10.2656   2
  -4  10   2 134.833 12.8208   2
  -4  10   1 84.4602 8.23439   2
   4  10   0 262.256 9.25675   2
   4  10   1 281.385 10.0231   2
   4  10   2 317.518 7.15553   2
   4  10   3 76.9955 6.35683   2
   4  10   4 1218.63 8.92533   2
   4  10   5 75.6160 5.93862   2
   4 -10   6 65.1039 5.61214   2
   4  10   7 37.6856 4.90757   2
  -4  10  -8 46.2331 5.13774   2
   4  10   9 106.399 5.09918   2
  -4  11   9 32.8520 5.69703   2
  -4  11   8 7.35245 5.04178   2
  -4  11   7 29.7561 6.14795   2
  -4  11   6 109.358 7.14013   2
  -4  11   5 116.918 7.95611   2
  -4  11   4 277.475 9.28997   2
  -4  11   3 1528.90 12.7023   2
  -4  11   2 6.88687 9.35544   2
   4  11  -1 1475.56 16.1577   2
   4  11   0 69.9766 8.48396   2
   4  11   1 158.915 7.76170   2
   4  11   2 346.374 7.36891   2
   4  11   3 212.202 6.51244   2
   4  11   4 6.52070 5.90515   2
  -4  11  -5 27.7919 5.66438   2
   4  11   6 12.1752 4.84931   2
   4  11   7 48.2409 4.68401   2
   4 -11   8 184.314 5.61257   2
  -4  12   7 48.6570 6.27586   2
  -4  12   6 275.137 7.96955   2
  -4  12   5 251.757 8.03618   2
  -4  12   4 252.596 8.94819   2
   4  12  -3 138.848 8.97244   2
   4  12  -2 30.6759 8.79881   2
   4  12  -1 26.5189 8.17057   2
   4  12   0 29.7035 7.81269   2
   4  12   1 283.191 7.60672   2
   4  12   2 97.1761 9.26009   2
   4  12   3 224.478 7.84592   2
  -4  12  -4 873.837 8.73586   2
  -4  12  -5 11.1346 5.92180   2
  -4  12  -6 516.366 7.03565   2
   4  13  -4 122.861 6.57088   2
   4  13  -3 53.5651 7.51782   2
   4  13  -2 64.9915 7.51013   2
   4  13  -1 81.8122 5.69302   2
   4  13   0 11.3634 9.44318   2
   4  13   1 116.845 13.1766   2
   4  13   2 69.8264 8.41640   2
   4  13   3 85.8375 9.65814   2
  -5   0  15 404.831 10.3706   2
  -5   0  13 842.350 11.6977   2
   5   0 -11 331.977 14.4656   2
  -5   0   9 52.5293 9.40069   2
  -5   0   7 45.1780 7.84684   2
  -5   0   5 311.104 9.80510   2
  -5   0   3 5877.20 30.9396   2
  -5   0   1 325.709 9.00679   2
   5   0   1 1177.48 10.9327   2
  -5   0  -3 416.330 6.86356   2
  -5   0  -5 909.644 10.1172   2
   5   0   7 1171.67 9.94847   2
  -5   0  -9 3107.40 16.2347   2
   5   0  11 106.894 11.7169   2
   5   0  13 125.342 10.1763   2
  -5   1  15 7.17822 5.90912   2
  -5  -1  14 38.6327 6.52669   2
  -5  -1  13 132.168 8.68998   2
  -5  -1  12 680.854 11.6078   2
  -5   1  11 161.541 10.3040   2
  -5   1  10 847.717 8.48284   2
  -5   1   9 33.8126 6.83041   2
  -5  -1   8 556.402 7.57892   2
  -5   1   7 588.556 9.03165   2
  -5   1   6 53.7227 5.85497   2
  -5   1   5 11.5592 6.27120   2
  -5   1   4 100.896 8.87101   2
  -5   1   3 117.594 7.28321   2
   5   1  -2 2189.99 13.1112   2
   5   1  -1 558.585 7.12588   2
   5   1   0 3074.65 13.4880   2
   5   1   1 180.852 7.27947   2
  -5   1  -2 705.898 8.85881   2
   5   1   3 169.513 4.96224   2
  -5  -1  -4 951.751 6.98999   2
  -5   1  -5 362.907 5.53903   2
   5   1   6 43.3055 4.56451   2
   5  -1   7 371.063 5.50498   2
   5   1   8 538.855 6.03931   2
   5   1   9 73.7463 5.91800   2
   5   1  10 48.6016 6.03070   2
   5  -1  11 84.9013 7.13105   2
   5   1  12 461.596 8.82612   2
   5   1  13 62.1553 8.08215   2
   5   1  14 241.606 6.42527   2
  -5   2  15 96.6039 4.71267   2
  -5   2  14 35.6918 7.03486   2
  -5   2  13 17.0180 7.82250   2
  -5  -2  12 236.904 9.52128   2
   5   2 -11 130.271 10.3421   2
  -5   2  10 28.8020 7.33052   2
  -5   2   9 553.766 8.97439   2
  -5  -2   8 262.580 7.14091   2
  -5   2   7 220.110 7.36576   2
  -5   2   6 933.270 7.25480   2
  -5   2   5 631.566 6.28718   2
  -5   2   4 738.715 8.06465   2
   5   2  -3 3869.67 15.1263   2
   5   2  -2 523.694 8.31487   2
   5   2  -1 629.993 8.75784   2
  -5   2   0 1161.73 9.32322   2
  -5   2  -1 1007.70 10.7226   2
  -5   2  -2 285.771 6.15553   2
  -5  -2  -3 230.374 5.61948   2
  -5   2  -4 77.2581 4.75948   2
   5   2   5 182.198 5.16217   2
   5   2   6 574.233 6.26127   2
   5   2   7 586.892 6.27034   2
   5  -2   8 47.8597 5.84647   2
   5   2   9 521.196 7.23283   2
   5   2  10 20.6957 6.25882   2
   5  -2  11 35.8934 6.22723   2
   5  -2  12 0.89746 5.49878   2
   5   2  13 209.342 5.78088   2
  -5   3  15 38.0703 5.27722   2
  -5   3  14 393.721 6.40415   2
  -5   3  13 15.3087 8.09470   2
  -5   3  12 31.2136 8.33275   2
  -5   3  11 4.93418 7.39074   2
  -5   3  10 43.2827 6.29664   2
  -5   3   9 82.5155 6.55437   2
  -5   3   8 88.5748 6.25255   2
  -5   3   7 158.962 6.08609   2
  -5   3   6 597.208 7.80218   2
  -5  -3   5 255.806 6.10853   2
  -5  -3   4 3362.12 10.8682   2
  -5   3   3 138.667 6.59975   2
  -5  -3   2 2253.23 11.8974   2
  -5   3   1 618.260 9.76402   2
  -5   3   0 99.9187 7.96624   2
  -5   3  -1 40.9805 6.34384   2
   5   3   2 73.8194 5.16859   2
  -5  -3  -3 365.883 6.00640   2
   5   3   4 51.2682 5.15858   2
   5   3   5 1440.10 7.24572   2
   5  -3   6 3152.85 9.94559   2
   5   3   7 24.3261 5.68994   2
   5   3   8 849.347 7.06858   2
   5  -3   9 4.29788 5.84197   2
   5   3  10 134.010 6.80599   2
   5   3  11 729.509 7.39364   2
   5   3  12 25.2722 5.35344   2
   5   3  13 32.0655 4.79503   2
  -5   4  15 162.597 7.49980   2
  -5   4  14 7.21255 7.16996   2
   5   4 -13 111.061 8.22116   2
  -5   4  12 4.02444 7.00807   2
  -5   4  11 527.722 8.30318   2
  -5   4  10 80.1769 6.65576   2
  -5   4   9 2521.44 10.2815   2
  -5   4   8 330.525 7.33707   2
  -5   4   7 74.2669 7.13386   2
  -5   4   6 17.2857 6.94821   2
  -5   4   5 189.935 7.73677   2
  -5   4   4 32.3281 6.45118   2
  -5   4   3 56.3032 7.06205   2
  -5   4   2 58.9561 6.09901   2
  -5   4   1 2032.47 10.3456   2
   5   4   0 32.4574 5.72952   2
   5   4   1 1421.06 7.50546   2
   5   4   2 141.450 5.25164   2
   5   4   3 2003.87 8.42325   2
   5   4   4 218.640 5.87499   2
   5   4   5 128.572 5.64113   2
   5   4   6 270.630 5.89956   2
   5   4   7 684.095 6.83832   2
   5   4   8 31.2760 5.62626   2
   5   4   9 31.5486 6.27697   2
   5  -4  10 33.4428 6.20151   2
   5   4  11 158.095 5.66897   2
   5   4  12 9.24102 4.80898   2
   5   4  13 137.420 4.34838   2
  -5   5  14 232.954 7.83627   2
  -5   5  13 127.572 5.33079   2
  -5   5  12 54.9055 7.09956   2
  -5   5  11-4.66752 6.61298   2
  -5   5  10 104.071 7.15765   2
  -5   5   9 14.6696 6.70032   2
  -5   5   8 388.182 7.76339   2
  -5   5   7 147.751 7.56240   2
  -5   5   6 154.853 7.91135   2
  -5   5   5 43.3670 7.41870   2
  -5   5   4 2204.65 12.5416   2
  -5   5   3 222.127 7.09393   2
  -5   5   2 1318.64 10.3132   2
  -5   5   1 835.423 8.79496   2
  -5   5   0 777.713 9.85074   2
   5   5   1 5.27020 6.42785   2
   5   5   2 95.4374 6.03192   2
   5   5   3 273.809 6.83628   2
   5  -5   4 164.348 6.12605   2
   5   5   5 1378.76 8.36229   2
   5   5   6 2689.45 10.2834   2
   5   5   7 88.9751 7.74477   2
   5   5   8 280.271 9.43899   2
   5   5   9 303.854 6.97237   2
   5   5  10 164.873 7.03355   2
   5   5  11 415.610 5.73542   2
   5   5  12 18.2873 5.31741   2
   5   6 -14 2.50662 5.07494   2
  -5   6  13 23.6244 4.26883   2
  -5   6  12 455.674 7.59485   2
  -5   6  11 44.5635 7.09763   2
  -5   6  10 125.931 7.65613   2
  -5   6   9 885.324 10.4780   2
  -5   6   8 427.936 9.01487   2
   5   6  -7 65.5503 6.88785   2
  -5   6   6 155.744 7.26855   2
  -5   6   5 1512.44 10.8925   2
  -5   6   4 109.300 7.53512   2
  -5   6   3 574.494 11.2471   2
   5   6  -2 248.054 8.53012   2
   5   6  -1 101.397 7.56173   2
  -5   6   0 116.307 7.54648   2
   5   6   1 167.271 6.02315   2
   5   6   2 8.64524 6.81269   2
   5   6   3 314.453 7.19825   2
   5   6   4 140.491 7.02144   2
   5   6   5 368.060 7.15175   2
   5   6   6 18.4800 6.57268   2
   5   6   7 3024.14 11.0249   2
   5   6   8 11.0040 6.48004   2
   5   6   9 269.418 7.45533   2
   5   6  10 5.81050 5.29447   2
   5   6  11 23.2853 4.78126   2
   5   6  12 3.95888 4.19589   2
  -5   7  13 77.4429 5.41539   2
  -5   7  12 172.593 6.21080   2
  -5   7  11 18.1716 6.98236   2
  -5   7  10 696.127 8.11263   2
  -5   7   9 17.9239 7.01220   2
  -5   7   8 784.191 9.10910   2
  -5   7   7 116.197 7.62662   2
   5   7  -6 41.5174 7.75128   2
  -5   7   5 57.1874 10.2401   2
  -5   7   4 57.6371 10.2923   2
  -5   7   3 21.5453 9.37960   2
   5   7  -2 57.1789 9.61610   2
   5   7  -1 330.672 9.70727   2
   5   7   0 600.334 8.51168   2
   5   7   1 21.7283 6.63463   2
   5   7   2 276.928 8.64926   2
   5   7   3-1.78018 6.96778   2
   5   7   4 712.224 7.99239   2
   5   7   5 410.185 7.39314   2
   5   7   6 525.472 7.37025   2
   5  -7   7 40.7389 5.84323   2
   5   7   8 285.201 6.15276   2
   5  -7   9 31.5277 6.04823   2
   5   7  10 64.3457 4.36211   2
   5   7  11 106.826 4.11519   2
  -5   8  12 40.7619 4.86099   2
  -5   8  11 67.3647 5.14328   2
  -5   8  10 2.97568 6.13784   2
  -5   8   9 36.5957 6.54741   2
  -5   8   8 40.6754 7.05205   2
  -5   8   7 21.6711 7.50190   2
  -5   8   6 234.200 8.43454   2
  -5   8   5 184.525 11.2017   2
  -5   8   4 9.44552 10.7060   2
  -5   8   3 1863.89 13.4849   2
  -5   8   2 509.885 10.3509   2
  -5   8   1 600.182 11.0334   2
  -5   8   0 42.6877 7.38697   2
   5   8   1 180.628 8.00980   2
   5   8   2 22.2624 7.76902   2
   5   8   3 37.8831 7.43336   2
   5   8   4 484.151 7.61945   2
   5   8   5 192.805 6.56238   2
   5  -8   6 36.5182 5.71419   2
   5   8   7 631.401 6.53671   2
   5  -8   8 14.0533 5.09773   2
   5   8   9 578.821 6.20413   2
   5   8  10 259.882 6.02217   2
  -5   9  11 121.701 4.51956   2
  -5   9  10 255.146 6.05673   2
  -5   9   9 28.2521 7.10129   2
  -5   9   8 150.148 6.11782   2
  -5   9   7 93.4759 8.08362   2
  -5   9   6 145.625 8.91026   2
  -5   9   5 2.58747 11.1711   2
  -5   9   4 73.2983 15.9033   2
  -5   9   3 12.4806 9.18594   2
  -5   9   2 1198.35 11.6364   2
  -5   9   1 32.4200 9.39555   2
  -5   9   0 1657.94 11.1762   2
  -5   9  -1 17.4847 8.07500   2
  -5   9  -2 140.323 7.37041   2
  -5   9  -3 213.984 6.91520   2
   5   9   4 505.474 7.72642   2
   5   9   5 130.024 6.07351   2
   5   9   6 82.5993 5.36361   2
   5  -9   7 11.2214 4.80874   2
   5   9   8 205.443 6.67159   2
   5  -9   9 18.6376 5.30526   2
  -5  10   9 154.540 5.42712   2
  -5  10   8 40.8735 6.51265   2
  -5  10   7 170.007 7.57985   2
  -5  10   6 116.257 7.37024   2
  -5  10   5 109.650 10.2698   2
  -5  10   4 358.101 13.7252   2
  -5  10   3 436.921 12.4996   2
  -5  10   2 568.175 13.4713   2
  -5  10   1 486.427 8.34018   2
  -5  10   0 132.816 9.55410   2
  -5  10  -1 789.360 8.64737   2
   5  10   2 281.436 7.92139   2
   5  10   3 93.3362 5.90539   2
   5  10   4 232.883 5.91368   2
   5  10   5 59.3554 5.26969   2
   5  10   6 278.686 5.65615   2
   5  10   7 29.9483 4.86459   2
   5  10   8 28.2181 3.43435   2
  -5  11   8 17.8212 4.27707   2
  -5  11   7 224.455 5.30239   2
  -5  11   6 641.462 8.26673   2
  -5  11   5 37.2601 7.63649   2
  -5  11   4 388.267 11.2796   2
  -5  11   3-21.7528 14.4028   2
  -5  11   2 1101.11 17.4453   2
  -5  11   1 45.2414 9.53438   2
   5  11   0 59.8481 11.9770   2
   5  11   1 15.5961 7.81249   2
   5  11   2 155.226 7.62477   2
   5  11   3 18.1231 6.29511   2
   5  11   4 73.3833 8.93560   2
  -5  11  -5 13.5755 6.22371   2
  -5  11  -6 396.774 5.45160   2
  -5  12   5 22.2787 4.48209   2
  -5  12   4 190.379 6.75290   2
   5  12  -3 66.8817 7.41607   2
   5  12  -2 23.6749 8.84835   2
   5  12  -1 179.515 10.7645   2
   5  12   0 59.4838 9.33973   2
   5  12   1 431.588 17.7070   2
   5  12   2 7.23526 13.4137   2
   5  12   3 243.474 12.5044   2
  -5  12  -4 229.600 10.8133   2
  -7   0  13 26.4611 15.3632   2
   7   0 -11 94.6576 10.0080   2
  -7   0   9 217.294 9.58576   2
   7   0  -7 97.7992 10.7105   2
   7   0  -5 2081.92 14.6407   2
  -7   0   3 97.4583 11.2311   2
   7   0  -1 589.199 11.5137   2
  -7   0  -1 711.330 9.13471   2
  -7   0  -3 242.714 9.08878   2
   7   0   5 281.258 9.83726   2
   7   0   7 83.1370 8.01991   2
   7   0   9 172.209 5.71366   2
  -7   1  13 31.9826 6.94183   2
  -7  -1  12 11.5727 4.21805   2
   7   1 -11 30.4885 7.08095   2
   7   1 -10 103.845 6.16074   2
   7   1  -9 65.8995 6.80373   2
  -7   1   8 121.886 6.92954   2
  -7   1   7 373.893 7.36767   2
  -7   1   6 330.777 7.80992   2
  -7   1   5 18.1372 6.78811   2
  -7   1   4 3136.01 10.5126   2
   7  -1  -3 338.558 7.06066   2
  -7  -1   2 75.8517 6.32302   2
  -7   1   1 879.632 7.17367   2
  -7  -1   0 130.806 5.64678   2
  -7  -1  -1 14.8174 5.38040   2
  -7  -1  -2 114.502 5.48137   2
   7   1   3 373.137 6.16293   2
   7   1   4 308.245 6.45359   2
   7   1   5 115.880 7.53307   2
   7   1   6 836.399 9.02535   2
   7   1   7 7.51933 5.83716   2
   7   1   8 737.902 6.58963   2
   7  -1   9 162.564 4.49799   2
   7  -1  10 154.918 3.47504   2
  -7   2  13 65.4249 9.41969   2
  -7   2  12 38.4770 7.07456   2
  -7  -2  11 69.4493 6.07488   2
   7   2 -10 69.0814 7.67965   2
  -7   2   9 111.238 6.50896   2
  -7   2   8 156.211 6.30951   2
  -7   2   7 326.658 7.14033   2
  -7   2   6 8.71979 7.10726   2
  -7   2   5 471.553 7.46146   2
  -7  -2   4 282.821 6.64321   2
  -7   2   3 45.0084 6.39667   2
  -7  -2   2 281.423 7.41898   2
  -7  -2   1 85.8504 5.66510   2
  -7   2   0 34.3991 5.43929   2
  -7  -2  -1 812.127 6.69475   2
   7   2   2 58.4222 4.98177   2
   7   2   3 374.422 6.38659   2
   7  -2   4 63.6523 5.69870   2
   7   2   5 361.299 6.86559   2
   7   2   6 20.1293 6.49344   2
   7   2   7 451.401 8.47922   2
   7   2   8 169.370 6.33856   2
   7  -2   9 164.895 4.62524   2
   7   2  10 23.3263 3.51906   2
  -7   3  12 29.4943 5.83221   2
  -7   3  11 1.52176 5.73014   2
   7   3 -10 824.289 7.90217   2
  -7   3   9 71.5601 6.41157   2
  -7   3   8 558.766 7.79124   2
  -7   3   7 443.483 6.87989   2
  -7   3   6 241.672 6.64057   2
  -7   3   5 23.5446 5.93287   2
   7   3  -4 92.2059 7.83131   2
  -7  -3   3 39.0582 6.66715   2
  -7   3   2 121.673 6.94990   2
   7   3  -1 673.641 7.35183   2
   7   3   0 298.720 5.94851   2
  -7   3  -1 6.65193 5.47698   2
   7   3   2 1846.15 9.33872   2
   7   3   3 93.7620 6.08516   2
   7   3   4 40.2776 6.26288   2
   7   3   5 206.451 6.25234   2
   7   3   6 122.665 5.84316   2
   7   3   7 252.285 5.73242   2
   7   3   8 170.844 6.97011   2
   7   3   9 167.898 5.49534   2
   7   3  10 98.5435 3.26179   2
  -7   4  12 1.49356 6.16938   2
   7   4 -11 32.0889 8.69931   2
   7   4 -10 48.0461 6.93105   2
   7   4  -9 100.968 5.49350   2
  -7   4   8 44.8088 6.03953   2
  -7   4   7 1118.58 7.97967   2
  -7   4   6 25.2861 6.29135   2
  -7   4   5 934.328 8.44978   2
   7   4  -4 78.3843 8.73573   2
   7   4  -3 1760.75 12.2614   2
   7   4  -2 64.5237 7.38831   2
   7   4  -1 103.850 7.22301   2
   7   4   0 29.7299 6.08822   2
   7   4   1 64.7381 6.20555   2
   7   4   2 27.6071 6.33984   2
   7   4   3 29.5572 6.76846   2
   7   4   4-3.52718 6.21189   2
   7   4   5 118.754 5.78211   2
   7  -4   6 21.7444 5.20562   2
   7   4   7 1009.99 8.14170   2
   7   4   8 12.6026 4.40799   2
   7   4   9 85.2633 5.58322   2
  -7   5  11 33.6483 7.88181   2
  -7   5  10 313.938 7.52099   2
  -7   5   9 273.622 5.35591   2
  -7   5   8 56.8645 4.99425   2
   7   5  -7 104.075 6.55068   2
   7   5  -6 249.746 8.08789   2
   7   5  -5 17.7617 8.18248   2
   7   5  -4 51.1893 8.90171   2
   7   5  -3 160.791 10.1335   2
   7   5  -2 223.141 8.90823   2
   7   5  -1 251.955 7.54613   2
   7   5   0 38.9477 7.67963   2
   7   5   1 254.191 7.00323   2
   7   5   2 2218.87 10.3204   2
   7   5   3 245.484 6.64487   2
   7   5   4 277.314 6.39197   2
   7   5   5 172.054 5.84846   2
   7   5   6 35.3775 4.82141   2
   7   5   7 59.2664 5.42000   2
   7   5   8 355.686 5.68302   2
   7   5   9 12.8421 4.64298   2
   7   6 -11 76.6743 5.66442   2
   7   6 -10 103.193 5.91426   2
  -7   6   9 103.468 5.82880   2
  -7   6   8 97.8766 5.80168   2
  -7   6   7 177.745 6.72902   2
   7   6  -6 101.538 6.96336   2
   7   6  -5 39.8421 7.68360   2
   7   6  -4 80.0625 8.44945   2
   7   6  -3 47.7687 10.1411   2
   7   6  -2 279.603 9.84531   2
   7   6  -1 182.412 10.0172   2
   7   6   0 127.799 8.56071   2
   7   6   1 1523.04 13.4383   2
   7   6   2 34.1157 6.49433   2
   7   6   3 689.329 7.79043   2
   7   6   4 92.0006 5.93815   2
   7   6   5 38.2343 5.08347   2
   7   6   6 31.6840 4.39187   2
   7   6   7 166.101 4.38932   2
   7   6   8 503.636 7.55807   2
  -7  -7  10 20.0734 5.55361   2
  -7   7   9 7.31818 6.25072   2
  -7   7   8 45.7774 5.79245   2
  -7   7   7 76.9803 6.43231   2
  -7   7   6 472.306 7.99983   2
  -7   7   5 13.8101 7.07897   2
  -7   7   4 454.010 8.79801   2
  -7   7   3 99.9821 9.58579   2
  -7   7   2 154.728 9.49099   2
   7   7  -1 187.340 8.55976   2
   7   7   0 43.6076 14.9974   2
   7   7   1 5.67335 10.8090   2
   7   7   2 372.447 8.32963   2
   7   7   3 185.969 6.07173   2
   7   7   4 210.709 5.91965   2
   7   7   5 20.3417 4.72652   2
   7   7   6 122.879 4.49493   2
   7   7   7 12.4048 4.08058   2
  -7   8   8 42.5402 3.98912   2
  -7   8   7 58.2948 6.10020   2
  -7   8   6 43.9109 6.61462   2
  -7   8   5 393.816 8.45440   2
  -7   8   4-2.73896 7.71141   2
  -7   8   3 184.742 6.61780   2
   7   8  -2 26.9600 9.00719   2
   7   8  -1 434.949 11.1583   2
   7   8   0 82.0660 7.03698   2
   7   8   1 337.868 11.8324   2
  -7   8  -2 330.784 7.14102   2
  -7   8  -3 407.953 5.95707   2
   7   8   4 124.739 4.18541   2
   7   8   5 86.6059 4.26799   2
   7   8   6 63.7289 4.38979   2
  -7   9   7-0.90032 5.39186   2
  -7   9   6 205.485 4.10440   2
  -7   9   5 107.126 5.09476   2
  -7   9   4 1198.05 8.51748   2
  -7   9   3 630.475 8.30320   2
   7   9  -2 39.9437 9.96954   2
  -7   9   1 1.38663 5.24209   2
   7   9   0 68.7230 5.70754   2
   7   9   1 13.3518 6.76907   2
   7   9   2 46.9217 7.02266   2
   7   9   3 122.394 6.61172   2
   7   9   4 71.0066 5.28289   2
   7  10  -4 70.1564 6.39041   2
  -7  10   3 24.3742 4.54691   2
  -7  10   2 41.6402 4.18930   2
   7  10  -1 41.0634 7.50366   2
   7  10   0 90.6793 10.7552   2
   8   0 -10 61.2246 14.4721   2
   8   0  -8 102.365 7.72063   2
   8   0  -6 150.583 9.59885   2
  -8   0   4 634.309 11.1667   2
  -8   0   2 113.305 18.9730   2
   8   0   0 395.234 10.0497   2
  -8   0  -2 94.3121 9.88758   2
  -8   0  -4 65.0792 8.77642   2
  -8   0  -6 296.735 7.36483   2
  -8   0  -8 160.139 5.63781   2
  -8   1  11 24.6986 6.30390   2
   8  -1 -10 21.1226 6.69232   2
   8   1  -9 27.5583 4.44843   2
   8   1  -8 34.7249 5.64862   2
   8   1  -7 861.046 8.16221   2
   8   1  -6 214.831 8.26883   2
   8  -1  -5 160.666 7.19582   2
  -8  -1   4 416.649 9.17005   2
  -8  -1   3 177.109 10.9428   2
  -8   1   2 7.82574 12.2976   2
   8   1  -1 59.2880 8.14692   2
   8  -1   0 175.213 7.25127   2
   8   1   1 198.038 7.83390   2
   8   1   2 330.245 7.95500   2
  -8  -1  -3 653.048 8.85226   2
  -8  -1  -4 27.1470 6.12448   2
  -8  -1  -5 563.285 6.38414   2
  -8  -1  -6 187.166 5.58464   2
  -8   1  -7 49.2887 4.37379   2
   8   1   8 6.88097 4.47246   2
  -8   2  11 53.8502 5.80460   2
   8   2 -10 108.805 8.89774   2
   8   2  -9 2.88160 6.24944   2
   8   2  -8 19.3990 5.84568   2
  -8   2   7 8.96296 4.87088   2
  -8   2   6 144.445 5.72529   2
  -8   2   5 79.9285 7.49538   2
  -8   2   4 233.902 8.00160   2
  -8   2   3 15.7878 8.40631   2
   8   2  -2 382.269 12.3355   2
   8   2  -1 24.2450 11.5238   2
   8   2   0 516.925 10.4083   2
   8   2   1 203.540 10.0174   2
   8   2   2 285.627 7.49612   2
  -8  -2  -3 15.0244 6.79353   2
   8   2   4 105.430 5.60251   2
  -8   2  -5 99.6485 5.74663   2
  -8   2  -6 32.3369 6.01909   2
   8   2   7 5.87366 4.94252   2
   8   2   8 68.8823 5.46277   2
   8   3 -10 70.7435 8.49979   2
   8   3  -9 24.2390 5.97580   2
   8   3  -8 59.0950 5.82023   2
  -8   3   7 20.3595 7.60256   2
  -8   3   6 78.6462 7.03997   2
  -8   3   5 74.1608 7.87642   2
   8   3  -4 292.272 8.50813   2
   8   3  -3 415.702 13.0582   2
   8   3  -2 35.9844 14.7057   2
   8   3  -1 1028.85 17.8786   2
   8   3   0 26.5297 12.1817   2
   8   3   1 33.9394 8.59550   2
   8   3   2 150.324 7.37775   2
   8   3   3 23.5415 6.18795   2
   8   3   4 119.396 5.67396   2
   8   3   5 38.8229 5.56784   2
   8   3   6 92.4945 4.59422   2
   8   3   7 69.1453 4.39843   2
   8   3   8 4.97283 2.97244   2
  -8   4  10 22.8338 4.39909   2
   8   4  -9 17.9991 10.4411   2
   8   4  -8 358.260 5.96817   2
   8   4  -7 51.9336 5.85716   2
   8   4  -6 803.833 6.74453   2
  -8   4   5 16.2816 6.31466   2
  -8   4   4 51.1860 7.48383   2
   8   4  -3 17.8549 9.68927   2
   8   4  -2 24.4692 8.65613   2
   8   4  -1 26.6370 15.1559   2
   8   4   0 101.836 9.38472   2
   8   4   1 4.70517 6.08894   2
   8   4   2 298.439 6.87010   2
   8  -4   3 71.5608 4.71670   2
   8   4   4 500.672 5.44715   2
   8   4   5 7.64137 4.31468   2
   8   4   6 52.1254 4.30747   2
   8   4   7 10.5653 3.66870   2
  -8   5   9 14.8104 5.68267   2
  -8   5   8 11.5929 4.70709   2
  -8   5   7 21.7050 4.68984   2
  -8   5   6 218.509 4.94911   2
   8   5  -5 182.859 5.99503   2
   8   5  -4 262.113 7.64843   2
  -8   5   3 322.749 13.5816   2
   8   5  -2 113.691 8.20175   2
   8   5  -1 1016.25 11.4709   2
   8   5   0 165.491 8.29092   2
   8   5   1 70.2633 8.69947   2
   8   5   2 129.800 5.92540   2
   8   5   3 127.449 4.91084   2
   8  -5   4 26.9601 4.09986   2
   8   5   5 31.7697 4.53713   2
   8   5   6 10.5630 4.68169   2
   8   6  -8 35.5748 6.17533   2
  -8   6   7 41.7659 5.97552   2
  -8   6   6 31.4770 4.21886   2
  -8   6   5 36.5281 5.47560   2
  -8   6   4 270.354 6.37159   2
  -8   6   3-2.99476 6.49549   2
  -8   6   2 810.046 15.4926   2
   8   6  -1 28.2970 6.91249   2
  -8   6   0 322.953 7.86206   2
   8   6   1 47.4509 6.79537   2
   8   6   2 226.197 6.70405   2
   8  -6   3 9.43730 5.35367   2
   8   6   4 33.7185 3.96187   2
   8   6   5 201.284 5.05533   2
  -8   7   7 168.622 5.84214   2
  -8   7   6-1.79158 4.16950   2
  -8   7   5 33.6160 4.44832   2
  -8   7   4 179.733 6.87899   2
  -8   7   3 69.4249 5.53811   2
  -8   7   2 1.33480 6.24170   2
  -8   7   1 106.086 10.3043   2
   8   7   0 53.0677 6.29228   2
   8   7   1 204.193 5.93970   2
  -8   7  -2 129.008 6.62881   2
  -8   7  -3 291.629 6.57504   2
   8   7   4 1.40279 5.98206   2
  -8   8   5 5.93261 4.11160   2
  -8   8   4 460.844 10.9272   2
  -8   8   3 59.1062 4.57486   2
  -8   8   2 101.896 6.53207   2
   8   8  -1 138.998 9.12252   2
  -8   8   0 323.500 6.78183   2
  -8   8  -1 65.8826 6.32915   2
  -8   8  -2 64.3388 4.31003   2
   9   0  -7 23.8660 7.31035   2
   9   0  -5 445.297 9.70021   2
   9   0  -3 273.953 9.71964   2
   9   0  -1 102.863 12.4746   2
  -9   0  -1 498.849 10.0440   2
  -9   0  -3 573.514 11.0667   2
  -9   0  -5 317.462 9.88745   2
   0   0   0 0.00000 0.00000   0
TITL Co(NCS)2(urotroin)2(EtOH)2 at 100 K in P21/n
CELL 1.54184   7.732050  11.509234  13.669285  90.0000  95.3756  90.0000
ZERR    2.00   0.000192   0.000262   0.000341   0.0000   0.0023   0.0000
LATT  1
SYMM -x+1/2, y+1/2,-z+1/2
SFAC C H N O S Co
UNIT 36.00 72.00 20.00 4.00 4.00 2.00
REM  CrysAlisPro recorded range (K): Min=99.9; max=100.1; aver:100.0
TEMP -173
TREF
HKLF 5
BASF 0.34202
END
;
_shelx_hkl_checksum     54447
_shelx_res_file
;
TITL Co(NCS)2(urotroin)2(EtOH)2 at 100 K in P21/n
    ick793u2.res
    created by SHELXL-2016/6 at 10:24:35 on 08-Nov-2021
CELL 1.54184 7.73205 11.509234 13.669285 90 95.3756 90
ZERR 2 0.000192 0.000262 0.000341 0 0.0023 0
LATT 1
SYMM 0.5-X,0.5+Y,0.5-Z
SFAC C H Co N O S
UNIT 36 72 2 20 4 4
EQIV $1 1-X,1-Y,1-Z
EQIV $2 1.5-X,0.5+Y,0.5-Z
EQIV $3 0.5-X,0.5+Y,0.5-Z
EQIV $4 -1+X,+Y,+Z
EQIV $5 +X,1+Y,+Z
DFIX 0.87 O1 H1
L.S. 10
PLAN  5
TEMP -173
CONF
HTAB C13 S1_$2
HTAB C14 S1_$3
HTAB C16 N1_$1
HTAB C16 O1_$1
HTAB O1 N13_$4
HTAB C22 S1_$5
HTAB
MORE -1
BOND $H
fmap 2 53
acta
REM <olex2.extras>
REM <HklSrc "%.\\ick793u2.hkl">
REM </olex2.extras>
WGHT    0.071900    0.795500
BASF   0.30896
FVAR       1.98543
CO1   3    0.500000    0.500000    0.500000    10.50000    0.01844    0.01214 =
         0.02440   -0.00012    0.00055   -0.00104
N1    4    0.376121    0.353215    0.448024    11.00000    0.02209    0.01610 =
         0.03034   -0.00253    0.00369   -0.00293
C1    1    0.315971    0.262390    0.432406    11.00000    0.02158    0.02319 =
         0.02360   -0.00234    0.00375    0.00111
S1    6    0.230694    0.133714    0.411631    11.00000    0.03780    0.02392 =
         0.03615   -0.00498    0.00762   -0.01154
N11   4    0.667778    0.506188    0.367946    11.00000    0.01932    0.01496 =
         0.02149    0.00067    0.00064   -0.00129
C11   1    0.653368    0.399106    0.306076    11.00000    0.02624    0.01604 =
         0.02501   -0.00088    0.00079   -0.00135
AFIX  23
H11A  2    0.682796    0.330698    0.348296    11.00000   -1.20000
H11B  2    0.531562    0.390244    0.277616    11.00000   -1.20000
AFIX   0
N12   4    0.767387    0.401160    0.226231    11.00000    0.03139    0.01793 =
         0.02291   -0.00156    0.00313    0.00086
C12   1    0.947902    0.415743    0.268875    11.00000    0.02690    0.01987 =
         0.02701    0.00118    0.00500    0.00400
AFIX  23
H12A  2    1.025654    0.417629    0.215328    11.00000   -1.20000
H12B  2    0.981359    0.348202    0.311347    11.00000   -1.20000
AFIX   0
N13   4    0.971752    0.524161    0.327793    11.00000    0.02187    0.01927 =
         0.02391    0.00159    0.00277    0.00136
C13   1    0.917506    0.622867    0.262512    11.00000    0.02203    0.01961 =
         0.02642    0.00309    0.00336   -0.00027
AFIX  23
H13A  2    0.930800    0.696067    0.300510    11.00000   -1.20000
H13B  2    0.994929    0.627096    0.208895    11.00000   -1.20000
AFIX   0
N14   4    0.737140    0.612472    0.219694    11.00000    0.02350    0.01724 =
         0.02251    0.00191    0.00126    0.00065
C14   1    0.625578    0.607066    0.300053    11.00000    0.02141    0.01528 =
         0.02398    0.00097    0.00072    0.00182
AFIX  23
H14A  2    0.503020    0.600855    0.272245    11.00000   -1.20000
H14B  2    0.637958    0.680151    0.338260    11.00000   -1.20000
AFIX   0
C15   1    0.720719    0.502957    0.163676    11.00000    0.03034    0.02101 =
         0.02165    0.00073    0.00062    0.00048
AFIX  23
H15A  2    0.797350    0.505963    0.109629    11.00000   -1.20000
H15B  2    0.599568    0.494447    0.134039    11.00000   -1.20000
AFIX   0
C16   1    0.853614    0.517771    0.405647    11.00000    0.01940    0.01811 =
         0.02211    0.00159    0.00086    0.00011
AFIX  23
H16A  2    0.867948    0.588774    0.446484    11.00000   -1.20000
H16B  2    0.886778    0.450435    0.448420    11.00000   -1.20000
AFIX   0
O1    5    0.299819    0.602716    0.419911    11.00000    0.02097    0.01429 =
         0.02967    0.00341    0.00091    0.00023
H1    2    0.214919    0.570098    0.388644    11.00000    0.05792
C21   1    0.295807    0.725133    0.396547    11.00000    0.02478    0.01707 =
         0.03283    0.00335    0.00361    0.00009
AFIX  23
H21A  2    0.257744    0.734961    0.325847    11.00000   -1.20000
H21B  2    0.414779    0.757096    0.408512    11.00000   -1.20000
AFIX   0
C22   1    0.175181    0.793780    0.456475    11.00000    0.03329    0.02172 =
         0.03053   -0.00293    0.00049    0.00266
AFIX 137
H22A  2    0.056867    0.763078    0.444535    11.00000   -1.50000
H22B  2    0.176250    0.875727    0.437066    11.00000   -1.50000
H22C  2    0.214619    0.786813    0.526478    11.00000   -1.50000
AFIX   0
HKLF 5
REM  Co(NCS)2(urotroin)2(EtOH)2 at 100 K in P21/n
REM R1 =  0.0441 for    4504 Fo > 4sig(Fo)  and  0.0464 for all    4731 data
REM    157 parameters refined using      1 restraints
END
WGHT      0.0719      0.7955
REM Instructions for potential hydrogen bonds
HTAB C13 S1_$2
HTAB C14 S1_$3
HTAB C16 N1_$1
HTAB C16 O1_$1
HTAB O1 N13_$4
HTAB C22 S1_$5
REM Highest difference peak  0.632,  deepest hole -0.434,  1-sigma level  0.069
Q1    1   1.0000  0.5000  0.5000  10.50000  0.05    0.63
Q2    1   0.3688  0.1154  0.4220  11.00000  0.05    0.42
Q3    1   0.4989  0.5149  0.5799  11.00000  0.05    0.42
Q4    1   0.7222  0.5650  0.1965  11.00000  0.05    0.31
Q5    1   0.4543  0.4047  0.4819  11.00000  0.05    0.29
;
_shelx_res_checksum     66244
data_2
_audit_creation_method
;
Olex2 1.3-ac4
(compiled 2020.03.28 svn.rd84adfe8 for Rigaku Oxford Diffraction, GUI svn.r6032)
;
_chemical_name_systematic
;
Tetrakis(ethanol-\k<i>O</i>)bis(thiocyanato-\k<i>N</i>)cobalt(II)--urotropine
(1/2)
;
_chemical_name_common     ?
_chemical_formula_moiety     'C10 H24 Co N2 O4 S2, C6 H12 N4'
_chemical_formula_sum     'C16 H36 Co N6 O4 S2'
_chemical_formula_iupac     '[Co (N C S)2 (C2 H6 O)4], 2C6 H12 N4'
_chemical_formula_weight     499.56
_chemical_melting_point     ?
_chemical_absolute_configuration     ?
_space_group_crystal_system     tetragonal
_space_group_name_H-M_alt     'P -4 n 2'
_space_group_name_Hall     'P -4 -2n'
loop_
    _space_group_symop_operation_xyz
    'x, y, z'
    'y, -x, -z'
    '-x, -y, z'
    '-y, x, -z'
    'y+1/2, x+1/2, -z+1/2'
    '-y+1/2, -x+1/2, -z+1/2'
    '-x+1/2, y+1/2, z+1/2'
    'x+1/2, -y+1/2, z+1/2'
_cell_length_a     9.69601(6)
_cell_length_b     9.69601(6)
_cell_length_c     12.94912(14)
_cell_angle_alpha     90
_cell_angle_beta     90
_cell_angle_gamma     90
_cell_volume     1217.38(2)
_cell_formula_units_Z     2
_cell_measurement_reflns_used     26612
_cell_measurement_theta_min     5.6870
_cell_measurement_theta_max     79.2070
_cell_measurement_temperature     100.00(10)
_exptl_crystal_description     plate
_exptl_crystal_colour     'light violet'
_exptl_crystal_size_max     0.2
_exptl_crystal_size_mid     0.16
_exptl_crystal_size_min     0.03
_exptl_crystal_density_diffrn     1.363
_exptl_crystal_density_meas     ?
_exptl_crystal_density_method     ?
_exptl_crystal_F_000     530
_exptl_absorpt_coefficient_mu     7.402
_exptl_absorpt_correction_type     multi-scan
_exptl_absorpt_process_details
;
(CrysAlisPro; Rigaku OD, 2021)
;
_exptl_absorpt_correction_T_min     0.78618
_exptl_absorpt_correction_T_max     1.00000
_diffrn_ambient_temperature     100.00(10)
_diffrn_source     'micro-focus sealed X-ray tube'
_diffrn_radiation_type     'Cu K\a'
_diffrn_radiation_wavelength     1.54184
_diffrn_radiation_monochromator     mirror
_diffrn_measurement_device_type     'XtaLAB Synergy, Dualflex, HyPix'
_diffrn_measurement_device     'four-circle diffractometer'
_diffrn_measurement_method     '\w scans'
_diffrn_detector     'Hybrid Pixel Array Detector'
_diffrn_detector_area_resol_mean     10.0000
_diffrn_reflns_number     34865
_diffrn_reflns_av_R_equivalents     0.0298
_diffrn_reflns_av_unetI/netI     0.0071
_diffrn_reflns_theta_min     5.700
_diffrn_reflns_theta_max     80.123
_diffrn_reflns_theta_full     67.684
_diffrn_measured_fraction_theta_max     1.000
_diffrn_measured_fraction_theta_full     1.000
_diffrn_reflns_limit_h_min     -12
_diffrn_reflns_limit_h_max     11
_diffrn_reflns_limit_k_min     -12
_diffrn_reflns_limit_k_max     12
_diffrn_reflns_limit_l_min     -16
_diffrn_reflns_limit_l_max     16
_diffrn_radiation_probe     x-ray
_refine_special_details     ?
_reflns_number_total     1343
_reflns_number_gt     1338
_reflns_threshold_expression     'I > 2\s(I)'
_refine_ls_structure_factor_coef     Fsqd
_refine_ls_matrix_type     full
_refine_ls_R_factor_all     0.0242
_refine_ls_R_factor_gt     0.0241
_refine_ls_wR_factor_gt     0.0641
_refine_ls_wR_factor_ref     0.0642
_refine_ls_goodness_of_fit_ref     1.077
_refine_ls_restrained_S_all     1.077
_refine_ls_number_reflns     1343
_refine_ls_number_parameters     75
_refine_ls_number_restraints     1
_refine_ls_hydrogen_treatment     mixed
_refine_ls_weighting_scheme     calc
_refine_ls_weighting_details
              'w=1/[\s^2^(Fo^2^)+(0.0326P)^2^+0.5870P] where P=(Fo^2^+2Fc^2^)/3'
_atom_sites_solution_hydrogens     mixed
_atom_sites_solution_primary     dual
_atom_sites_solution_secondary     ?
_refine_ls_shift/su_max     0.000
_refine_ls_shift/su_mean     0.000
_refine_diff_density_max     0.195
_refine_diff_density_min     -0.366
_refine_ls_extinction_method
;
SHELXL-2016/6 (Sheldrick 2016)
;
_refine_ls_extinction_coef     0.0019(4)
_refine_ls_extinction_expression
                                  'Fc^*^=kFc[1+0.001xFc^2^\l^3^/sin(2\q)]^-1/4^'
_refine_ls_abs_structure_details
;
F[(<i>I</i>^+^)-(<i>I</i>^-^)]/[(<i>I</i>^+^)+(<i>I</i>^-^)] lack <i>x</i>
determined using 573 quotients
(Parsons <i>et al.</i>,  2013)
;
_refine_ls_abs_structure_Flack     0.0070(19)
loop_
    _atom_type_symbol
    _atom_type_description
    _atom_type_scat_dispersion_real
    _atom_type_scat_dispersion_imag
    _atom_type_scat_source
    'C' 'C' 0.0181 0.0091
                         'International Tables Vol C Tables 4.2.6.8 and 6.1.1.4'
    'H' 'H' 0.0000 0.0000
                         'International Tables Vol C Tables 4.2.6.8 and 6.1.1.4'
    'Co' 'Co' -2.3653 3.6143
                         'International Tables Vol C Tables 4.2.6.8 and 6.1.1.4'
    'N' 'N' 0.0311 0.0180
                         'International Tables Vol C Tables 4.2.6.8 and 6.1.1.4'
    'O' 'O' 0.0492 0.0322
                         'International Tables Vol C Tables 4.2.6.8 and 6.1.1.4'
    'S' 'S' 0.3331 0.5567
                         'International Tables Vol C Tables 4.2.6.8 and 6.1.1.4'
_computing_data_collection
;
CrysAlisPro (Rigaku OD, 2021)
;
_computing_cell_refinement
;
CrysAlisPro (Rigaku OD, 2021)
;
_computing_data_reduction
;
CrysAlisPro (Rigaku OD, 2021)
;
_computing_structure_solution
;
<i>SHELXT2014/5</i> (Sheldrick, 2015a)
;
_computing_structure_refinement
;
<i>SHELXL2016/6</i> (Sheldrick, 2015b)
;
_computing_molecular_graphics
;
DIAMOND (Brandenburg & Putz, 1999)
;
_computing_publication_material
;
Publcif (Westrip, 2010)
;
loop_
    _atom_site_type_symbol
    _atom_site_label
    _atom_site_fract_x
    _atom_site_fract_y
    _atom_site_fract_z
    _atom_site_U_iso_or_equiv
    _atom_site_adp_type
    _atom_site_calc_flag
    _atom_site_occupancy
    _atom_site_disorder_assembly
    _atom_site_disorder_group
    Co Co1 0.500000 1.000000 0.750000 0.01833(18) Uani d 1 . .
    N N1 0.34847(17) 0.84847(17) 0.750000 0.0233(5) Uani d 1 . .
    C C1 0.2634(2) 0.7634(2) 0.750000 0.0212(5) Uani d 1 . .
    S S1 0.14431(5) 0.64431(5) 0.750000 0.0340(2) Uani d 1 . .
    O O1 0.5977(2) 0.88742(18) 0.86652(13) 0.0275(4) Uani d 1 . .
    H H1 0.587(4) 0.799(2) 0.875(3) 0.048(10) Uiso d 1 . .
    C C2 0.7177(3) 0.9247(3) 0.9237(2) 0.0361(6) Uani d 1 . .
    H H2A 0.709202 0.890137 0.995411 0.043 Uiso calc 1 . .
    H H2B 0.725516 1.026420 0.926484 0.043 Uiso calc 1 . .
    C C3 0.8444(3) 0.8658(4) 0.8752(3) 0.0557(10) Uani d 1 . .
    H H3A 0.852958 0.900109 0.804352 0.084 Uiso calc 1 . .
    H H3B 0.837857 0.764901 0.874324 0.084 Uiso calc 1 . .
    H H3C 0.925615 0.893581 0.915212 0.084 Uiso calc 1 . .
    N N11 0.54520(19) 0.61785(19) 0.93312(14) 0.0186(4) Uani d 1 . .
    C C11 0.500000 0.500000 0.8688(2) 0.0197(6) Uani d 1 . .
    H H11A 0.577109 0.470426 0.823830 0.024 Uiso calc 0.5 . .
    H H11B 0.422888 0.529574 0.823832 0.024 Uiso calc 0.5 . .
    C C12 0.6597(2) 0.5713(2) 0.99965(16) 0.0195(4) Uani d 1 . .
    H H12A 0.690997 0.649175 1.043227 0.023 Uiso calc 1 . .
    H H12B 0.738159 0.542300 0.955816 0.023 Uiso calc 1 . .
loop_
    _atom_site_aniso_label
    _atom_site_aniso_U_11
    _atom_site_aniso_U_22
    _atom_site_aniso_U_33
    _atom_site_aniso_U_12
    _atom_site_aniso_U_13
    _atom_site_aniso_U_23
    Co1 0.0176(2) 0.0176(2) 0.0198(3) -0.0025(2) 0.000 0.000
    N1 0.0229(7) 0.0229(7) 0.0241(11) -0.0033(9) 0.0000(9) 0.0000(9)
    C1 0.0203(8) 0.0203(8) 0.0230(12) 0.0031(10) -0.0012(10) 0.0012(10)
    S1 0.0265(3) 0.0265(3) 0.0488(5) -0.0090(3) -0.0070(3) 0.0070(3)
    O1 0.0293(9) 0.0198(8) 0.0332(8) -0.0061(6) -0.0102(7) 0.0058(7)
    C2 0.0442(16) 0.0289(12) 0.0352(13) -0.0127(11) -0.0183(12) 0.0089(11)
    C3 0.0286(14) 0.074(2) 0.064(2) -0.0106(15) -0.0070(15) 0.0378(19)
    N11 0.0164(8) 0.0185(8) 0.0210(8) 0.0007(7) 0.0006(7) 0.0021(7)
    C11 0.0193(14) 0.0198(14) 0.0199(14) 0.0005(11) 0.000 0.000
    C12 0.0164(10) 0.0194(11) 0.0226(10) -0.0016(8) -0.0021(8) 0.0016(8)
_geom_special_details
;
 All esds (except the esd in the dihedral angle between two l.s. planes)
 are estimated using the full covariance matrix.  The cell esds are taken
 into account individually in the estimation of esds in distances, angles
 and torsion angles; correlations between esds in cell parameters are only
 used when they are defined by crystal symmetry.  An approximate (isotropic)
 treatment of cell esds is used for estimating esds involving l.s. planes.
;
loop_
    _geom_bond_atom_site_label_1
    _geom_bond_atom_site_label_2
    _geom_bond_site_symmetry_2
    _geom_bond_distance
    _geom_bond_publ_flag
    Co1 N1 3_675 2.078(2) ?
    Co1 N1 . 2.078(2) y
    Co1 O1 . 2.0894(15) y
    Co1 O1 3_675 2.0894(15) ?
    Co1 O1 5_456 2.0894(15) ?
    Co1 O1 6_666 2.0894(15) ?
    N1 C1 . 1.166(4) ?
    C1 S1 . 1.633(3) ?
    O1 H1 . 0.87(2) ?
    O1 C2 . 1.426(3) ?
    C2 H2A . 0.9900 ?
    C2 H2B . 0.9900 ?
    C2 C3 . 1.494(5) ?
    C3 H3A . 0.9800 ?
    C3 H3B . 0.9800 ?
    C3 H3C . 0.9800 ?
    N11 C11 . 1.481(2) ?
    N11 C12 4_657 1.483(3) ?
    N11 C12 . 1.476(3) ?
    C11 H11A . 0.9900 ?
    C11 H11B . 0.9900 ?
    C12 H12A . 0.9900 ?
    C12 H12B . 0.9900 ?
loop_
    _geom_angle_atom_site_label_1
    _geom_angle_atom_site_label_2
    _geom_angle_atom_site_label_3
    _geom_angle_site_symmetry_1
    _geom_angle_site_symmetry_3
    _geom_angle
    _geom_angle_publ_flag
    N1 Co1 N1 3_675 . 180.0 ?
    N1 Co1 O1 . 3_675 92.80(6) ?
    N1 Co1 O1 . 6_666 92.80(6) ?
    N1 Co1 O1 3_675 5_456 92.80(6) ?
    N1 Co1 O1 3_675 6_666 87.20(6) ?
    N1 Co1 O1 . 5_456 87.20(6) ?
    N1 Co1 O1 . . 87.20(6) ?
    N1 Co1 O1 3_675 3_675 87.20(6) ?
    N1 Co1 O1 3_675 . 92.80(6) ?
    O1 Co1 O1 3_675 6_666 174.40(11) ?
    O1 Co1 O1 5_456 6_666 87.54(9) ?
    O1 Co1 O1 3_675 . 87.53(9) ?
    O1 Co1 O1 5_456 3_675 92.74(9) ?
    O1 Co1 O1 5_456 . 174.40(11) ?
    O1 Co1 O1 6_666 . 92.74(10) ?
    C1 N1 Co1 . . 180.00(18) ?
    N1 C1 S1 . . 180.0(2) ?
    Co1 O1 H1 . . 123(2) ?
    C2 O1 Co1 . . 127.80(16) ?
    C2 O1 H1 . . 107(2) ?
    O1 C2 H2A . . 109.5 ?
    O1 C2 H2B . . 109.5 ?
    O1 C2 C3 . . 110.8(3) ?
    H2A C2 H2B . . 108.1 ?
    C3 C2 H2A . . 109.5 ?
    C3 C2 H2B . . 109.5 ?
    C2 C3 H3A . . 109.5 ?
    C2 C3 H3B . . 109.5 ?
    C2 C3 H3C . . 109.5 ?
    H3A C3 H3B . . 109.5 ?
    H3A C3 H3C . . 109.5 ?
    H3B C3 H3C . . 109.5 ?
    C11 N11 C12 . 4_657 108.42(15) ?
    C12 N11 C11 . . 108.38(16) ?
    C12 N11 C12 . 4_657 108.31(13) ?
    N11 C11 N11 . 3_665 111.5(2) ?
    N11 C11 H11A 3_665 . 109.3 ?
    N11 C11 H11A . . 109.3 ?
    N11 C11 H11B . . 109.3 ?
    N11 C11 H11B 3_665 . 109.3 ?
    H11A C11 H11B . . 108.0 ?
    N11 C12 N11 . 2_567 111.70(19) ?
    N11 C12 H12A . . 109.3 ?
    N11 C12 H12A 2_567 . 109.3 ?
    N11 C12 H12B . . 109.3 ?
    N11 C12 H12B 2_567 . 109.3 ?
    H12A C12 H12B . . 107.9 ?
loop_
    _geom_torsion_atom_site_label_1
    _geom_torsion_atom_site_label_2
    _geom_torsion_atom_site_label_3
    _geom_torsion_atom_site_label_4
    _geom_torsion_site_symmetry_1
    _geom_torsion_site_symmetry_2
    _geom_torsion_site_symmetry_3
    _geom_torsion_site_symmetry_4
    _geom_torsion
    _geom_torsion_publ_flag
    Co1 O1 C2 C3 . . . . -94.0(2) ?
    C11 N11 C12 N11 . . . 2_567 -58.9(2) ?
    C12 N11 C11 N11 . . . 3_665 58.80(12) ?
    C12 N11 C11 N11 4_657 . . 3_665 -58.55(12) ?
    C12 N11 C12 N11 4_657 . . 2_567 58.52(16) ?
loop_
    _geom_hbond_atom_site_label_D
    _geom_hbond_atom_site_label_H
    _geom_hbond_atom_site_label_A
    _geom_hbond_site_symmetry_A
    _geom_hbond_distance_DH
    _geom_hbond_distance_HA
    _geom_hbond_distance_DA
    _geom_hbond_angle_DHA
    O1 H1 N11 . 0.87(2) 1.95(2) 2.799(3) 163(4)
    C2 H2B N1 3_675 0.99 2.68 3.211(3) 113.5
_shelx_space_group_comment
;
The symmetry employed for this shelxl refinement is uniquely defined
by the following loop, which should always be used as a source of
symmetry information in preference to the above space-group names.
They are only intended as comments.
;
_shelx_estimated_absorpt_T_min     ?
_shelx_estimated_absorpt_T_max     ?
_shelx_hkl_file
;
   0   0   1    0.08    0.31
   0   0  -1    0.80    0.31
   0   0  -2 1498.21   22.68
   0   0   2 1442.80   22.76
   0   0   2 1487.09   22.67
   0   0  -2 1508.19   22.91
   0   0   3    0.46    0.92
   0   0  -3   -0.30    0.94
   0   0  -4 1313.82   20.94
   0   0   4 1320.64   20.86
   0   0  -4 1303.81   21.31
   0   0   5   -0.06    1.32
   0   0  -5    0.90    1.63
   0   0  -5    0.12    1.85
   0   0   6 7781.72  118.89
   0   0   6 7786.66  117.87
   0   0  -6 7890.63  118.91
   0   0  -7    0.19    1.65
   0   0   7    2.87    1.59
   0   0  -7   -0.09    1.73
   0   0   7    1.67    2.48
   0   0  -7    0.51    2.88
   0   0   8 6771.56  105.65
   0   0  -8 7095.74  107.37
   0   0   8 6859.31  107.10
   0   0   8 7357.85  109.26
   0   0  -8 7379.92  109.09
   0   0  -8 7252.35  106.11
   0   0  -8 7077.43  106.01
   0   0  -8 7018.40  105.90
   0   0  -9   -0.95    2.61
   0   0  -9   -0.76    2.78
   0   0   9    0.93    2.51
   0   0  -9   -0.09    2.41
   0   0  -9    0.26    2.75
   0   0  -9    0.75    2.47
   0   0  -9    3.40    3.94
   0   0 -10 2761.33   43.90
   0   0  10 2785.99   43.73
   0   0  10 2780.56   43.35
   0   0 -10 2830.30   46.85
   0   0  10 2709.40   43.02
   0   0  10 2722.17   43.09
   0   0 -10 2616.63   44.47
   0   0 -10 2772.97   43.35
   0   0  10 2767.44   43.56
   0   0 -10 2759.29   43.11
   0   0 -10 2770.98   43.16
   0   0 -10 2775.69   43.27
   0   0 -11    5.34    4.73
   0   0  11   -0.46    3.64
   0   0 -11   -0.64    3.40
   0   0  11    0.23    3.36
   0   0  11    1.60    3.66
   0   0  11    1.95    3.15
   0   0  11   -0.08    2.98
   0   0  11   -3.80    3.59
   0   0 -11    0.50    3.54
   0   0 -11    0.74    3.29
   0   0 -11   -1.03    3.44
   0   0  12 1283.20   21.63
   0   0  12 1287.16   21.76
   0   0  12 1241.22   21.06
   0   0  12 1247.71   21.26
   0   0 -12 1235.42   22.36
   0   0  12 1257.15   22.02
   0   0 -12 1278.60   21.63
   0   0 -12 1237.99   21.18
   0   0 -12 1282.19   24.80
   0   0 -12 1270.27   21.30
   0   0 -12 1282.75   21.53
   0   0 -13   -0.11    3.05
   0   0 -13   -0.04    3.83
   0   0  13    1.01    3.82
   0   0 -13    0.24    4.67
   0   0  13    1.48    2.93
   0   0  13    0.27    2.98
   0   0  13    1.12    3.49
   0   0  13   -0.05    4.01
   0   0 -13    0.40    3.95
   0   0 -13    1.88    3.43
   0   0 -13   -1.15    3.35
   0   0  13   -0.78    3.39
   0   0  14   20.94    3.56
   0   0 -14   20.99    4.28
   0   0 -14   22.58    3.09
   0   0  14   24.18    3.11
   0   0  14   21.02    2.84
   0   0 -14   20.99    3.69
   0   0 -14   20.94    3.30
   0   0  14   21.86    3.31
   0   0 -14   20.42    2.79
   0   0  15   -0.24    2.23
   0   0  15   -0.28    2.67
   0   0 -15    2.29    3.03
   0   0  15    0.39    2.16
   0   0 -15    0.03    2.62
   0   0  16 1094.65   17.37
   0   0  16 1097.86   17.23
   0   0 -16 1123.15   17.36
   0   0 -16 1356.60   18.04
   0   0  16 1291.46   17.72
   0   1  16   -0.50    1.28
  -1   0 -16    0.90    1.31
   1   0 -16   -0.62    1.68
   0  -1  16    0.41    1.56
  -1   0 -16   -0.21    1.65
   1   0 -16    0.34    1.41
   0   1  15  250.85    5.23
  -1   0 -15  242.35    5.60
   0   1  15  273.70    5.68
   1   0 -15  249.98    5.72
  -1   0 -15  253.65    6.02
   1   0 -15  228.58    5.26
   0   1  15  256.20    5.86
   0  -1  15  265.60    5.99
  -1   0 -15  268.25    6.34
   1   0 -15  262.15    6.33
   1   0 -14   -1.18    2.85
   0   1  14    1.35    2.90
   0  -1  14   -0.57    3.32
   0   1  14   -2.92    3.46
  -1   0 -14   -0.45    3.95
   1   0 -14    1.67    4.03
   0  -1  14    1.33    2.36
   0   1  14    0.36    2.71
   0   1  14    0.84    3.13
   0  -1  14    1.73    2.87
  -1   0 -14    2.35    3.58
   1   0 -14    0.18    3.37
   0  -1  14    0.94    3.62
  -1   0 -14   -0.71    3.06
   1   0 -14   -2.48    2.84
   0   1  14    0.52    2.70
   1   0 -14   -0.07    2.90
   1   0 -13   21.01    3.64
   1   0 -13   20.49    3.96
  -1   0 -13   19.84    2.95
   0  -1  13   17.31    4.31
  -1   0 -13   21.58    4.32
   1   0 -13   21.66    4.22
   0   1  13   20.03    3.90
   0  -1  13   19.73    3.58
  -1   0 -13   22.77    4.64
   0  -1  13   19.88    4.14
   0   1  13   17.41    4.07
   0   1  13   15.39    3.02
   0  -1  13   19.00    3.13
   0   1  13   18.80    3.39
   0  -1  13   16.24    3.07
   0   1  13   19.51    3.34
   1   0 -13   19.74    3.72
  -1   0 -13   22.33    3.36
   1   0 -13   21.01    3.67
  -1   0 -13   22.52    3.73
   1   0 -12    2.26    4.70
   0  -1  12    1.73    3.82
  -1   0 -12    1.15    3.80
  -1   0 -12    2.10    3.01
   1   0 -12    0.75    3.54
   1   0 -12   -0.33    3.68
  -1   0 -12    0.75    2.58
  -1   0 -12    0.82    4.06
  -1   0 -12    0.81    3.54
   0   1  12   -2.75    3.98
   0  -1  12   -0.85    4.19
   0  -1  12    0.32    3.63
   0   1  12    0.73    3.74
   0   1  12    1.20    3.66
  -1   0 -12    1.04    4.59
   0  -1  12    1.20    3.25
   0   1  12    2.62    3.19
   0  -1  12   -1.40    3.03
   0   1  12    0.04    3.38
   0   1  12    1.55    3.48
  -1   0 -12    2.49    3.30
   1   0 -12   -0.18    3.61
   1   0 -12   -1.52    3.55
  -1   0 -12    0.35    3.63
   0  -1  11  232.39    6.50
  -1   0 -11  190.55    5.53
   1   0 -11  200.84    6.20
  -1   0 -11  205.77    6.28
   1   0 -11  172.54    6.93
   0   1  11  219.25    6.59
   0  -1  11  237.83    6.66
  -1   0 -11  228.95    7.19
  -1   0 -11  220.15    6.54
   0   1  11  210.95    6.32
   0  -1  11  222.37    6.15
   0   1  11  212.75    6.37
   0  -1  11  213.03    6.34
   0   1  11  201.97    5.79
   0  -1  11  205.52    5.81
   0   1  11  203.80    5.93
   0  -1  11  194.23    5.54
   0   1  11  174.52    7.08
  -1   0 -11  182.90    7.98
   1   0 -11  170.38    8.13
   1   0 -11  186.55    5.92
  -1   0 -11  189.59    5.70
  -1   0 -10    0.79    4.13
   1   0 -10    0.63    4.37
   0   1  10   -1.82    3.31
   0  -1  10    1.76    3.04
  -1   0 -10    0.79    3.21
   0  -1  10    1.59    3.12
   0   1  10   -0.85    3.40
  -1   0 -10    0.99    3.64
   0   1  10   -1.35    3.03
   0  -1  10    0.66    2.95
   0   1  10    2.21    3.05
   0  -1  10   -1.14    3.03
   0   1  10    0.44    2.50
  -1   0 -10    2.48    2.93
   0   1  10    1.05    2.81
   0  -1  10    1.44    2.81
  -1   0 -10    1.05    3.11
   1   0 -10   -0.21    3.13
   1   0 -10   -0.86    2.95
   1   0 -10    0.78    3.12
   1   0 -10    0.93    3.47
   0  -1  10    0.78    3.18
   0  -1  10    2.60    2.47
   0   1  10   -0.76    2.81
   1   0  -9  455.26    9.27
   1   0  -9  460.35    9.06
   1   0  -9  439.77    8.80
  -1   0  -9  454.05    8.99
  -1   0  -9  468.61    9.38
   0   1   9  518.67    9.59
   0  -1   9  512.78    9.58
   0   1   9  434.60    8.86
   0  -1   9  542.10    9.79
   0   1   9  528.95    9.79
   1   0  -9  461.58   11.97
  -1   0  -9  451.94   11.66
  -1   0  -9  474.14    9.35
   1   0  -9  479.59    9.30
   1   0  -9  426.53   10.63
   0  -1   9  453.37   10.66
   0   1   8    1.05    1.88
  -1   0  -8    0.83    2.26
   0  -1   8    0.73    1.88
   1   0  -8   -1.81    3.46
  -1   0  -8    2.04    3.18
  -1   0  -8    1.31    2.17
   1   0  -8    1.36    2.20
   1   0  -8    0.84    2.04
  -1   0  -8    1.37    2.35
   1   0  -8    1.26    1.93
   1   0  -8   -0.67    2.74
   0   1   8    0.97    3.00
   0  -1   8    3.57    2.78
  -1   0  -8    1.67    2.00
   0   1   7  791.76   13.50
  -1   0  -7  830.37   13.72
   0  -1   7  810.65   13.55
  -1   0  -7  828.70   13.57
   1   0  -7  837.10   13.52
   1   0  -7  797.07   13.31
  -1   0  -7  843.01   13.65
   0  -1   7  832.98   13.91
   0   1   7  816.42   15.62
  -1   0  -7  791.13   14.04
   0  -1   7  804.08   15.16
   0   1   7  794.47   13.73
  -1   0  -7  851.17   15.83
   1   0  -7  809.29   15.86
   0   1   6    1.06    1.97
   0  -1   6    2.30    2.09
   0   1   6    0.93    1.23
   0  -1   6   -0.32    2.02
   1   0  -6    0.90    2.35
  -1   0  -6    2.12    2.19
   0   1   5  122.81    3.87
   0   1   5  119.06    2.87
  -1   0  -5  121.75    3.83
   0  -1   5  117.56    3.97
   0  -1   5  122.37    3.90
  -1   0  -5  125.42    4.06
   1   0  -5  121.17    3.99
   1   0  -5  126.19    4.15
   0   1   4    0.13    1.47
  -1   0  -4    0.77    1.50
   0   1   4   -0.81    1.31
   0   1   4    0.77    0.79
   0  -1   4    0.10    1.50
   0  -1   4   -0.51    1.40
  -1   0  -4    0.45    1.57
   1   0  -4    0.03    1.47
   1   0  -3 1826.71   28.76
   0  -1   3 1941.97   29.56
   0   1   3 1888.42   28.48
   0   1   3 1944.44   29.58
   0  -1   3 1808.63   29.47
  -1   0  -3 1935.64   29.39
  -1   0  -3 1889.12   29.47
   0  -1   3 1920.04   28.83
   1   0  -3 1901.24   29.53
  -1   0  -2    0.54    0.86
   0   1   2    1.46    0.90
   0  -1   2    1.22    0.86
   0   1   2    0.24    0.81
   1   0  -2    0.13    0.47
  -1   0  -2    0.39    0.85
   1   0  -2    1.65    0.81
   1   0  -2    1.90    0.51
   1   0  -1 6034.74   89.58
   0   1   1 5906.77   89.51
   0   1   1 6288.28   89.69
  -1   0  -1 5900.26   89.52
   0  -1   1 6016.48   89.94
   0   1   1 6057.51   89.53
   0  -1   0    0.88    0.30
   1   0   0    0.05    0.36
  -1   0   0    0.47    0.27
   0   1   0    0.17    0.38
   0  -1   0    0.23    0.39
   0  -1   0   -0.04    0.46
  -1   0   0    0.29    0.47
   0  -1  -1 7234.00  108.34
   1   0   1 7436.94  108.56
   1   0   1 7372.28  108.57
   0   1  -1 7183.04  108.35
   0  -1  -1 7188.29  108.27
   0  -1  -1 7264.66  108.31
   1   0   1 7340.58  108.36
  -1   0   1 7212.90  108.30
   0   1  -2    1.10    0.72
   0  -1  -2    0.06    0.79
   1   0   2    0.72    0.87
  -1   0   2    2.20    0.79
   1   0   2    0.57    0.96
  -1   0   2    1.31    0.74
   0   1  -3 1269.06   20.13
  -1   0   3 1254.30   20.18
   0   1  -3 1277.87   20.05
   0  -1  -3 1339.56   20.33
   1   0   3 1281.53   20.37
  -1   0   3 1288.48   20.11
   0  -1  -4   -0.14    1.55
   0   1  -4    1.59    1.39
   0  -1  -4    1.27    1.41
   0   1  -4    0.62    1.17
   1   0   4    0.88    1.34
   1   0   4    0.58    1.24
   0   1  -5  400.83    8.05
   0   1  -5  407.57    7.63
  -1   0   5  406.49    7.77
   1   0   5  397.13    8.03
   0  -1  -5  404.44    7.95
   1   0   5  400.24    7.82
   0   1  -6   -0.56    2.09
   0  -1  -6    4.34    2.07
  -1   0   6    1.63    1.73
   1   0   6   -0.04    1.73
   0   1  -6    0.84    1.62
   1   0   7  773.38   13.11
   1   0   7  745.88   13.13
   0   1  -7  800.05   13.02
   0  -1  -7  777.47   15.36
   0   1  -7  787.21   14.82
   1   0   7  753.86   13.05
   0   1  -7  787.07   12.95
   0  -1  -7  782.00   12.90
   0   1  -7  769.97   12.83
   0  -1  -7  774.76   12.79
  -1   0   7  755.84   13.93
   0   1  -7  763.40   13.90
   0  -1  -7  752.71   14.40
   1   0   7  747.77   13.92
   1   0   8    1.23    1.65
   0   1  -8    0.39    2.17
   1   0   8   -0.55    2.07
  -1   0   8    2.68    2.40
   0   1  -8    1.45    2.37
   1   0   8    1.27    2.31
   1   0   8    2.97    3.19
   1   0   8    1.08    1.64
   0  -1  -8    2.38    3.60
   0   1  -8    0.14    3.01
   0   1  -8    0.21    2.20
   0   1  -8   -0.80    2.19
   0   1  -8    0.57    2.24
   0  -1  -8   -0.45    2.17
   1   0   8    0.81    1.95
   0  -1  -8    1.09    2.01
   0  -1  -8    0.91    2.21
   1   0   9  444.82    8.25
   0   1  -9  353.98    8.70
   1   0   9  369.12   10.43
   1   0   9  342.55    8.34
  -1   0   9  339.22    8.42
   0  -1  -9  378.22   10.71
   0   1  -9  373.12   10.00
   1   0   9  356.72    7.14
   0   1  -9  405.58    8.03
   0  -1  -9  375.38    7.90
   0   1  -9  380.54    7.84
   0  -1  -9  397.81    7.87
   0   1  -9  392.60    7.91
   1   0   9  380.69    7.91
   0  -1 -10    3.69    4.49
   0   1 -10    2.67    3.94
  -1   0  10   -0.58    3.33
   1   0  10    1.14    2.99
   0   1 -10   -0.57    2.85
   0   1 -10    0.90    3.23
   0   1 -10    1.19    3.00
   0  -1 -10    1.98    3.26
   1   0  10   -0.05    3.05
   0   1 -10   -0.29    3.71
  -1   0  10   -0.40    2.86
   1   0  10    2.53    2.99
   1   0  10    2.32    2.44
   1   0  10   -2.88    3.07
  -1   0  10    2.03    2.99
  -1   0  10    0.29    2.57
   1   0  10    0.71    2.90
   0   1 -10    2.40    3.13
   0  -1 -10    2.35    3.27
   0  -1 -10    0.08    3.04
   0  -1 -10    1.55    2.90
   0   1 -10    0.51    2.85
   0  -1 -11  162.67    8.16
   0   1 -11  164.70    7.45
   0  -1 -11  213.05    6.62
   1   0  11  216.08    6.36
   0   1 -11  219.58    6.96
   1   0  11  202.45    6.21
  -1   0  11  211.41    5.89
   1   0  11  189.18    5.16
  -1   0  11  202.80    6.14
  -1   0  11  196.72    5.92
   1   0  11  180.73    5.80
  -1   0  11  173.98    5.29
   1   0  11  209.91    5.99
  -1   0  11  218.76    6.68
   0   1 -11  191.75    6.09
   0   1 -11  182.64    5.65
  -1   0  11  167.20    5.74
   0  -1 -11  180.92    6.02
   0   1 -11  172.71    5.82
   0  -1 -11  169.24    5.94
   0   1 -11  172.74    5.76
   0  -1 -12    2.95    4.95
  -1   0  12   -0.64    4.01
   0   1 -12    1.73    3.99
   0   1 -12    1.00    3.38
   1   0  12   -1.54    2.64
   1   0  12   -2.37    3.75
  -1   0  12    2.14    3.67
  -1   0  12    3.37    3.50
  -1   0  12    0.67    2.97
   1   0  12    0.53    3.43
  -1   0  12    0.09    3.28
   1   0  12    0.64    3.90
   1   0  12   -2.01    3.91
   0   1 -12    0.77    3.99
   0  -1 -12    4.39    3.92
   0   1 -12   -1.57    3.50
   0  -1 -12   -0.81    3.61
  -1   0  12   -0.98    3.57
   0   1 -12    1.07    3.54
   0   1 -12    1.71    2.58
   0  -1 -12   -1.20    3.54
   0  -1 -13  140.79    4.81
   0   1 -13  139.56    4.95
  -1   0  13  138.30    4.77
  -1   0  13  149.77    5.67
   1   0  13  146.83    5.47
   0  -1 -13  141.92    6.22
   0   1 -13  143.76    6.23
  -1   0  13  137.82    4.98
  -1   0  13  137.37    4.58
   1   0  13  143.90    5.01
  -1   0  13  143.58    5.06
   1   0  13  150.96    5.60
   0   1 -13  132.13    5.43
  -1   0  13  140.14    5.83
   1   0  13  145.01    5.71
   0   1 -13  140.93    6.23
   0  -1 -13  140.29    5.56
   0  -1 -13  138.49    4.95
   0  -1 -13  149.61    5.39
   0   1 -13  145.50    5.28
   0   1 -13  146.57    5.13
  -1   0  13  148.73    5.23
   0  -1 -14    1.75    2.51
   0   1 -14   -0.71    2.69
   0   1 -14    0.73    2.83
   0  -1 -14   -0.52    2.98
   0   1 -14   -2.47    3.72
  -1   0  14    0.75    2.73
   1   0  14    0.24    2.84
  -1   0  14   -0.37    2.83
   0  -1 -14    1.49    2.81
   1   0  14    2.02    2.88
   0  -1 -14    2.12    2.99
   0   1 -14    2.13    2.96
  -1   0  14    0.20    2.74
   1   0  14   -0.78    3.09
   0   1 -14    0.55    3.94
   0  -1 -14    0.25    3.79
   1   0  14    0.97    3.23
  -1   0  14   -4.02    3.49
  -1   0  15   93.68    3.74
   1   0  15  100.28    3.61
   0   1 -15   98.64    4.11
   0  -1 -15  104.88    4.14
   1   0  15   89.94    3.17
  -1   0  15   89.48    3.20
   1   0  15   88.32    3.18
   1   0  15   98.06    3.66
   0  -1 -15   94.42    3.31
   0   1 -15  103.85    4.06
   0  -1 -15  100.11    3.43
  -1   0  16    0.36    1.62
   0   1 -16    1.25    1.42
   0  -1 -16    0.75    1.73
   1   0  16    0.15    1.36
  -1   0  16   -0.81    1.52
   0   1 -16    0.37    1.63
  -1   0  16    1.39    1.49
   0  -1 -16    0.90    1.43
  -1  -1   0  207.39    3.71
  -1  -1   0  198.46    3.61
  -1   1   0  209.82    3.77
  -1  -1   0  211.20    3.76
   1   1   0  200.78    3.50
  -1  -1   1  273.43    4.95
   1  -1   1  278.31    4.36
   1   1   1  284.28    5.09
   1   1  -1  276.87    4.83
  -1   1  -1  281.76    4.65
  -1   1  -1  279.73    4.41
  -1   1   1  272.18    4.77
   1   1   1  262.19    4.73
   1   1  -1  272.94    4.90
   1  -1   1  277.59    4.62
   1  -1  -1  250.34    4.26
   1  -1   1  268.98    4.34
   1  -1   1  285.36    4.96
   1   1  -1  251.05    4.42
  -1  -1  -1  274.72    4.71
  -1  -1  -2 8953.91  130.80
   1  -1  -2 8624.16  130.28
   1   1   2 9052.13  131.06
  -1  -1   2 8507.73  130.13
  -1   1   2 8486.23  130.78
  -1   1   2 8908.96  130.79
   1   1   2 9032.21  130.94
  -1  -1  -2 8852.20  130.46
   1   1  -2 8926.40  130.84
   1  -1  -2 8874.56  130.46
   1  -1   2 9146.29  131.02
   1   1   2 8696.52  130.32
  -1   1  -2 8382.75  130.24
  -1   1   2 8857.11  130.54
   1   1   3 9206.83  141.58
   1  -1  -3 9324.95  141.28
  -1   1   3 9768.57  141.93
   1  -1   3 9480.43  141.65
  -1  -1  -3 9913.87  142.30
   1  -1   3 9029.00  142.44
   1  -1  -3 9334.47  141.67
  -1   1  -3 9961.08  141.40
   1   1   3 9566.47  142.57
  -1  -1   3 9117.83  141.33
   1   1   3 9800.13  142.48
   1  -1   3 9790.02  142.01
   1   1  -3 9353.24  142.30
   1  -1  -3 9562.82  141.98
  -1   1  -3 9535.75  141.84
   1  -1   3 9999.00  142.69
   1   1   3 9440.98  141.44
  -1  -1  -4 1728.27   27.29
   1   1  -4 1749.33   27.11
   1  -1   4 1690.41   26.69
   1  -1   4 1736.29   27.57
   1   1   4 1684.66   26.47
   1   1   4 1752.68   27.49
  -1  -1   4 1669.46   27.32
   1  -1   4 1751.57   27.58
  -1   1  -4 1720.96   26.32
  -1   1   4 1731.38   27.09
   1  -1  -4 1664.60   26.65
   1  -1  -4 1718.49   27.52
   1   1  -4 1758.86   27.75
   1   1   4 1680.02   26.10
   1  -1  -4 1702.87   27.12
   1   1   4 1747.47   27.56
  -1   1  -4 1714.18   26.99
   1  -1   4 1728.37   26.94
   1   1   5 3240.58   48.94
   1  -1  -5 3102.37   47.99
  -1  -1  -5 3234.34   48.74
   1   1   5 3110.63   47.59
   1  -1   5 3143.01   49.06
  -1  -1   5 3147.39   48.66
   1   1  -5 3170.15   48.40
  -1   1   5 3136.21   47.55
  -1   1   5 3192.20   48.58
   1  -1   5 3170.86   48.83
  -1   1  -5 3152.17   47.53
   1   1   5 2995.21   46.90
  -1   1  -5 3150.38   48.43
   1   1  -5 3255.19   49.30
   1  -1  -5 3146.53   48.58
   1  -1  -5 2954.33   48.93
  -1  -1  -6 1432.37   22.60
   1  -1   6 1424.08   22.91
  -1   1  -6 1471.21   24.09
   1   1  -6 1463.28   24.34
  -1  -1  -6 1477.66   24.80
   1  -1   6 1429.45   22.84
   1   1  -6 1452.46   23.92
   1  -1   6 1440.30   24.26
  -1   1   6 1428.03   22.90
   1  -1   6 1451.87   24.72
   1   1   6 1437.42   22.91
   1   1   6 1480.55   24.50
   1  -1  -6 1411.65   23.48
   1   1   6 1439.54   24.60
  -1   1  -6 1414.96   22.95
  -1  -1  -6 1468.05   24.28
  -1  -1   6 1452.27   24.20
  -1  -1  -6 1433.64   22.60
  -1   1  -7  373.41    7.17
   1   1  -7  379.22    6.89
  -1  -1  -7  372.44    7.08
   1   1   7  380.54    7.31
   1   1  -7  385.27    7.07
   1  -1   7  366.03    7.38
   1   1   7  382.56    7.06
  -1  -1  -7  376.83    7.16
  -1  -1  -7  385.54    7.08
  -1   1  -7  367.44    6.95
  -1   1  -7  377.85    8.64
  -1  -1  -7  374.51    9.27
   1   1  -7  371.61    8.86
   1  -1   7  363.96    7.31
   1   1   7  374.87    7.20
   1  -1   7  353.03    6.96
   1   1   7  347.51    6.84
   1  -1   7  365.49    7.28
   1   1   7  373.10    7.03
  -1   1   7  359.80    6.98
   1  -1   7  372.01    9.19
  -1  -1  -7  375.70    8.78
   1  -1  -7  354.91    8.02
   1  -1   7  355.78    8.47
  -1  -1   7  365.59    8.56
   1   1   7  356.12    7.19
   1   1   7  375.61    9.11
  -1   1  -7  360.80    7.36
   1   1  -7  354.72    8.38
   1   1  -7  381.22    7.09
   1  -1   8 1762.78   28.04
  -1   1  -8 1761.12   27.53
  -1  -1  -8 1746.14   27.67
   1  -1  -8 1691.27   27.21
   1  -1  -8 1711.32   27.46
   1   1   8 1749.82   27.60
   1   1  -8 1778.01   27.61
  -1   1  -8 1737.30   27.70
  -1  -1  -8 1780.64   27.77
   1   1  -8 1758.27   27.47
  -1  -1  -8 1770.55   27.58
   1   1  -8 1785.88   30.29
  -1   1  -8 1788.68   29.88
  -1  -1  -8 1825.16   30.91
   1  -1  -8 1811.81   30.96
   1   1   8 1738.84   27.62
   1  -1   8 1753.37   28.02
   1   1   8 1649.30   27.37
  -1   1   8 1694.26   27.56
   1  -1   8 1719.66   27.53
   1   1  -8 1757.98   29.44
   1  -1   8 1779.47   30.67
   1   1   8 1791.86   30.52
  -1   1  -8 1654.55   28.02
   1  -1   8 1745.70   29.53
  -1  -1   8 1726.49   29.56
  -1  -1  -8 1835.88   30.15
   1  -1  -8 1757.36   27.66
   1   1  -8 1784.78   27.75
  -1  -1  -9  343.51    8.09
   1   1  -9  362.78    9.17
  -1  -1   9  365.28    9.23
   1   1   9  380.98   10.22
   1  -1   9  362.24    9.08
  -1   1   9  359.09    8.02
  -1  -1   9  363.43    7.97
   1   1  -9  355.46    7.69
  -1   1  -9  353.89    7.32
  -1  -1  -9  361.94    7.65
   1  -1   9  351.00    7.27
   1   1   9  354.70    7.83
   1  -1   9  375.06    7.91
   1  -1   9  369.79    7.73
  -1  -1   9  336.13    7.70
   1  -1   9  360.21    7.81
  -1   1   9  369.44    7.92
   1   1   9  347.01    7.21
   1  -1   9  352.02    7.44
   1   1   9  356.64    7.58
   1   1  -9  372.50   10.09
  -1   1  -9  368.27    9.65
   1  -1  -9  379.25   10.73
  -1  -1  -9  377.30   10.49
  -1   1   9  359.28    8.98
   1  -1  -9  353.65    7.36
  -1   1  -9  360.43    7.47
   1   1  -9  354.53    7.58
   1   1   9  358.46    7.41
  -1  -1  -9  356.91    7.70
   1  -1  -9  356.20    7.71
   1  -1   9  356.15    7.81
  -1  -1  -9  364.88    7.63
  -1   1  -9  362.94    7.65
  -1   1  10  863.10   17.23
  -1   1 -10  881.47   18.01
   1   1 -10  885.98   18.53
  -1  -1 -10  907.26   19.18
   1  -1 -10  899.31   19.34
   1  -1 -10  884.52   17.71
   1   1  10  908.79   18.90
   1   1 -10  853.17   17.37
   1  -1  10  835.15   16.98
  -1  -1  10  839.69   17.14
  -1  -1  10  897.91   16.19
  -1   1  10  914.61   16.23
   1  -1  10  885.52   15.70
   1   1 -10  911.61   15.75
  -1  -1 -10  893.28   15.74
  -1   1 -10  869.36   15.29
  -1   1 -10  861.69   14.99
   1  -1  10  860.97   15.09
   1  -1  10  893.39   16.02
   1   1 -10  899.36   16.74
  -1  -1 -10  876.35   16.38
   1   1  10  887.97   16.03
  -1   1 -10  890.94   16.68
   1   1  10  853.46   15.19
  -1   1  10  895.49   15.75
   1   1  10  882.84   15.87
   1  -1  10  883.46   15.87
  -1  -1  10  905.26   15.56
   1   1  10  904.12   15.83
  -1   1  10  914.41   16.05
   1  -1  10  891.19   15.79
   1   1  10  854.99   15.29
  -1  -1  10  883.13   15.71
  -1   1  10  870.96   15.63
  -1   1  10  850.59   15.52
   1   1  10  878.07   15.66
  -1  -1  10  857.76   15.18
   1  -1  10  878.03   15.46
   1   1  10  859.07   15.05
  -1   1  10  886.36   15.56
   1  -1 -10  876.80   15.28
  -1  -1 -10  910.67   15.75
   1  -1 -10  867.21   15.58
  -1   1 -10  890.71   15.62
  -1  -1 -10  902.61   15.65
   1  -1 -10  902.59   15.74
   1   1 -10  872.24   15.49
  -1   1 -10  883.82   15.46
   1  -1 -11  267.22    9.72
  -1  -1 -11  279.98    9.72
   1   1 -11  254.44    8.95
   1  -1 -11  265.19    8.22
   1   1 -11  258.01    7.96
   1  -1  11  218.61    6.40
  -1  -1  11  224.62    7.08
   1  -1 -11  246.50    6.81
   1   1 -11  250.84    6.75
  -1   1 -11  237.94    6.15
   1   1 -11  248.78    6.67
  -1  -1 -11  244.57    6.75
  -1   1 -11  258.21    5.80
  -1   1  11  219.03    6.98
  -1  -1 -11  221.55    7.19
  -1   1 -11  229.58    7.61
   1   1 -11  213.12    7.24
  -1   1 -11  224.79    7.36
   1   1  11  227.65    6.89
   1  -1  11  227.70    6.88
  -1  -1  11  227.26    6.22
  -1   1  11  228.45    6.48
   1  -1  11  233.46    6.69
   1   1  11  224.07    6.67
  -1  -1 -11  232.58    7.49
   1   1  11  235.39    6.68
   1  -1  11  224.27    5.74
  -1   1  11  236.73    6.95
   1  -1  11  229.52    6.78
   1   1  11  227.04    6.02
  -1   1  11  240.31    6.58
  -1  -1  11  239.87    6.64
   1   1  11  239.09    6.60
  -1   1  11  235.98    6.38
  -1  -1  11  233.46    5.93
   1  -1  11  244.96    6.40
  -1   1  11  258.67    6.58
   1   1 -11  256.54    6.57
  -1  -1 -11  250.79    6.28
   1  -1 -11  250.80    6.23
   1  -1 -11  242.49    6.54
  -1   1 -11  256.67    6.40
   1  -1 -11  265.69    6.80
  -1  -1 -11  242.57    6.93
  -1   1 -11  257.51    6.63
   1  -1 -12  218.14    9.02
   1   1  12  205.01    7.87
   1   1 -12  204.82    8.14
   1  -1  12  207.65    6.16
  -1  -1  12  225.19    6.98
   1  -1 -12  218.06    6.58
  -1  -1 -12  205.14    5.70
  -1  -1 -12  218.73    6.48
   1   1 -12  222.25    6.59
   1   1 -12  218.98    6.41
  -1   1 -12  209.82    5.85
  -1   1 -12  223.71    7.56
  -1  -1 -12  210.07    6.91
   1  -1 -12  217.54    6.75
  -1   1 -12  204.46    7.04
   1   1  12  214.35    6.74
   1   1 -12  212.82    7.04
   1  -1  12  224.10    6.92
   1  -1  12  228.89    6.67
   1   1  12  225.01    6.73
  -1   1  12  225.94    6.53
  -1  -1  12  223.04    6.12
  -1  -1 -12  214.25    7.33
   1   1  12  212.13    5.66
  -1   1 -12  216.64    7.43
   1   1  12  223.03    6.60
  -1   1  12  224.45    6.93
  -1   1  12  212.14    6.24
  -1  -1  12  213.53    6.33
   1   1  12  218.31    6.31
  -1   1  12  212.38    6.11
  -1  -1  12  206.79    5.63
   1  -1  12  215.16    6.14
  -1   1  12  233.40    6.25
  -1   1 -12  209.82    6.07
   1  -1 -12  220.56    6.32
   1   1 -12  221.91    6.35
   1  -1 -12  226.55    6.48
   1  -1 -12  217.26    6.38
  -1   1 -12  229.33    6.43
  -1  -1 -12  211.37    5.94
  -1  -1  13  317.30    8.23
  -1  -1 -13  319.08    7.05
   1  -1 -13  355.95    8.20
   1  -1 -13  336.08    7.73
  -1  -1 -13  347.80    7.95
  -1   1 -13  323.90    7.23
   1   1 -13  337.47    7.82
  -1  -1 -13  342.95    6.99
  -1   1 -13  329.10    8.85
  -1   1  13  337.65    7.84
  -1  -1 -13  328.22    8.86
  -1   1  13  324.29    8.32
   1   1  13  330.17    8.00
   1  -1  13  341.50    8.13
  -1  -1  13  328.37    7.67
  -1   1  13  333.10    7.63
  -1  -1  13  318.15    7.03
   1  -1  13  341.18    7.61
   1   1  13  338.94    7.93
  -1   1  13  326.17    7.46
  -1   1  13  313.41    7.71
   1   1  13  316.53    8.07
   1  -1  13  331.00    8.12
  -1  -1  13  309.33    7.42
   1  -1  13  312.06    8.19
   1   1 -13  304.73    8.69
   1  -1 -13  288.55    7.89
  -1   1 -13  314.20    8.96
  -1   1 -13  295.52    8.09
   1   1 -13  294.48    7.94
  -1  -1 -13  305.15    8.22
  -1  -1 -13  353.30    7.45
   1   1 -13  370.83    7.89
   1  -1 -13  354.18    7.87
   1  -1 -13  380.86    8.04
  -1   1 -13  367.82    7.93
  -1   1 -13  359.54    7.59
   1   1 -13  335.65    7.09
   1   1  13  374.51    7.71
  -1   1  13  380.57    7.75
   1   1 -14  414.48    8.44
   1  -1 -14  409.98    8.32
   1  -1 -14  434.90    8.78
  -1   1  14  419.60    8.97
   1  -1  14  431.53    8.89
  -1  -1 -14  424.48    9.51
   1  -1 -14  427.05    9.55
  -1   1 -14  435.99    9.55
   1   1  14  412.59    8.67
  -1  -1  14  398.61    8.24
   1  -1  14  418.40    8.29
   1   1  14  406.77    8.46
  -1   1  14  397.65    8.37
   1  -1  14  418.73    8.66
   1   1  14  423.32    8.90
  -1  -1 -14  398.36    8.74
   1  -1  14  416.22    8.95
  -1  -1 -14  397.08    8.86
   1   1 -14  364.53    8.18
   1  -1 -14  387.60    8.44
   1   1 -14  407.51    9.24
  -1   1 -14  388.19    8.46
  -1   1 -14  414.46    9.43
   1  -1 -14  434.93    8.55
   1   1 -14  443.73    8.49
   1  -1 -14  422.10    8.47
  -1   1  14  433.14    8.25
   1   1  14  442.49    8.32
  -1  -1 -14  408.55    7.99
   1   1 -14  435.42    8.55
  -1  -1 -15   94.48    3.97
   1  -1  15   97.78    3.59
   1  -1 -15   93.44    3.97
   1   1 -15   88.61    4.01
  -1   1 -15   99.69    4.01
  -1   1  15   92.36    3.70
   1   1  15   93.34    3.42
  -1   1  15  109.95    3.09
  -1  -1  15  112.32    3.42
   1  -1 -15  105.94    3.36
   1   1  15  110.74    3.15
  -1   1  15  108.57    3.56
   1   1  15   97.22    2.98
  -1  -1 -15  101.67    3.61
   1   1  15   92.89    3.64
   1  -1  15   95.60    3.47
   1   1  15   78.80    3.19
  -1  -1 -15   85.81    3.32
  -1   1 -15   91.54    3.98
   1   1 -15   86.88    3.72
   1  -1 -15   74.47    2.86
   1  -1 -15  104.01    3.36
   1  -1 -15   89.37    3.06
   1   1 -15   95.62    3.17
  -1   1 -16   18.29    1.75
  -1   1  16   22.40    1.64
   1   1 -16   17.01    1.45
   1   1  16   20.97    1.55
   1  -1 -16   17.64    1.63
  -1   1  16   17.33    1.39
  -1  -1 -16   20.64    1.49
   1  -1 -16   20.52    1.90
   1   1 -16   18.16    1.88
   1  -1  16   23.81    1.56
  -2   0 -16   63.96    1.98
   2   0 -16   66.47    2.41
   0  -2  15    0.31    2.08
   0   2  15    1.01    1.83
   0   2  15   -0.10    2.21
  -2   0 -15    2.30    2.52
   2   0 -15   -0.24    1.99
   0   2  15    0.27    2.31
   2   0 -15    0.14    2.13
   0  -2  15    0.66    2.47
   2   0 -15   -0.93    2.84
  -2   0 -15   -1.70    2.76
   2   0 -14   46.08    3.41
   2   0 -14   40.55    3.54
  -2   0 -14   48.62    4.05
   0  -2  14   50.14    4.03
   0   2  14   52.26    3.65
   0  -2  14   49.02    3.21
   0  -2  14   54.80    3.95
   0   2  14   49.14    3.59
   0   2  14   53.24    3.66
  -2   0 -14   50.50    4.38
   0  -2  14   48.03    2.81
  -2   0 -14   46.11    3.42
   0  -2  14   56.09    3.50
  -2   0 -14   50.10    3.45
   2   0 -14   53.43    3.21
   0  -2  13   -0.22    3.51
   2   0 -13   -0.88    3.46
   2   0 -13    3.11    3.64
  -2   0 -13    0.28    2.50
   2   0 -13    0.72    3.67
  -2   0 -13    1.19    4.24
  -2   0 -13    6.23    3.18
   0  -2  13   -0.79    4.15
   0  -2  13   -2.26    3.31
   0   2  13    0.91    3.49
  -2   0 -13    0.38    3.10
  -2   0 -13    0.52    4.39
   0  -2  13    1.31    3.74
   0   2  13   -1.05    3.71
   0  -2  13   -0.14    2.97
   0  -2  13   -0.43    2.71
   0   2  13    0.41    3.28
   0   2  13   -1.85    2.90
   0  -2  13    1.09    3.42
   2   0 -13    0.11    3.19
  -2   0 -13    0.40    3.33
   2   0 -12    6.24    4.80
   0  -2  12    7.71    3.83
  -2   0 -12    6.41    2.62
   2   0 -12    6.05    3.90
  -2   0 -12    4.13    3.63
  -2   0 -12    5.79    2.92
  -2   0 -12    7.58    4.55
  -2   0 -12    5.97    3.65
   0  -2  12    5.93    4.29
   0  -2  12    5.03    3.50
   0   2  12    1.99    3.73
   0   2  12    5.24    3.68
   0  -2  12    3.21    3.88
  -2   0 -12    8.03    4.58
   0  -2  12    5.09    3.37
   0  -2  12    3.17    2.96
   0   2  12    6.43    3.55
   0   2  12    5.98    3.18
   0  -2  12    7.62    3.81
   2   0 -12    6.86    3.69
  -2   0 -12    7.69    3.04
   2   0 -12    5.01    3.34
  -2   0 -12    5.96    3.66
   2   0 -11    3.97    4.96
   0   2  11   -0.10    3.91
   0  -2  11   -0.15    3.66
   2   0 -11    1.84    3.67
  -2   0 -11   -0.44    3.64
  -2   0 -11    1.61    2.57
   2   0 -11    2.16    4.23
   0  -2  11    4.51    3.91
  -2   0 -11    3.40    4.23
  -2   0 -11    1.38    3.66
   0  -2  11    0.63    3.85
   0  -2  11   -0.40    3.25
   0   2  11    0.30    3.50
   0   2  11    2.19    2.60
   0  -2  11   -0.29    3.82
   0   2  11   -1.37    3.71
  -2   0 -11   -0.45    4.12
   0  -2  11    1.08    3.30
   0   2  11    0.04    3.08
   0   2  11    1.77    3.44
   0  -2  11    0.76    2.80
   2   0 -11    1.90    3.55
  -2   0 -11    1.43    2.93
   0   2  11   -3.51    3.06
   2   0 -11    0.53    3.41
  -2   0 -11   -1.02    3.24
   2   0 -10  107.74    6.85
   0   2  10  108.55    5.71
   0  -2  10  105.65    5.88
   2   0 -10  106.96    6.04
   0  -2  10  131.23    5.01
  -2   0 -10  121.96    4.55
   2   0 -10  114.02    4.91
  -2   0 -10  111.42    3.87
   0   2  10  126.58    5.18
  -2   0 -10  131.44    5.27
   0  -2  10  127.63    5.22
  -2   0 -10  137.95    5.59
   0  -2  10  126.18    4.61
   0   2  10  118.42    4.94
   0   2  10  129.46    4.84
   0  -2  10  127.96    5.02
   0   2  10  120.22    4.14
   0   2  10  117.24    4.48
   0   2  10  117.70    4.69
   0  -2  10  118.39    4.23
   0   2  10  109.53    4.35
  -2   0 -10  109.54    4.10
   2   0 -10  113.82    4.51
  -2   0 -10  114.43    4.65
   2   0 -10  106.53    4.30
   2   0  -9   -0.08    3.53
   0  -2   9    3.10    3.61
   0  -2   9    1.16    2.76
   0   2   9   -0.70    3.01
  -2   0  -9    0.55    3.28
   0  -2   9    0.39    2.97
   0   2   9    0.86    2.71
   0   2   9    0.90    2.70
  -2   0  -9   -0.18    2.36
   0   2   9    5.12    2.55
   0   2   9    0.87    2.60
   0  -2   9    0.39    2.52
   2   0  -9    1.26    2.39
   2   0  -9    1.97    2.68
  -2   0  -9   -0.03    2.70
  -2   0  -9    0.30    2.02
  -2   0  -9    0.67    2.78
   0  -2   9    1.14    2.10
   0   2   9    0.73    3.45
   2   0  -9    2.14    4.19
  -2   0  -8  171.94    4.45
  -2   0  -8  174.86    4.64
  -2   0  -8  160.68    4.05
   2   0  -8  155.26    4.18
   2   0  -8  155.22    4.35
   2   0  -8  155.23    6.49
   0  -2   8  153.71    4.42
   0   2   8  152.85    4.32
  -2   0  -8  142.28    4.76
   0  -2   8  149.83    5.97
   0   2   8  154.39    5.82
   2   0  -8  156.15    5.98
   0  -2   8  151.07    4.04
  -2   0  -8  166.18    4.48
   2   0  -7    1.33    1.75
  -2   0  -7    3.01    1.87
  -2   0  -7    2.16    1.82
   2   0  -7    0.63    2.89
   2   0  -7    1.00    2.95
   0  -2   7   -0.45    1.90
  -2   0  -7    5.29    1.61
   0   2   7   -0.46    1.87
   0   2   7    1.61    2.53
   2   0  -7    1.15    2.77
   0  -2   7   -0.07    2.69
  -2   0  -7    3.42    1.78
   0  -2   6  147.15    3.75
  -2   0  -6  149.48    3.60
  -2   0  -6  150.91    3.47
  -2   0  -6  157.64    5.15
   2   0  -6  147.10    5.21
   0  -2   6  144.33    3.69
   0   2   6  145.43    4.68
   0  -2   6  134.45    3.30
   0  -2   6  142.04    4.99
  -2   0  -6  130.75    3.11
   0   2   6  145.72    3.63
   0  -2   6  149.25    3.83
  -2   0  -5    0.79    0.80
  -2   0  -5    0.39    1.99
   0   2   5    0.24    1.96
   0  -2   5    2.51    1.35
   0  -2   5    0.49    2.09
   0   2   5    0.28    1.64
   0  -2   5    0.55    1.22
   2   0  -5    0.59    2.18
  -2   0  -5    0.77    1.01
   0   2   4  146.23    4.11
   0  -2   4  129.87    3.30
  -2   0  -4  142.72    4.00
  -2   0  -4  139.74    3.27
  -2   0  -4  130.51    2.44
   2   0  -4  138.05    4.12
   0  -2   4  130.53    3.21
  -2   0  -4  137.88    2.61
   2   0  -4  137.35    3.92
  -2   0  -3   -0.03    0.90
   0  -2   3   -0.03    1.55
   0   2   3    0.66    1.28
   2   0  -3    1.43    1.03
   2   0  -3    2.30    0.89
   2   0  -3   -0.11    1.24
   2   0  -3    1.27    1.41
   0  -2   2  221.41    4.60
  -2   0  -2  209.70    4.09
  -2   0  -2  234.07    4.57
   0   2   2  233.74    4.66
   0   2   2  237.34    4.75
   0  -2   2  232.19    4.95
   0   2   2  220.23    4.11
  -2   0  -2  220.96    4.65
   2   0  -2  219.61    4.20
   2   0  -2  228.00    4.31
   0  -2   1    1.85    1.09
  -2   0  -1    0.65    0.79
   0   2   1    0.07    0.86
   0   2   1    0.17    0.39
   0   2   1    0.23    0.91
  -2   0  -1    2.56    0.97
   2   0  -1    2.67    0.70
  -2   0   0 1333.71   21.13
   2   0   0 1448.41   21.30
   0  -2   0 1370.66   21.52
   0  -2   0 1448.26   21.95
   0   2   0 1405.30   21.54
   2   0   0 1409.23   21.54
  -2   0   0 1476.45   21.86
   0  -2   0 1398.25   21.71
   2   0   0 1416.62   21.49
   0   2   0 1449.12   21.64
   2   0   1    0.42    0.96
   0  -2  -1    1.32    0.98
   0  -2  -1    0.44    1.09
  -2   0   1    0.32    1.03
   0   2  -1    0.10    0.88
   2   0   1    0.80    1.14
   2   0   1    0.90    0.91
  -2   0   1    1.80    0.99
   0   2  -1   -0.11    0.98
   0   2  -1   -0.19    0.94
   0  -2  -1    1.46    0.88
   2   0   2   33.25    1.72
  -2   0   2   31.19    1.67
   0  -2  -2   35.65    1.84
   2   0   2   39.44    2.14
   0   2  -2   32.06    1.75
   2   0   2   37.51    2.08
   0   2  -2   34.54    1.73
   0  -2  -3    3.44    1.44
   2   0   3    0.27    1.50
   2   0   3    0.64    1.38
  -2   0   3    0.26    0.59
   0   2  -3    0.42    0.87
   0  -2  -3    0.81    1.50
  -2   0   3    0.38    1.18
   2   0   4  365.50    7.49
  -2   0   4  360.78    7.23
   0  -2  -4  375.46    7.40
  -2   0   4  363.71    7.07
   0  -2  -4  374.01    7.80
   0   2  -4  358.90    6.76
  -2   0   5    1.03    1.63
   0   2  -5    3.03    1.56
   2   0   5    0.80    1.75
   0  -2  -5    1.12    1.96
   2   0   5    1.67    1.84
   0   2  -5    1.14    1.58
   0  -2  -5    1.43    2.20
   0   2  -6   67.97    2.37
   2   0   6   69.55    2.72
   0  -2  -6   56.98    3.78
   0   2  -6   62.22    3.09
   2   0   6   66.56    2.64
  -2   0   6   60.50    2.53
   2   0   6   52.05    3.07
  -2   0   6   54.09    3.06
   2   0   6   56.96    3.07
   0   2  -6   55.66    2.87
   0  -2  -6   55.66    3.32
   0   2  -6   72.47    2.56
   0   2  -6   73.81    2.47
   2   0   7    0.63    2.03
   0   2  -7    1.43    1.74
   0  -2  -7    0.57    1.93
   0  -2  -7    1.28    3.15
   0   2  -7    0.67    2.29
   2   0   7    0.92    2.00
   2   0   7    1.13    1.97
   2   0   7    0.33    1.70
   0  -2  -7    0.10    1.70
  -2   0   7    8.31    2.03
   2   0   7    2.15    2.29
   0   2  -7    7.25    2.22
  -2   0   7    0.74    2.26
   0  -2  -7    7.76    2.74
   2   0   7    0.97    2.54
   0   2  -7    0.61    2.03
   0   2  -7    1.17    1.81
   0  -2  -7    2.49    1.80
   0   2  -8   66.10    3.14
   0  -2  -8   70.78    3.15
   2   0   8   65.58    3.20
   0  -2  -8   70.39    3.33
   0   2  -8   63.33    4.03
  -2   0   8   64.23    3.18
   2   0   8   65.69    3.04
   0  -2  -8   63.55    2.72
  -2   0   8   66.24    3.30
   2   0   8   65.44    3.15
   2   0   8   63.81    2.64
   0  -2  -8   60.11    4.27
   2   0   8   59.78    3.57
   0   2  -8   77.37    3.16
   0   2  -8   72.29    3.36
   0   2  -9    2.81    3.22
   0  -2  -9    1.14    3.51
   2   0   9    2.28    2.66
  -2   0   9    0.95    2.84
   0   2  -9    0.66    2.99
   0   2  -9   -0.10    2.67
   2   0   9    1.88    1.96
   0   2  -9    1.26    3.62
  -2   0   9   -0.64    2.89
   2   0   9    1.03    2.70
   2   0   9   -0.24    2.59
  -2   0   9    1.40    2.68
   2   0   9    0.99    2.59
  -2   0   9    0.12    2.86
  -2   0   9    0.93    2.74
   2   0   9    1.00    2.54
  -2   0   9    0.04    2.91
   0  -2  -9    2.31    2.64
   0  -2  -9    0.66    3.09
   2   0   9    0.31    2.35
   0  -2  -9    0.96    2.68
   0   2  -9    0.10    2.65
   0   2 -10  177.61    6.80
   0  -2 -10  198.65    8.57
   2   0  10  203.29    5.41
   0   2 -10  207.36    6.97
   0  -2 -10  210.75    6.10
  -2   0  10  217.24    6.26
   2   0  10  212.89    5.95
   2   0  10  207.97    5.96
  -2   0  10  208.24    5.42
  -2   0  10  212.69    6.09
   2   0  10  203.18    5.80
  -2   0  10  206.18    5.98
  -2   0  10  189.78    5.15
  -2   0  10  219.99    6.58
   0   2 -10  198.75    5.71
   0   2 -10  206.01    6.08
  -2   0  10  194.16    5.87
   0   2 -10  195.44    5.19
   2   0  10  199.92    5.71
   0  -2 -10  197.03    5.83
   0   2 -10  196.51    5.78
   0   2 -10  197.02    5.67
   0  -2 -10  186.12    6.11
   2   0  10  195.28    5.68
   0  -2 -11    5.78    5.23
  -2   0  11    0.22    4.16
   0  -2 -11    1.24    3.72
   0   2 -11    0.59    3.25
  -2   0  11   -2.76    3.77
   0  -2 -11    0.81    3.39
   2   0  11   -3.71    3.60
   2   0  11    1.36    2.69
   0   2 -11    0.68    4.50
  -2   0  11    0.41    2.87
  -2   0  11    2.91    3.14
  -2   0  11   -3.31    3.76
   2   0  11    2.51    3.06
  -2   0  11   -2.34    3.69
   2   0  11    0.71    3.45
  -2   0  11    1.27    2.76
   0   2 -11    0.81    2.73
   0   2 -11    1.27    3.48
  -2   0  11    1.66    3.44
   0  -2 -11    0.66    3.81
   0   2 -11    0.68    3.43
   0  -2 -11    2.93    3.47
   0  -2 -11    4.16    3.55
   0  -2 -12   49.99    6.14
   0   2 -12   45.49    5.09
  -2   0  12   58.92    5.09
   0   2 -12   48.90    3.42
   0   2 -12   51.60    4.00
   0  -2 -12   57.59    4.39
  -2   0  12   55.79    3.75
   0  -2 -12   59.68    5.05
   2   0  12   61.17    4.17
   2   0  12   55.09    3.71
  -2   0  12   58.77    4.68
  -2   0  12   56.70    4.42
  -2   0  12   47.70    3.32
   2   0  12   49.18    4.12
  -2   0  12   55.79    3.61
   0  -2 -12   55.90    4.12
   2   0  12   60.64    4.49
  -2   0  12   62.44    4.88
   0   2 -12   55.58    5.25
   0  -2 -12   54.67    4.04
   0  -2 -12   53.59    4.62
   0  -2 -12   50.61    4.28
   0   2 -12   51.28    4.24
   0   2 -12   53.37    4.16
   0   2 -12   48.73    3.10
  -2   0  12   50.29    4.23
   0   2 -13    2.62    4.08
  -2   0  13    2.97    3.76
   2   0  13    2.02    3.42
   0  -2 -13   -1.09    4.05
   2   0  13   -1.13    2.70
  -2   0  13    1.49    2.97
  -2   0  13    0.55    3.50
   2   0  13    1.37    3.29
   0  -2 -13   -0.86    3.41
   0  -2 -13    1.60    3.03
   0   2 -13   -0.18    4.60
   0   2 -13    2.86    4.15
   2   0  13    1.33    3.66
   0  -2 -13   -1.70    3.50
   0   2 -13    1.70    3.24
  -2   0  13   -1.23    3.30
   0  -2 -13    0.18    3.09
   0  -2 -14    9.60    3.48
   0   2 -14    9.20    3.56
   2   0  14    7.02    2.90
  -2   0  14    5.55    3.00
   2   0  14    8.89    2.95
   0  -2 -14   11.36    2.95
   0  -2 -14    6.43    2.47
   0   2 -14    4.80    3.88
   0   2 -14    7.21    3.27
   0  -2 -14   10.34    2.66
  -2   0  14    9.43    2.85
   2   0  14    7.75    2.83
   0  -2 -14    8.98    3.15
   0   2 -14   11.51    2.67
   2   0  15    1.54    1.95
  -2   0  15    0.55    1.96
   2   0  15    0.62    2.09
   0  -2 -15    0.70    2.37
   2   0  15   -0.28    2.45
   0   2 -15   -0.24    2.73
   0   2 -15    0.28    2.02
   0  -2 -15   -1.87    2.13
   2   0  15    0.02    1.94
   0  -2 -15    0.49    2.53
   0   2 -15   -0.06    2.43
  -2   0  16   96.36    2.60
   0   2 -16   91.77    2.57
   2   0  16   99.15    2.44
  -2   0  16   87.93    2.38
  -1   2  16    7.36    1.24
  -2   1 -16    7.80    1.33
   1   2  16    8.96    1.23
   2   1 -16    9.18    1.47
   2  -1 -16    8.46    1.38
   1  -2  16    8.24    1.27
   2   1 -15   97.31    3.23
   2  -1 -15   93.40    3.17
   2  -1 -15  100.50    3.86
  -2  -1 -15   98.85    3.87
   1  -2  15  103.27    3.52
  -2   1 -15  103.95    3.89
   1   2  15   95.29    3.30
  -1  -2  15   84.38    2.74
  -1   2  15   95.21    3.23
  -2  -1 -15   97.98    3.44
   1  -2  15   95.56    3.18
   1   2  15   97.69    3.50
  -2   1 -15   97.39    3.92
   2   1 -15   90.91    3.46
  -2  -1 -15   90.58    3.40
   1   2  15   84.19    2.96
  -1   2  15   97.61    3.62
   2  -1 -15   99.95    3.01
   1  -2  15  110.39    3.30
   2  -1 -15  104.78    3.28
  -1  -2  15  106.63    3.28
   2   1 -14    5.10    2.92
   2   1 -14    1.67    2.62
   2  -1 -14    2.83    2.85
   2  -1 -14    3.30    3.00
   2   1 -14    5.11    3.37
   1   2  14    3.77    2.85
   2  -1 -14    1.93    2.44
  -2   1 -14    6.96    2.87
  -2  -1 -14    4.04    3.23
  -2   1 -14    3.13    3.70
   1  -2  14    3.27    3.32
  -2  -1 -14    5.98    2.93
   1  -2  14    3.58    2.93
  -1   2  14    3.70    2.75
   1   2  14    1.51    3.27
   1   2  14   -1.03    2.85
  -1   2  14    5.16    3.19
   2  -1 -14    2.41    3.69
  -2   1 -14    1.42    3.50
   1  -2  14    5.45    3.19
  -1   2  14    3.87    2.99
  -2  -1 -14    4.82    3.68
  -1  -2  14    3.31    2.72
  -1   2  14    2.61    2.95
   1  -2  14    2.43    2.38
   1   2  14    4.88    2.42
   1   2  14    1.92    2.77
  -2  -1 -14    5.43    3.07
   1  -2  14    2.60    2.86
   2   1 -14    1.57    2.87
  -1  -2  14    3.94    2.83
  -2  -1 -14    0.45    2.81
   2  -1 -14    3.68    2.71
  -1  -2  13  212.24    6.53
   2  -1 -13  214.20    6.17
   2   1 -13  207.39    6.16
  -2  -1 -13  209.66    5.39
   2   1 -13  187.77    6.10
  -2   1 -13  200.87    6.39
   1  -2  13  215.21    6.64
  -2  -1 -13  217.03    6.72
  -2   1 -13  223.20    7.34
   2  -1 -13  190.62    5.83
  -1   2  13  207.27    6.07
  -1  -2  13  203.36    5.55
  -2  -1 -13  201.95    6.33
   1   2  13  218.77    6.59
   1  -2  13  223.66    6.29
  -1   2  13  218.08    6.32
  -2  -1 -13  215.56    6.98
  -1   2  13  204.81    6.47
   1   2  13  200.09    6.08
  -2   1 -13  211.77    7.02
  -1  -2  13  211.31    5.96
   1  -2  13  208.39    5.60
   1   2  13  198.06    6.03
   1  -2  13  214.72    6.03
   2   1 -13  202.51    5.54
  -1  -2  13  218.67    6.07
  -1   2  13  215.03    5.44
   1   2  13  222.66    5.52
   2   1 -13  212.55    6.12
   2  -1 -13  211.23    5.90
   2   1 -13  208.23    5.68
  -2  -1 -13  206.82    5.97
   2  -1 -12   13.05    5.30
   1  -2  12    7.46    3.39
  -1  -2  12    9.10    4.27
  -2  -1 -12    9.88    3.74
   2  -1 -12    8.14    3.72
   2   1 -12    6.44    3.59
  -2   1 -12    9.91    2.73
  -2   1 -12   10.07    2.80
   2  -1 -12   10.86    3.70
   1  -2  12   10.43    4.05
  -2   1 -12    7.26    4.69
   2   1 -12    9.10    3.97
  -2  -1 -12    9.77    4.33
  -2   1 -12    6.11    4.16
  -2   1 -12   10.86    3.04
  -1  -2  12    5.60    3.14
  -1   2  12    8.56    3.70
   1  -2  12    5.51    3.81
   1   2  12    8.08    3.01
   1   2  12    7.17    3.52
  -2   1 -12   10.94    4.42
  -1   2  12    6.96    3.98
   1  -2  12    6.37    3.97
  -2  -1 -12    7.83    4.58
  -1   2  12    6.61    3.55
  -1  -2  12    7.75    3.74
  -1   2  12    8.02    3.44
   1  -2  12    7.96    3.13
  -1  -2  12    8.67    2.69
   1   2  12    5.50    3.39
  -1   2  12    9.72    3.10
  -2  -1 -12    9.50    2.94
  -1  -2  12   14.52    3.87
   2   1 -12   10.88    3.86
  -2  -1 -12    9.17    3.57
   2   1 -12    8.99    3.36
   2  -1 -12    7.16    3.39
   2  -1 -12   10.96    3.57
   1   2  11  159.07    7.26
   2  -1 -11  158.49    8.14
   2   1 -11  142.59    7.34
  -1  -2  11  142.90    6.51
   2  -1 -11  147.49    6.90
   1  -2  11  145.93    6.43
   2   1 -11  146.21    6.82
  -1  -2  11  168.52    6.02
   1  -2  11  156.71    5.37
  -2  -1 -11  139.04    4.41
  -2  -1 -11  156.43    5.33
  -2   1 -11  142.12    4.61
   2  -1 -11  149.51    5.69
   2   1 -11  157.64    5.58
  -2   1 -11  150.06    4.81
  -2   1 -11  171.44    6.61
   1   2  11  154.29    4.90
   1  -2  11  176.52    5.99
  -2  -1 -11  161.96    6.23
   2   1 -11  158.58    6.23
  -2   1 -11  163.92    6.36
  -1  -2  11  155.59    5.07
  -1   2  11  163.76    5.58
   1  -2  11  164.51    5.51
   1  -2  11  160.69    5.72
   1   2  11  150.31    5.08
  -2  -1 -11  154.40    6.53
  -1  -2  11  156.32    5.81
   1   2  11  159.62    5.53
  -2   1 -11  163.11    6.58
  -1   2  11  155.07    5.87
  -1  -2  11  159.52    5.45
   1  -2  11  150.05    4.85
  -1   2  11  157.87    5.45
  -1  -2  11  142.37    4.53
   1   2  11  150.81    5.48
   1  -2  11  150.49    5.07
  -1   2  11  147.32    5.27
   1   2  11  141.74    4.72
  -1   2  11  148.01    4.91
  -2   1 -11  150.42    4.92
  -1  -2  11  152.50    5.61
   2  -1 -11  143.72    5.20
  -2  -1 -11  147.75    5.40
  -2  -1 -11  143.88    4.68
   2  -1 -11  153.40    4.67
   2   1 -11  144.42    5.13
   2  -1 -11  148.28    5.31
   2   1 -11  149.10    5.53
  -1   2  10  181.05    6.74
   2  -1 -10  177.65    8.11
   2   1 -10  175.76    7.58
  -1  -2  10  165.30    6.91
   2   1 -10  170.37    6.95
   1   2  10  187.60    7.42
   1  -2  10  166.96    6.79
   2  -1 -10  168.03    7.10
   1  -2  10  140.69    4.99
  -1  -2  10  143.06    5.46
  -2   1 -10  152.26    4.48
   2   1 -10  154.19    5.29
  -2   1 -10  155.67    5.18
  -2  -1 -10  151.15    5.16
  -2   1 -10  165.69    4.84
   1  -2  10  162.90    4.97
  -2  -1 -10  136.13    5.59
   1   2  10  138.77    4.82
  -2   1 -10  144.61    6.12
  -2   1 -10  139.69    6.02
   1  -2  10  146.77    5.51
  -1   2  10  138.96    5.26
  -1  -2  10  141.82    4.80
   1  -2  10  149.12    5.12
  -2  -1 -10  154.88    6.15
   1  -2  10  150.91    5.41
   1   2  10  143.76    4.77
   1   2  10  156.22    5.27
  -1   2  10  145.89    5.40
  -2   1 -10  153.47    6.13
  -1  -2  10  147.24    5.24
  -1   2  10  146.21    5.11
   1  -2  10  149.90    4.73
  -1  -2  10  148.34    4.47
  -1   2  10  156.28    5.15
   1  -2  10  160.01    4.89
  -1   2  10  169.47    4.95
   1   2  10  158.30    4.83
  -2   1 -10  158.22    4.84
  -1  -2  10  175.08    5.54
   2  -1 -10  160.53    4.64
   2   1 -10  157.44    4.91
  -2  -1 -10  165.17    4.66
  -2  -1 -10  156.79    5.19
   2  -1 -10  164.28    5.24
  -2  -1 -10  166.26    5.47
   2  -1 -10  149.43    4.93
   2   1 -10  155.02    5.33
  -1   2   9  883.26   17.20
   2   1  -9  895.01   18.25
   2  -1  -9  906.48   18.91
   2   1  -9  861.75   17.48
  -2   1  -9  827.60   16.53
   2  -1  -9  845.13   17.58
  -1  -2   9  850.80   17.65
   1  -2   9  857.30   17.56
   1   2   9  893.18   17.96
  -1  -2   9  908.66   15.76
  -2   1  -9  841.90   14.69
   2   1  -9  860.29   15.29
  -2   1  -9  874.41   15.25
  -2  -1  -9  860.74   15.19
   1  -2   9  851.55   15.16
  -1   2   9  880.93   15.70
  -1  -2   9  890.71   15.73
  -2   1  -9  908.42   16.44
   1   2   9  891.10   15.61
   1  -2   9  930.04   15.74
  -2   1  -9  907.17   16.52
  -2  -1  -9  881.47   16.06
  -1   2   9  879.35   15.48
  -1  -2   9  891.42   15.55
   1   2   9  889.76   15.36
  -2  -1  -9  911.10   16.37
   1  -2   9  892.04   15.55
  -1   2   9  879.28   15.55
   1   2   9  871.27   15.13
  -2   1  -9  939.20   16.42
  -1   2   9  874.15   15.27
   1   2   9  840.65   15.02
  -1   2   9  846.33   15.16
  -1   2   9  888.48   15.05
   2  -1  -9  847.02   15.00
  -2   1  -9  864.04   15.12
  -2   1  -9  856.98   14.89
   2  -1  -9  812.72   14.70
  -2  -1  -9  870.97   15.24
  -2  -1  -9  842.34   14.70
  -2  -1  -9  880.51   15.31
   2   1  -9  868.71   15.04
  -1   2   9  875.25   15.34
  -2   1  -8  215.00    5.24
   2  -1  -8  204.01    4.89
   2   1  -8  210.69    5.06
  -2  -1  -8  215.19    5.25
  -2  -1  -8  214.83    5.34
  -2   1  -8  212.37    4.95
   1   2   8  209.92    4.73
   2   1  -8  202.17    4.77
  -1   2   8  241.87    6.81
  -2  -1  -8  237.70    7.77
   2   1  -8  237.67    7.57
   1  -2   8  225.54    5.32
  -1   2   8  210.85    5.22
   1  -2   8  210.65    5.56
   1   2   8  218.13    5.21
  -2   1  -8  225.60    6.39
   2   1  -8  226.20    7.02
  -2  -1  -8  250.35    7.46
   1   2   8  230.22    7.24
  -1  -2   8  227.44    7.31
   1  -2   8  221.67    7.14
   2   1  -8  200.15    5.27
  -2   1  -8  210.50    5.29
  -2   1  -8  204.35    4.77
  -1  -2   8  204.07    4.78
  -2  -1  -8  209.59    5.10
   2   1  -7  742.77   12.58
  -2  -1  -7  766.15   12.97
   2   1  -7  773.79   12.85
  -2   1  -7  768.28   12.77
  -2  -1  -7  773.62   13.07
  -2   1  -7  783.28   13.00
   1  -2   7  749.08   13.31
  -2  -1  -7  773.61   13.06
  -2  -1  -7  788.85   15.57
   2   1  -7  776.76   15.75
  -2  -1  -7  740.10   13.29
  -1   2   7  804.44   14.75
   2  -1  -7  768.39   15.01
   2   1  -7  777.26   15.25
   1  -2   7  758.94   13.16
   1  -2   7  757.98   13.34
  -1   2   7  741.96   13.08
   1   2   7  747.05   12.99
  -1  -2   7  758.09   15.21
   1   2   7  809.56   15.50
   1   2   7  779.40   15.16
  -2  -1  -7  776.65   15.15
   1  -2   7  795.08   15.51
   2   1  -7  757.01   14.88
   1  -2   7  773.52   15.26
  -2   1  -7  753.72   14.23
  -2  -1  -7  779.40   12.94
   2   1  -7  758.22   12.93
  -2   1  -7  802.61   13.06
  -2   1  -7  764.53   12.66
  -1  -2   7  756.84   12.81
  -2   1  -6  338.91    6.32
  -2  -1  -6  329.18    6.43
   1  -2   6  320.73    6.57
  -2  -1  -6  324.46    6.37
   1   2   6  330.49    6.58
   1  -2   6  321.41    6.65
  -1   2   6  349.78    7.78
   1  -2   6  345.51    7.26
  -2  -1  -6  345.36    8.45
   2   1  -6  362.36    8.69
   2  -1  -6  340.12    8.31
   2  -1  -6  360.58    8.09
  -2  -1  -6  338.58    6.72
  -1  -2   6  335.09    6.53
  -2   1  -6  331.45    6.35
   1  -2   6  357.05    8.37
  -2  -1  -6  358.44    8.24
  -1   2   6  357.26    7.61
   2   1  -6  352.13    7.97
   1   2   6  353.57    8.35
  -1  -2   6  344.74    8.26
   1  -2   6  356.43    8.37
  -1   2   6  328.69    6.49
   1  -2   6  335.70    6.71
   1  -2   6  337.67    6.61
  -2  -1  -5  301.71    5.47
  -2  -1  -5  328.35    7.23
   1   2   5  323.68    7.52
  -2   1  -5  336.12    6.69
   1   2   5  327.04    7.31
  -1   2   5  313.44    6.46
   1  -2   5  327.19    7.48
   2  -1  -5  291.65    5.73
  -1  -2   5  323.21    7.36
   1  -2   5  334.20    7.25
   2  -1  -5  323.54    7.06
   2   1  -5  342.08    7.65
  -1   2   5  323.43    6.83
  -2  -1  -5  327.63    5.99
   1  -2   5  319.23    6.51
  -2  -1  -5  345.68    7.60
   1   2   4  220.09    3.85
  -1   2   4  245.68    4.99
  -2  -1  -4  251.73    5.74
   1   2   4  242.97    5.92
   1   2   4  248.59    5.86
   1  -2   4  246.81    5.62
   2  -1  -4  231.04    4.44
   2  -1  -4  229.47    4.11
  -2  -1  -4  230.68    4.17
  -2   1  -4  258.32    5.34
  -1   2   4  253.21    5.49
   2   1  -4  255.83    5.88
   2  -1  -4  235.29    4.13
   2   1  -4  264.61    6.06
  -2  -1  -4  250.70    4.75
   1  -2   4  250.19    5.29
   1   2   4  255.71    5.51
   2  -1  -4  261.48    5.62
  -1  -2   4  223.72    4.17
   2  -1  -3 2470.64   37.83
   1  -2   3 2752.85   39.05
   2   1  -3 2737.95   39.11
  -1   2   3 2631.24   38.22
  -1  -2   3 2665.74   39.43
   1  -2   3 2762.06   39.70
  -2   1  -3 2768.03   38.86
  -2   1  -3 2745.70   38.72
  -2  -1  -3 2512.77   37.80
  -1   2   3 2750.21   38.94
  -2  -1  -3 2695.92   38.24
  -1   2   3 2751.54   39.12
   2  -1  -3 2466.75   38.44
   1   2   3 2764.45   39.04
   2  -1  -3 2748.69   39.03
   2   1  -3 2820.83   39.41
   2   1  -3 2719.76   39.09
   2   1  -3 2696.96   39.42
   2  -1  -2  844.32   13.62
  -1  -2   2  913.69   14.89
  -2   1  -2  909.78   14.49
   1  -2   2  898.40   14.36
   2   1  -2  907.57   14.59
  -1   2   2  884.58   14.14
   1  -2   2  939.35   15.15
  -2  -1  -2  909.95   14.62
  -2   1  -2  908.77   14.28
  -1   2   2  893.99   14.58
  -2  -1  -2  853.67   13.67
  -1   2   2  914.13   14.71
   2   1  -2  910.80   14.60
   1   2   2  889.80   14.49
   1   2   2  905.81   14.84
  -2  -1  -2  882.49   13.52
   2  -1  -2  906.45   14.07
   1  -2   1 3040.57   44.31
  -2   1  -1 2982.99   44.78
  -1  -2   1 3018.03   44.97
  -1   2   1 2886.86   44.15
   1   2   1 2759.93   43.99
  -2  -1  -1 3062.04   44.70
   2   1  -1 3050.88   44.75
   1  -2   1 3075.28   45.25
  -1   2   1 2936.77   44.93
  -2   1  -1 3177.54   44.90
   1  -2   1 3065.93   44.80
  -1   2   1 2919.02   44.03
   2   1  -1 2998.31   44.85
   1   2   1 2923.67   44.86
   2   1  -1 2974.27   44.83
   2  -1  -1 2858.57   43.84
   1  -2   1 2973.12   44.45
   1  -2   0 3675.92   54.56
   2  -1   0 3380.04   53.59
   2   1   0 3632.96   54.66
   2   1   0 3625.61   54.66
  -1   2   0 3809.49   54.53
  -1  -2   0 3657.64   54.34
  -2  -1   0 3713.53   54.08
  -1  -2   0 3618.97   54.29
  -1   2   0 3836.32   54.46
   1  -2   0 3559.23   53.76
  -1  -2   0 3667.89   54.34
  -2   1   0 3783.79   54.46
   1  -2   0 3705.70   54.36
   1   2   0 3654.74   54.41
   1   2   0 3639.73   54.03
  -1   2   0 3636.52   54.05
   1  -2   0 3404.94   53.68
  -1   2  -1 2121.01   32.13
   1   2  -1 2028.03   31.77
  -2  -1   1 1951.62   31.36
   2   1   1 2124.11   32.40
   2  -1   1 2138.17   31.77
   2  -1   1 2071.52   31.54
   2   1   1 2163.57   32.33
  -1   2  -1 2074.21   31.70
   1   2  -1 2087.55   31.95
   2  -1   1 2167.18   32.11
   2  -1   1 2152.25   32.37
   1  -2  -1 2058.42   31.75
   2  -1   1 2122.29   31.48
  -2   1   1 2038.45   31.77
  -1  -2  -1 2081.36   31.85
   1  -2  -2  790.28   12.63
   1  -2  -2  764.56   12.65
  -1  -2  -2  778.94   12.95
  -2   1   2  770.23   12.99
  -2  -1   2  751.68   12.54
  -1   2  -2  760.49   12.04
  -1  -2  -2  774.29   13.04
   1   2  -2  739.15   12.50
   1  -2  -2  759.07   12.00
  -1  -2  -2  760.79   12.78
   1  -2  -2  779.67   12.75
   1   2  -2  761.68   12.92
   2   1   2  755.22   12.63
   2  -1   2  808.45   13.30
   1   2  -3 2401.27   37.96
   1  -2  -3 2496.50   37.62
   1  -2  -3 2539.44   37.79
  -1  -2  -3 2524.63   38.25
   2   1   3 2543.18   38.61
  -2  -1   3 2408.09   37.56
  -2   1   3 2482.90   38.20
  -1   2  -3 2396.58   36.82
   1  -2  -3 2438.12   37.31
  -1  -2  -3 2497.82   38.01
   2   1   3 2562.37   38.70
  -1   2  -3 2402.82   37.01
  -1  -2  -3 2525.05   38.47
   1  -2  -3 2515.67   38.25
   1   2  -3 2465.31   38.40
  -2   1   3 2348.54   37.43
   2  -1   3 2472.24   38.69
   2  -1   4  228.52    4.89
   1  -2  -4  231.74    5.08
   1   2  -4  236.82    5.28
   2   1   4  220.33    5.01
   2  -1   4  236.29    5.83
  -1  -2  -4  237.07    5.52
   2   1   4  239.00    5.90
  -2  -1   4  231.55    5.56
  -1   2  -4  210.98    3.77
  -2  -1   4  219.11    4.64
  -2   1   4  241.20    5.47
   2  -1   4  245.31    5.95
   2  -1   4  241.34    5.41
   2   1   4  235.51    5.85
  -1  -2  -4  237.19    5.28
  -2   1   4  227.45    4.76
   1  -2  -4  224.84    4.75
  -1   2  -4  229.41    4.60
  -1  -2  -4  242.18    5.85
   2   1   4  230.93    4.73
   1  -2  -4  238.11    5.70
   2   1   5  700.73   13.09
  -2  -1   5  696.35   13.04
  -1  -2  -5  730.29   13.12
   2  -1   5  693.74   13.22
   1  -2  -5  713.28   12.48
   2   1   5  669.17   12.21
   2   1   5  716.22   13.55
   2  -1   5  675.34   12.26
   1   2  -5  710.76   12.71
   2  -1   5  733.31   13.66
   2   1   5  680.07   11.77
  -1   2  -5  684.30   12.05
  -2   1   5  698.37   12.14
   2   1   5  713.39   13.45
   2  -1   5  720.35   12.78
   1  -2  -5  723.13   13.39
  -1  -2  -5  708.59   13.54
   1   2  -6  378.93    6.92
   1   2  -6  375.25    7.01
   2  -1   6  355.58    7.44
  -1   2  -6  370.79    6.95
  -1   2  -6  379.07    7.06
  -1  -2  -6  372.10    7.08
   2   1   6  376.95    7.31
   2   1   6  374.98    7.34
   2  -1   6  378.32    7.36
   2   1   6  423.58    9.28
  -1  -2  -6  392.10    9.23
  -2   1   6  393.93    7.78
   1   2  -6  389.92    8.35
   2   1   6  382.17    7.02
  -1   2  -6  394.85    7.93
   1  -2  -6  407.90    9.27
   2   1   6  391.15    7.26
  -2   1   6  372.21    7.02
   2   1   6  383.37    7.25
   2  -1   6  380.36    7.30
  -2   1   6  365.39    6.98
   2  -1   6  394.29    7.29
  -2  -1   6  362.93    7.12
   1  -2  -6  404.03    8.18
   2   1   6  403.73    8.81
  -1  -2  -6  403.34    8.81
   2   1   6  390.08    7.70
   1   2  -6  410.85    8.45
  -2  -1   6  387.09    8.70
   2  -1   6  402.80    9.18
   2  -1   6  406.57    8.86
   2  -1   6  403.62    8.04
  -1  -2  -6  369.43    7.00
  -1   2  -6  372.35    6.91
   1   2  -6  363.09    6.97
   2  -1   7  623.53   11.27
  -1   2  -7  635.23   10.92
   1   2  -7  624.85   10.87
   2  -1   7  642.44   11.33
   2   1   7  596.10   10.86
  -1   2  -7  624.06   10.78
  -1  -2  -7  624.51   10.94
  -1  -2  -7  635.40   11.01
   2   1   7  616.06   11.28
   2  -1   7  609.11   11.18
   2   1   7  637.93   11.24
   1   2  -7  615.33   10.72
   1  -2  -7  653.59   13.59
  -1   2  -7  624.87   11.98
   1   2  -7  622.70   12.50
  -2   1   7  624.69   11.77
  -1   2  -7  614.18   10.55
   2   1   7  625.17   10.90
  -1   2  -7  615.78   10.42
   2   1   7  615.57   11.02
  -1  -2  -7  624.54   10.73
   2  -1   7  616.47   11.23
   2  -1   7  641.09   11.19
   2   1   7  588.74   10.63
  -2  -1   7  611.74   11.03
   2  -1   7  616.22   11.21
  -2   1   7  614.89   10.91
   1   2  -7  637.83   12.45
   1  -2  -7  616.65   12.08
   2  -1   7  627.11   12.72
  -1  -2  -7  638.72   12.91
   2   1   7  582.86   11.28
  -2  -1   7  628.66   12.76
   2  -1   7  615.40   13.31
   2   1   7  628.33   12.92
   1   2  -7  639.73   10.89
  -1   2  -7  637.37   10.97
  -1   2  -7  633.47   10.81
  -1  -2  -7  642.23   10.89
   1  -2  -8  201.26    4.95
  -1  -2  -8  208.80    5.23
   1   2  -8  209.95    5.29
   2   1   8  201.74    5.47
   2  -1   8  201.47    5.32
  -1   2  -8  209.23    5.19
  -1  -2  -8  210.40    5.35
   2   1   8  210.72    5.44
   2  -1   8  205.91    5.60
   1   2  -8  208.64    5.06
   2   1   8  205.17    5.11
  -1   2  -8  214.08    5.09
  -2   1   8  215.20    5.96
   1  -2  -8  221.52    7.76
  -1   2  -8  216.76    6.20
   1   2  -8  224.93    6.82
  -2   1   8  218.57    5.30
   2  -1   8  218.60    5.55
   2   1   8  208.46    5.07
  -2  -1   8  212.33    5.45
   2   1   8  205.42    4.82
   2  -1   8  210.74    5.42
   2   1   8  212.89    5.33
  -1   2  -8  205.86    4.59
  -1   2  -8  205.79    4.72
   2  -1   8  211.11    5.07
  -2  -1   8  222.01    6.85
   2  -1   8  231.69    6.85
   1  -2  -8  214.54    6.31
   2   1   8  235.26    7.63
   1   2  -8  228.42    6.69
   2  -1   8  237.22    7.66
  -1  -2  -8  234.15    7.20
  -1   2  -8  210.90    5.24
  -1   2  -8  206.63    5.05
   1   2  -8  202.40    5.26
  -1   2  -9  899.72   17.54
  -1  -2  -9  979.60   19.86
  -2   1   9  899.75   17.14
  -1  -2  -9  898.96   17.46
   1   2  -9  911.77   18.26
   2  -1   9  913.50   17.89
   2   1   9  955.70   19.41
   1   2  -9  939.19   17.99
   2  -1   9  971.83   19.53
  -1  -2  -9  940.91   18.66
  -2  -1   9  901.27   18.07
  -2   1   9  982.60   16.81
  -2  -1   9  982.67   16.86
  -1   2  -9  921.39   15.92
   1   2  -9  942.24   16.19
  -1   2  -9  925.52   16.30
  -1   2  -9  919.25   15.54
   2  -1   9  905.43   15.84
   2   1   9  949.48   16.16
  -1   2  -9  961.96   17.56
   2  -1   9  960.54   16.44
   2   1   9  956.65   16.39
  -1  -2  -9  921.13   16.66
  -2   1   9  967.28   16.61
  -2  -1   9  965.79   16.58
   2   1   9  962.10   16.48
  -2   1   9  976.62   16.55
  -2  -1   9  943.75   16.40
   2  -1   9  958.90   16.25
  -2   1   9  946.00   16.36
  -2  -1   9  949.66   16.39
  -2  -1   9  920.14   16.02
   2   1   9  933.05   16.21
  -1   2  -9  888.90   15.35
   2   1   9  882.65   15.60
  -2   1   9  947.08   16.19
  -2  -1   9  935.75   16.35
   2  -1   9  910.83   16.41
   2   1   9  905.51   15.98
   1  -2  -9  925.87   15.72
  -1  -2  -9  922.97   16.22
   2   1   9  922.90   16.00
  -1  -2  -9  935.15   16.26
   1   2  -9  926.58   15.99
  -1  -2  -9  925.25   16.07
   1   2  -9  952.74   16.19
  -1   2  -9  958.32   16.16
  -1   2  -9  937.28   16.04
   1  -2  -9  949.69   16.09
   2  -1   9  931.66   16.50
  -1  -2 -10  168.37    7.78
   1   2 -10  150.48    6.50
   2  -1  10  157.63    5.99
   2  -1  10  163.59    7.52
   2   1  10  151.79    7.20
  -2  -1  10  119.40    5.44
  -2   1  10  121.59    5.29
   1   2 -10  144.07    5.10
  -1  -2 -10  139.71    5.11
  -1   2 -10  142.16    4.69
   1   2 -10  137.96    5.03
   2  -1  10  149.60    4.42
  -1   2 -10  148.04    4.13
  -1   2 -10  122.80    5.84
  -2  -1  10  129.85    5.15
   1   2 -10  121.73    6.14
   2  -1  10  129.39    4.99
  -2   1  10  124.37    5.17
   2   1  10  128.57    4.94
  -1  -2 -10  122.82    5.12
   2   1  10  129.93    4.54
  -2  -1  10  128.75    4.31
  -2   1  10  121.40    4.58
   2   1  10  133.58    5.05
  -1  -2 -10  139.09    5.80
   2   1  10  139.02    4.79
   2  -1  10  129.68    4.88
   2   1  10  136.08    4.66
  -2   1  10  133.31    5.02
  -2  -1  10  134.36    5.18
  -2   1  10  139.92    4.57
  -2  -1  10  144.60    4.86
   2  -1  10  140.55    4.91
   2   1  10  139.46    4.19
   2  -1  10  146.37    5.07
  -2   1  10  139.54    4.93
  -1   2 -10  141.26    4.84
  -1  -2 -10  143.94    5.24
   1   2 -10  140.66    4.82
   1  -2 -10  135.35    4.41
  -1   2 -10  141.41    4.92
   1  -2 -10  147.36    4.94
  -1  -2 -10  145.94    5.13
   1  -2 -10  141.37    5.23
   1   2 -10  148.71    5.05
  -1  -2 -10  131.92    5.15
   2   1  10  146.22    4.59
   2  -1  10  144.25    4.96
   1  -2 -11  119.38    7.53
   1  -2 -11  107.45    5.93
  -1   2 -11  107.33    5.99
   2   1  11  118.37    6.83
  -2  -1  11  119.37    5.51
  -2   1  11  112.98    5.50
   1   2 -11  108.39    4.86
  -1   2 -11  109.34    4.50
  -1  -2 -11  113.46    4.89
   1   2 -11  115.15    5.11
  -1   2 -11  108.64    3.80
   2  -1  11  108.41    3.90
   1   2 -11  118.44    6.01
  -2   1  11  110.09    5.40
  -2  -1  11  114.76    5.39
  -1  -2 -11  109.32    5.02
   2   1  11  104.69    4.35
   2   1  11  114.51    4.93
   1  -2 -11  106.25    4.69
   2  -1  11  119.06    5.12
  -1   2 -11  122.12    6.06
  -2   1  11  114.10    4.55
   2   1  11  111.25    5.11
  -2  -1  11  113.19    4.26
  -2  -1  11  116.40    4.99
   2   1  11  113.57    4.51
   2  -1  11  106.79    4.74
   2   1  11  109.03    4.76
  -1  -2 -11  107.46    5.72
  -1   2 -11  115.74    5.73
  -2   1  11  118.13    5.09
  -2  -1  11  108.57    5.04
  -2   1  11  106.71    4.37
   2  -1  11  111.94    4.62
  -2   1  11  107.23    4.63
  -1   2 -11  113.92    4.67
   1   2 -11  109.62    4.41
  -1   2 -11  116.44    4.91
  -1  -2 -11  114.21    5.06
  -1  -2 -11  108.35    5.24
   1  -2 -11  111.80    4.90
   1   2 -11  106.09    4.71
   1  -2 -11  108.96    4.57
   1  -2 -11  106.48    5.07
   1  -2 -12   14.54    5.45
  -2  -1  12   12.38    4.45
   1  -2 -12   11.62    3.88
   1   2 -12   13.03    3.76
  -1   2 -12   14.08    3.31
  -1  -2 -12   15.51    3.69
  -2   1  12   10.85    3.28
  -2  -1  12   13.79    2.87
  -2   1  12   16.66    3.75
  -1  -2 -12   14.57    4.48
  -2  -1  12   14.69    4.08
  -1   2 -12   13.99    4.37
   2   1  12   16.01    3.47
   2   1  12   13.33    3.27
   2  -1  12   16.33    3.07
  -2   1  12   13.94    3.86
  -2  -1  12   15.53    3.86
  -2   1  12   13.39    3.36
   2  -1  12   15.90    3.49
  -1   2 -12   12.81    4.91
   1   2 -12   14.16    4.72
  -1   2 -12   13.14    4.60
  -2  -1  12   14.52    4.25
   2  -1  12   11.96    3.96
   1  -2 -12   16.92    3.29
   2   1  12   12.26    2.93
  -1  -2 -12   16.06    3.86
   1   2 -12   14.09    3.09
  -2   1  12   15.21    3.56
  -1  -2 -12   17.35    3.22
  -1   2 -12   15.83    3.72
   1  -2 -12   14.84    3.84
   1  -2 -12   14.32    3.42
   1  -2 -12   17.27    3.82
  -1  -2 -12   14.95    4.20
   1   2 -12   13.08    3.41
  -2  -1  13  143.88    5.87
  -1  -2 -13  139.99    5.12
   1  -2 -13  137.73    5.32
   1   2 -13  133.95    4.95
   1   2 -13  135.55    4.51
  -1   2 -13  134.11    4.51
   2   1  13  134.82    4.93
  -2   1  13  135.00    4.83
   1  -2 -13  139.71    5.84
   2   1  13  131.23    4.45
   2  -1  13  145.85    5.20
  -1   2 -13  140.34    5.77
  -2  -1  13  144.69    5.44
  -1  -2 -13  142.39    5.89
  -2   1  13  126.05    4.39
  -2   1  13  133.31    5.13
  -2  -1  13  147.53    5.26
   2  -1  13  133.33    4.96
   2   1  13  140.90    5.13
  -2   1  13  127.50    4.59
   2  -1  13  142.99    5.48
  -2  -1  13  140.33    5.58
   2  -1  13  143.61    5.37
  -1   2 -13  145.50    5.87
  -1  -2 -13  138.60    5.11
   1   2 -13  144.71    5.88
  -1   2 -13  130.91    6.26
  -1  -2 -13  128.46    4.45
   1  -2 -13  132.16    4.90
   1  -2 -13  144.01    5.16
  -2   1  13  135.87    4.75
   1   2 -13  128.12    4.20
   1  -2 -14    4.37    2.64
  -1  -2 -14    3.76    2.91
   1   2 -14    3.66    2.80
   1  -2 -14    2.25    2.92
   2  -1  14    3.87    2.98
   2   1  14    1.22    2.66
   1   2 -14    6.02    3.53
  -2  -1  14    3.95    3.20
  -1   2 -14    6.17    3.31
  -1  -2 -14    3.50    3.29
   1  -2 -14    3.59    3.37
  -2  -1  14    5.75    2.36
  -2  -1  14    2.49    2.94
   2   1  14    3.30    2.90
   2  -1  14    3.08    2.73
   2  -1  14    5.12    3.18
  -1  -2 -14    2.64    3.25
  -1  -2 -14    3.66    2.61
  -1   2 -14    4.53    3.91
  -1   2 -14    3.19    3.26
   1   2 -14    3.23    3.80
   1   2 -14    6.40    3.19
   1  -2 -14    2.90    2.79
  -2   1  14    3.55    2.59
   1  -2 -14    3.54    2.75
   2   1  14    1.85    2.58
   1   2 -15  182.25    4.26
   1   2 -15  150.47    4.00
  -1   2 -15  195.12    5.22
   1   2 -15  181.81    5.11
  -1   2 -15  164.17    4.27
  -2  -1  15  182.72    4.32
   2  -1  15  188.16    4.36
   2   1  15  188.83    4.52
  -2   1  15  202.44    4.80
   1  -2 -15  185.76    4.26
  -2  -1  15  204.00    4.52
   2   1  15  200.56    4.20
  -1  -2 -15  180.12    4.66
   2  -1  15  195.92    4.74
   1  -2 -15  203.48    4.45
   1  -2 -15  185.28    4.85
  -2  -1  15  184.41    4.71
   2  -1  15  191.29    4.49
   2   1  15  178.80    4.16
  -1   2 -15  191.16    4.88
   1   2 -15  182.88    4.93
  -1  -2 -15  186.44    4.83
   1  -2 -16   10.91    1.31
  -2   1  16    9.97    1.28
  -2  -1  16   11.43    1.40
  -1  -2 -16   10.56    1.35
   1   2 -16    7.62    1.33
  -1   2 -16    6.53    1.45
  -2   1  16    6.75    1.38
   1  -2 -16    8.04    1.16
   1   2 -16    6.84    1.22
   2   1  16    8.78    1.36
   2  -1  16    9.99    1.21
   2   2   0 1990.21   31.59
   2  -2   0 2049.01   31.65
  -2   2   0 2128.84   32.32
  -2   2   0 2173.44   32.19
   2   2   0 2047.29   32.38
  -2  -2   0 1966.08   31.80
   2   2   0 2133.76   32.22
   2  -2   1 2613.93   36.48
   2  -2   1 2754.75   37.22
   2   2  -1 2604.83   37.51
  -2   2   1 2812.90   37.55
   2  -2   1 2659.64   36.96
  -2  -2  -1 2615.25   37.49
  -2   2  -1 2755.88   37.18
  -2  -2  -1 2680.84   37.25
   2  -2   1 2610.65   36.32
  -2  -2   1 2677.50   37.55
   2   2   1 2694.99   37.83
   2   2  -1 2753.87   37.40
  -2  -2   1 2569.28   36.90
   2   2  -2 4664.19   75.38
   2   2   2 5027.17   76.24
   2   2  -2 5082.46   76.54
  -2  -2  -2 5033.74   75.58
   2  -2   2 5275.44   76.61
   2   2  -2 4978.54   76.60
   2   2   2 5070.07   76.95
  -2   2  -2 5257.03   75.99
  -2  -2  -2 5126.20   76.76
  -2   2   2 5231.44   76.70
  -2   2   2 5117.24   76.71
  -2  -2  -2 4867.59   76.35
   2  -2   2 5164.28   77.06
  -2  -2   2 5086.56   76.75
   2  -2  -2 5098.80   75.77
   2   2   3 2156.51   33.82
  -2  -2  -3 2127.65   33.06
   2  -2   3 2190.23   33.80
   2  -2  -3 2143.39   32.92
   2   2   3 2132.60   34.07
   2   2  -3 2080.20   33.68
   2   2   3 2146.03   33.02
  -2   2   3 2099.37   33.23
   2   2  -3 2149.16   33.84
  -2   2   3 2210.89   33.76
  -2   2  -3 2170.50   32.72
  -2  -2   3 2010.85   32.44
  -2   2   3 2215.46   33.81
  -2   2  -3 2127.19   32.38
   2   2  -3 2170.02   33.50
  -2  -2   3 2139.85   33.89
   2  -2  -3 2167.04   32.67
   2  -2   3 2160.59   33.34
  -2   2  -3 2166.98   33.52
   2  -2   3 1993.58   32.09
   2   2   3 2100.83   34.07
   2  -2   3 2106.11   34.16
   2  -2   4  704.21   12.86
  -2   2   4  681.81   12.04
   2   2  -4  698.53   12.77
   2   2   4  695.01   12.63
   2  -2   4  693.68   12.32
  -2  -2  -4  692.94   11.88
   2  -2  -4  689.08   11.86
   2   2  -4  694.70   12.83
  -2   2  -4  685.13   11.30
  -2  -2   4  620.56   10.94
  -2   2  -4  678.40   11.35
   2   2   4  647.67   12.82
  -2  -2  -4  695.70   12.60
   2  -2  -4  682.45   11.36
   2  -2   4  693.38   12.44
   2  -2  -4  677.77   11.47
   2  -2   4  643.27   10.97
  -2   2  -4  712.23   12.39
   2   2  -5 4086.72   61.18
   2  -2  -5 4051.94   60.89
  -2  -2  -5 3952.97   59.65
  -2   2   5 3907.66   59.92
   2   2   5 3974.84   60.73
   2  -2  -5 3835.41   59.78
   2  -2   5 3962.51   60.21
  -2   2  -5 4067.86   60.34
   2   2   5 3617.35   58.73
   2  -2   5 3950.43   61.14
   2   2   5 3916.52   60.80
   2  -2  -5 3727.68   59.16
  -2  -2  -5 4049.26   60.72
   2   2  -5 3898.32   60.36
  -2  -2   5 3908.75   60.89
   2  -2   5 3935.27   60.61
  -2   2  -5 3816.46   58.74
  -2   2  -5 3870.21   59.32
  -2  -2  -5 3897.48   58.78
  -2   2  -6  835.65   13.57
   2  -2   6  835.71   14.01
   2  -2   6  808.24   13.95
  -2  -2  -6  826.33   13.70
   2  -2   6  857.62   13.88
   2   2  -6  835.64   13.56
   2   2   6  823.67   13.86
   2   2   6  863.12   13.84
   2  -2  -6  852.62   15.99
   2  -2  -6  794.84   14.77
   2  -2   6  833.27   15.03
  -2  -2  -6  820.97   14.48
   2   2   6  850.88   15.72
   2   2  -6  855.84   16.36
  -2   2   6  822.58   14.82
  -2   2  -6  754.68   13.22
  -2   2  -6  816.26   13.45
   2   2   6  803.99   13.78
  -2  -2  -6  835.53   13.63
  -2   2  -6  834.98   13.47
  -2   2   6  782.14   13.63
   2   2   6  804.06   13.58
   2  -2   6  825.87   13.71
  -2   2   6  800.21   13.40
   2   2   6  827.96   13.85
   2  -2   6  822.61   13.88
  -2  -2   6  799.86   13.69
   2  -2   6  831.43   13.98
   2   2   6  753.70   13.24
   2  -2   6  815.90   15.83
  -2  -2  -6  824.79   15.67
  -2  -2   6  807.46   15.81
   2   2   6  815.03   15.75
  -2   2  -6  837.57   15.28
   2  -2  -6  739.77   13.99
   2   2  -6  826.79   15.40
   2  -2   6  833.31   15.71
  -2  -2  -6  857.71   13.71
  -2  -2  -6  833.39   13.63
   2   2  -6  819.10   13.44
   2  -2   7  837.75   14.67
   2   2  -7  845.73   13.96
  -2  -2  -7  848.08   14.37
   2   2   7  811.73   14.02
   2  -2   7  831.92   14.59
   2   2  -7  846.45   14.21
   2   2   7  856.97   14.59
   2   2   7  828.15   14.36
  -2  -2  -7  846.67   14.32
  -2  -2  -7  855.16   15.16
   2  -2  -7  873.99   17.21
  -2   2   7  874.09   15.71
   2   2  -7  869.79   16.32
  -2   2  -7  855.16   14.07
   2  -2   7  854.86   14.70
  -2   2  -7  857.65   14.09
   2   2   7  840.40   14.25
  -2   2   7  830.89   14.34
  -2   2   7  818.39   14.02
   2   2   7  823.03   13.95
   2  -2   7  868.59   14.61
   2   2   7  869.33   14.57
  -2  -2   7  821.96   14.33
   2  -2   7  868.29   16.78
   2   2   7  887.68   16.78
  -2   2  -7  880.52   16.15
  -2  -2  -7  895.10   16.80
  -2  -2   7  869.46   16.86
   2  -2  -7  779.12   14.76
   2  -2   7  887.00   16.88
   2   2  -7  875.16   16.33
  -2   2  -7  838.52   13.97
   2   2  -7  804.85   14.04
  -2  -2  -7  841.25   14.30
  -2  -2  -8 1445.85   23.00
   2   2  -8 1400.29   22.54
   2   2   8 1465.83   23.12
   2   2  -8 1437.69   22.87
  -2  -2  -8 1423.19   22.96
   2   2   8 1436.24   23.26
  -2  -2  -8 1402.84   22.95
   2   2   8 1376.70   22.52
  -2   2   8 1391.68   24.40
  -2  -2  -8 1341.23   23.58
   2  -2  -8 1454.93   26.41
   2   2  -8 1409.88   25.23
  -2  -2   8 1394.99   23.02
   2  -2   8 1386.90   23.24
  -2   2   8 1391.14   22.91
   2   2   8 1368.59   22.70
  -2   2  -8 1420.83   22.64
   2   2   8 1379.36   22.49
  -2   2   8 1414.89   22.67
  -2   2  -8 1408.06   22.56
   2  -2   8 1364.53   22.93
   2   2   8 1411.73   22.84
   2  -2   8 1423.50   23.23
  -2   2  -8 1394.36   24.85
  -2  -2   8 1350.25   25.52
   2  -2   8 1368.24   25.40
   2  -2   8 1401.18   25.93
   2   2  -8 1411.55   25.16
   2   2   8 1397.86   25.78
  -2  -2  -8 1420.19   25.62
   2   2   8 1423.61   25.66
   2   2  -8 1419.78   22.77
  -2   2  -8 1397.05   22.51
   2   2  -9  111.66    5.79
  -2   2   9  114.71    4.99
   2   2   9  119.85    6.16
   2  -2   9  113.99    5.78
  -2  -2   9  106.89    5.99
   2  -2   9  122.32    6.43
   2   2  -9  115.69    5.78
  -2   2  -9  112.38    5.45
  -2  -2  -9  119.54    6.34
  -2  -2   9   81.75    4.42
  -2  -2  -9   96.07    4.01
   2   2  -9   96.50    4.23
  -2   2  -9   97.77    3.67
   2   2  -9  101.32    4.05
  -2   2  -9  106.39    4.78
  -2   2  -9  110.22    3.81
   2  -2   9  104.62    4.01
   2   2   9   85.72    3.98
  -2   2  -9   85.45    5.09
  -2  -2   9   84.12    4.18
  -2  -2  -9   84.36    4.41
   2  -2   9   84.61    4.04
   2   2   9   81.05    4.03
  -2   2   9   85.10    3.91
   2   2   9   86.89    4.10
   2   2   9   88.34    3.88
  -2  -2   9   90.98    4.21
  -2  -2  -9   90.12    4.76
  -2   2  -9   98.70    4.68
  -2   2  -9   87.64    4.30
   2  -2   9   92.49    4.21
   2   2   9   93.34    3.82
  -2   2   9   99.86    4.06
  -2   2   9   96.02    4.09
  -2   2   9   93.27    4.31
  -2   2   9   88.46    3.91
   2   2   9   97.02    4.10
  -2  -2   9  103.16    4.09
   2   2   9  105.79    3.84
  -2   2  -9  108.60    3.89
  -2  -2   9  111.15    4.40
  -2   2   9  107.09    3.88
   2   2  -9  103.09    4.23
   2   2  -9   92.85    3.65
  -2  -2  -9  101.56    4.20
  -2  -2  -9  102.73    4.35
   2   2   9  101.94    3.50
   2  -2  -9   99.53    3.96
   2   2 -10  826.30   17.74
   2  -2  10  838.97   17.49
   2   2  10  843.71   18.17
  -2  -2  10  800.21   17.59
  -2   2 -10  808.04   16.99
  -2  -2  10  906.08   16.05
   2   2 -10  828.96   15.32
  -2   2 -10  823.20   14.62
   2   2 -10  845.50   15.10
  -2  -2 -10  834.72   15.07
  -2   2 -10  827.16   14.64
   2  -2  10  824.81   14.94
  -2   2 -10  869.96   16.62
   2  -2  10  858.18   15.51
   2   2  10  868.20   15.31
  -2  -2 -10  841.20   15.78
  -2  -2  10  879.79   15.70
   2   2  10  867.79   15.55
  -2   2  10  870.86   15.30
  -2  -2 -10  837.36   16.07
  -2  -2  10  850.95   15.37
  -2   2 -10  867.28   16.12
   2  -2  10  868.41   15.46
   2   2  10  845.89   15.07
   2   2  10  860.84   15.15
  -2   2  10  831.24   15.38
  -2  -2  10  855.06   15.47
  -2   2  10  850.05   15.20
  -2  -2  10  816.42   14.84
   2   2  10  839.87   15.31
  -2   2  10  821.94   15.05
  -2   2 -10  854.15   14.91
  -2  -2  10  842.25   15.40
  -2   2  10  847.09   14.87
   2   2  10  813.18   14.70
  -2  -2 -10  811.27   14.48
  -2  -2 -10  847.80   15.11
   2   2 -10  818.64   14.79
   2  -2 -10  820.48   15.04
   2   2 -10  872.25   15.29
   2  -2 -10  851.72   14.83
  -2  -2 -10  842.70   15.32
   2   2 -11  370.18   10.49
   2   2  11  425.71   11.47
   2   2  11  399.27   11.15
   2  -2 -11  413.18   11.04
  -2  -2  11  353.91    9.05
  -2   2 -11  352.58    7.72
  -2  -2 -11  367.81    8.36
   2   2 -11  369.82    8.34
   2  -2  11  375.71    8.04
  -2   2 -11  378.34    7.79
  -2   2 -11  347.29    9.63
   2  -2  11  351.42    8.73
   2   2  11  334.48    8.17
   2   2 -11  348.72    9.72
  -2  -2 -11  349.12    8.88
  -2  -2  11  358.33    8.84
   2   2  11  365.20    8.68
   2  -2  11  360.36    8.71
  -2   2  11  350.99    8.37
  -2  -2  11  334.94    7.60
  -2   2  11  390.23    8.99
  -2  -2 -11  352.51    9.40
   2  -2  11  365.63    8.67
  -2   2 -11  372.10    9.36
   2   2  11  356.44    8.23
   2   2  11  359.70    8.27
  -2  -2  11  368.60    8.74
  -2   2  11  355.40    8.58
  -2   2  11  351.89    8.23
  -2  -2  11  353.82    8.03
   2   2  11  366.47    8.51
   2  -2  11  377.34    8.45
  -2   2  11  388.15    8.13
  -2  -2  11  395.72    8.80
   2   2  11  376.97    7.83
   2  -2 -11  385.77    8.62
   2  -2 -11  374.38    7.99
   2  -2 -11  371.31    8.34
   2   2 -11  400.86    8.70
   2   2 -11  380.99    8.11
  -2  -2 -11  359.79    7.68
  -2  -2 -11  387.28    8.45
  -2  -2  12  101.99    5.50
  -2   2 -12   89.45    3.82
   2  -2 -12   87.73    4.98
  -2  -2 -12  101.01    4.53
  -2   2 -12   93.38    3.68
   2  -2  12  101.10    5.10
  -2  -2  12   96.03    3.76
   2   2  12  101.97    5.06
  -2   2  12   91.60    4.42
   2   2  12   89.75    4.48
   2  -2  12   99.83    4.84
  -2  -2  12  100.87    4.83
  -2  -2 -12   98.57    5.52
   2   2  12   93.22    4.40
  -2   2  12  103.17    5.05
  -2   2 -12   92.72    5.41
  -2   2  12   96.63    4.83
  -2  -2  12   96.39    4.95
  -2   2  12   91.85    4.22
   2  -2  12   93.62    4.55
  -2  -2  12   96.30    5.15
   2   2  12   83.51    4.10
   2   2 -12  101.22    5.77
  -2  -2 -12   93.19    4.97
  -2   2 -12   90.14    5.59
   2  -2  12   95.76    4.97
  -2   2  12   89.14    4.12
  -2  -2  12   92.62    4.77
   2   2 -12   96.50    4.74
   2   2  12   89.09    3.70
   2   2 -12   87.86    4.39
   2  -2 -12   95.31    4.62
  -2  -2 -12   82.89    3.74
  -2  -2 -12   91.42    4.63
   2   2 -12   89.83    4.18
   2  -2 -12   93.12    4.57
  -2  -2  13  200.37    6.76
   2   2 -13  229.77    5.94
   2  -2 -13  240.87    6.45
   2   2 -13  215.93    6.22
  -2  -2 -13  225.99    5.98
  -2  -2 -13  214.91    6.69
   2   2  13  217.83    6.61
   2  -2  13  215.81    6.45
  -2   2  13  198.53    5.77
  -2   2  13  215.55    6.26
  -2   2  13  202.90    6.50
   2   2  13  204.34    5.83
  -2   2 -13  217.37    6.77
  -2  -2 -13  215.19    6.82
   2   2  13  211.32    5.70
  -2  -2  13  230.21    6.44
  -2  -2  13  226.88    6.31
   2  -2  13  232.95    6.02
  -2  -2 -13  198.92    6.24
   2   2 -13  189.40    6.61
   2  -2  13  199.21    6.28
  -2   2 -13  199.32    7.08
  -2  -2  13  205.08    6.61
  -2   2 -13  195.34    6.79
  -2   2  13  258.10    5.73
   2   2 -13  241.88    5.75
  -2  -2  13  258.09    6.41
   2   2  13  255.63    5.77
   2   2 -13  249.82    6.30
  -2  -2 -13  243.46    6.10
   2  -2 -13  241.30    6.21
   2  -2 -13  247.07    6.14
   2   2 -14  240.23    5.81
   2  -2 -14  228.81    5.67
   2  -2 -14  237.28    5.85
   2   2 -14  227.36    5.41
  -2  -2 -14  229.17    5.07
   2  -2 -14  230.21    6.28
  -2   2  14  215.77    5.62
  -2  -2  14  240.72    5.97
   2   2 -14  231.35    6.52
  -2  -2 -14  246.03    6.34
  -2   2 -14  245.15    6.25
  -2   2  14  231.37    6.14
   2  -2  14  237.87    5.88
   2   2  14  222.31    5.40
  -2  -2  14  238.11    5.79
  -2  -2  14  210.51    5.13
  -2   2  14  249.91    6.03
   2  -2  14  237.01    5.54
  -2  -2 -14  227.44    6.02
   2  -2  14  246.72    6.05
  -2  -2 -14  230.96    6.12
  -2  -2  14  235.61    6.16
  -2   2 -14  228.85    6.11
  -2   2 -14  243.59    6.74
   2   2  14  218.23    5.15
   2  -2  14  242.51    5.96
  -2  -2 -14  233.54    5.73
   2   2 -14  223.76    6.55
   2   2 -14  218.63    5.92
  -2  -2 -14  237.64    5.64
   2  -2 -14  241.55    5.61
   2  -2 -14  240.86    5.69
  -2  -2  14  247.32    5.82
   2  -2  14  250.73    5.79
   2   2 -15  112.98    3.27
   2  -2 -15  108.33    3.13
  -2  -2  15  104.16    3.47
   2   2  15  111.95    3.45
   2  -2 -15  103.54    3.60
   2   2 -15  104.18    3.71
   2  -2  15  107.45    3.33
  -2  -2  15  108.66    3.15
  -2  -2 -15  110.87    3.53
  -2   2  15  119.42    3.47
   2  -2  15  109.73    3.40
  -2   2 -15   87.11    3.08
  -2  -2 -15   88.64    2.82
  -2   2 -15   98.80    3.81
  -2   2  15  103.60    3.69
   2   2 -15  100.83    3.67
   2  -2 -15  121.48    3.17
  -2  -2 -15  117.12    3.24
   2  -2 -15  122.13    3.27
   2  -2  15  135.42    3.37
  -2   2 -15  120.77    3.09
  -2  -2  15  135.11    3.43
  -2   2  16   92.89    2.25
  -2   2 -16   92.16    2.33
  -2  -2 -16   79.80    2.01
   2  -2 -16   83.46    2.11
   2   2  16   98.41    2.22
   0  -3  16   -0.10    0.91
   3   0 -16   -0.20    1.02
   0   3  15  163.59    4.05
   3   0 -15  159.70    4.53
   0  -3  15  159.26    4.20
   0  -3  15  192.49    4.02
   0   3  15  170.01    3.95
   0  -3  15  159.31    4.30
  -3   0 -15  156.26    4.32
   0   3  15  138.83    3.93
   3   0 -15  170.77    4.02
   0   3  15  148.46    4.06
  -3   0 -14    0.48    1.96
  -3   0 -14    2.04    3.27
   0  -3  14    1.51    3.26
   0   3  14    0.99    2.96
   3   0 -14    0.98    2.61
   0   3  14    0.46    2.89
   0  -3  14    0.64    3.05
   0   3  14    1.98    3.09
   0  -3  14    1.91    2.14
   0   3  14    0.10    2.24
  -3   0 -14   -0.90    2.55
   3   0 -14   -1.03    2.69
   0  -3  14   -1.77    2.62
   3   0 -14   -0.16    2.37
   3   0 -14    0.90    2.12
   0  -3  13  343.48    8.00
   3   0 -13  363.33    7.97
  -3   0 -13  388.34    7.68
   0   3  13  347.76    8.39
  -3   0 -13  338.88    8.92
  -3   0 -13  314.87    7.81
   0  -3  13  358.32    8.70
   0   3  13  351.76    8.40
   0  -3  13  346.02    7.78
   0   3  13  344.20    8.13
   0  -3  13  357.09    7.67
   0   3  13  378.95    7.83
  -3   0 -13  364.00    8.13
   0  -3  13  408.78    8.23
   3   0 -13  389.00    8.24
  -3   0 -13  377.77    7.92
   3   0 -13  374.69    7.60
   0  -3  12   -0.90    3.74
   3   0 -12    2.00    3.44
  -3   0 -12    0.89    2.93
  -3   0 -12    0.56    4.35
  -3   0 -12    0.56    3.68
   0  -3  12    1.09    4.25
   0  -3  12    3.46    3.43
  -3   0 -12   -0.50    3.27
   0   3  12    3.30    3.76
   0   3  12   -0.10    3.53
   0   3  12    3.26    2.58
   0  -3  12    1.01    3.33
   0   3  12    2.29    3.53
   0  -3  12    1.75    2.68
  -3   0 -12    1.92    3.58
   0   3  12   -0.56    2.59
   0  -3  12   -1.46    3.61
   3   0 -12    1.00    3.73
  -3   0 -12    3.06    3.43
   3   0 -12    1.94    3.05
   3   0 -11  759.69   17.22
   0   3  11  741.42   16.04
   3   0 -11  737.73   16.25
   0  -3  11  733.10   16.07
   0  -3  11  661.45   13.41
   3   0 -11  701.26   13.24
  -3   0 -11  725.22   13.02
  -3   0 -11  736.00   16.14
  -3   0 -11  688.12   14.32
   0  -3  11  671.85   13.70
  -3   0 -11  661.21   13.70
  -3   0 -11  670.12   13.28
   0   3  11  692.39   13.64
   0  -3  11  656.86   13.06
   0   3  11  647.83   12.68
   0   3  11  676.78   13.46
   0  -3  11  679.72   13.04
   0  -3  11  675.23   12.57
   0   3  11  689.39   13.28
   0   3  11  719.20   12.50
  -3   0 -11  688.43   12.27
   0   3  11  726.66   13.09
   3   0 -11  720.81   12.87
  -3   0 -11  712.34   13.09
   3   0 -11  726.85   13.37
   3   0 -10   -1.21    4.42
   0  -3  10    2.42    4.41
   0  -3  10   -1.20    3.43
   3   0 -10    0.33    3.21
   0  -3  10    2.81    2.52
  -3   0 -10    2.07    3.00
  -3   0 -10    4.56    4.41
  -3   0 -10    1.95    4.20
  -3   0 -10    2.65    3.63
   0  -3  10    1.43    3.74
   0   3  10    0.25    2.70
   0   3  10    0.83    3.53
  -3   0 -10   -0.49    3.15
   0   3  10    0.90    3.22
   0   3  10    0.96    2.83
   0   3  10   -0.07    2.65
  -3   0 -10   -2.05    2.45
   0   3  10    1.22    2.98
   0  -3  10    1.33    2.63
   0   3  10    0.90    3.17
   0   3  10    1.66    4.06
   3   0 -10    3.91    4.95
   3   0 -10    1.49    2.97
  -3   0 -10    2.47    3.15
   0   3   9  272.47    8.50
   3   0  -9  269.18    9.20
   0  -3   9  270.90    8.77
   3   0  -9  258.64    8.55
   0  -3   9  238.90    6.42
  -3   0  -9  257.13    6.13
   0  -3   9  238.62    5.85
   0  -3   9  256.66    6.40
  -3   0  -9  268.79    8.54
   0   3   9  217.02    5.93
  -3   0  -9  230.61    6.82
   0  -3   9  237.02    6.66
  -3   0  -9  251.42    7.20
   0   3   9  227.73    6.48
   0   3   9  233.81    5.98
   0   3   9  228.40    6.32
   0   3   9  231.15    6.27
  -3   0  -9  249.04    5.48
   0   3   9  248.98    6.24
  -3   0  -9  251.18    6.10
   3   0  -9  239.85    5.80
   0   3   9  236.16    6.06
   3   0  -8    0.63    2.25
  -3   0  -8   -0.18    2.39
   0   3   8    2.95    3.33
   3   0  -8    1.10    3.85
   3   0  -8    2.53    3.97
   0  -3   8    2.05    2.50
  -3   0  -8    1.00    3.41
   0   3   8    3.58    2.54
  -3   0  -8    1.21    1.92
   3   0  -8    0.08    3.70
   0  -3   8    0.18    3.64
   0   3   8    0.07    2.68
   0  -3   8    0.39    2.30
  -3   0  -8    2.06    2.22
  -3   0  -7 1471.49   23.21
  -3   0  -7 1427.42   22.80
   3   0  -7 1561.90   26.48
   0   3   7 1560.45   25.87
   0  -3   7 1401.49   22.94
   0  -3   7 1458.45   23.65
  -3   0  -7 1526.76   25.97
   0   3   7 1454.44   23.50
  -3   0  -7 1390.84   23.66
   0   3   7 1531.28   25.11
   0  -3   7 1481.94   26.25
   0  -3   7 1427.29   23.43
  -3   0  -7 1502.77   23.25
   0  -3   6    0.18    1.72
  -3   0  -6    1.65    1.68
   3   0  -6    2.78    2.84
   0  -3   6    1.25    1.55
   0   3   6    0.06    2.39
  -3   0  -6   -0.99    2.54
   0   3   6   -0.08    1.74
  -3   0  -6    1.80    1.64
   0   3   6    0.66    2.03
   0  -3   6    0.28    2.79
   0  -3   6    0.71    1.74
  -3   0  -6    0.92    1.53
   0   3   6    1.06    1.75
   0  -3   5 4324.63   65.01
   3   0  -5 4331.23   66.44
   0  -3   5 4126.47   65.21
   0   3   5 4469.55   66.75
   3   0  -5 4598.96   67.17
  -3   0  -5 4424.77   66.76
   0  -3   5 4263.29   65.02
   0   3   5 4243.72   65.80
  -3   0  -5 4158.28   65.08
   0  -3   5 4207.91   65.60
   0   3   5 4322.53   64.92
  -3   0  -4    1.73    1.98
   3   0  -4    2.23    1.82
   3   0  -4    1.09    2.07
   0  -3   4    1.31    1.69
   0   3   4    1.92    1.88
   0   3   4    2.03    2.03
  -3   0  -4    1.25    1.96
   0  -3   4    1.09    2.16
  -3   0  -4    2.38    1.29
   0   3   3 2964.91   46.83
  -3   0  -3 3119.83   48.03
  -3   0  -3 3015.35   47.46
   3   0  -3 3047.07   47.32
   3   0  -3 3186.99   47.81
   3   0  -3 3032.53   47.13
   0  -3   3 3185.07   48.41
   0   3   3 3205.48   48.07
  -3   0  -3 3205.57   47.82
   0  -3   3 3014.91   47.74
   0   3   3 3185.22   47.89
  -3   0  -2    2.66    1.55
   0   3   2    0.97    1.04
  -3   0  -2   -0.39    1.25
   3   0  -2    0.71    1.23
   0   3   2   -0.07    1.40
   3   0  -2    0.59    1.08
   0   3   2    1.41    1.03
   0   3   2    0.96    1.32
  -3   0  -2    0.50    1.34
   0  -3   2    1.35    1.63
   0  -3   2   -0.07    1.49
  -3   0  -1 2067.22   32.03
   3   0  -1 1973.68   31.40
   0   3   1 2052.43   32.34
   0   3   1 2050.46   31.72
   0  -3   1 2063.39   32.15
   0  -3   1 2072.05   32.13
   0   3   1 2003.24   31.59
   0   3   1 2142.27   32.00
   0   3   1 2132.74   31.78
   3   0  -1 2081.28   31.74
  -3   0  -1 1979.95   31.50
  -3   0   0    0.80    1.34
   0  -3   0    0.63    0.75
   0   3   0    1.10    1.14
   3   0   0    0.24    0.96
   0  -3   0    0.56    1.39
   0  -3   0    0.49    1.55
   0   3   0    0.27    1.14
   0  -3   0    0.54    1.10
   3   0   0    3.07    1.14
   3   0   0    0.94    0.86
  -3   0   1 2452.14   37.20
  -3   0   1 2440.58   37.13
   0   3  -1 2475.53   37.30
   0   3  -1 2359.83   36.98
   0   3  -1 2382.59   36.51
   0  -3  -1 2314.87   36.98
   0  -3  -1 2298.69   36.40
   3   0   1 2299.40   36.71
   3   0   1 2421.68   37.05
   0   3  -1 2354.87   36.73
   0  -3  -1 2474.09   37.20
   0  -3  -1 2352.42   36.07
   3   0   1 2360.25   35.79
   0   3  -2    0.22    1.52
   0  -3  -2    5.10    1.51
   3   0   2    5.73    1.86
   3   0   2    0.95    1.74
   3   0   2    0.61    1.42
  -3   0   2    8.81    1.61
   0  -3  -2    0.99    1.60
   0   3  -2    0.29    1.52
   0   3  -2    0.12    1.32
   0  -3  -2    0.90    1.48
   0  -3  -2    1.23    0.50
   3   0   2    3.56    1.44
  -3   0   3 4537.57   64.72
   3   0   3 4614.43   64.78
   3   0   3 4610.98   65.72
   0  -3  -3 4474.31   64.80
   3   0   3 4715.99   65.67
   0   3  -3 4003.02   62.86
   3   0   3 4651.20   64.97
   0  -3  -3 4631.23   64.82
  -3   0   4    1.90    1.84
   0  -3  -4    1.99    2.03
   0   3  -4    0.38    1.03
   3   0   4    1.83    2.06
   3   0   4    1.72    2.41
   0  -3  -4    1.30    1.97
   0  -3  -5 3913.75   54.15
   0   3  -5 3559.07   51.73
   0   3  -5 3796.03   51.48
   0  -3  -5 3848.12   53.46
   3   0   5 3690.64   53.60
  -3   0   5 3644.87   52.86
   3   0   6   -0.42    1.99
   0   3  -6   11.31    1.78
   0   3  -6    2.42    1.70
   0  -3  -6   -0.49    2.87
   3   0   6   -0.21    1.75
  -3   0   6    3.05    1.78
   0  -3  -6    0.99    1.81
   0   3  -6    0.24    1.61
   3   0   6    0.91    1.90
   0   3  -6    0.19    1.66
   3   0   6    6.03    2.48
   3   0   6    2.20    2.42
   0  -3  -6    1.80    2.67
   0   3  -6    1.76    1.80
   0  -3  -6    0.54    1.75
   0   3  -7 1020.63   17.17
   3   0   7 1034.26   17.73
   0  -3  -7 1070.22   20.33
   0   3  -7  982.95   17.87
   3   0   7 1059.75   17.41
   0  -3  -7 1038.46   17.07
   0   3  -7 1054.00   17.03
   3   0   7 1053.29   17.66
  -3   0   7 1024.66   17.38
   3   0   7 1057.81   19.07
   0  -3  -7 1100.44   19.42
   3   0   7 1041.41   18.97
   0   3  -7 1067.89   17.29
   0  -3  -7 1054.29   17.16
   3   0   8    2.74    2.56
   0   3  -8    0.19    2.49
   0  -3  -8    1.97    2.50
   3   0   8    4.19    2.49
   0   3  -8    2.45    2.45
   0  -3  -8    1.73    4.06
   0   3  -8    0.51    2.14
   3   0   8    1.19    2.55
   0   3  -8    0.40    1.82
   0  -3  -8    0.53    2.26
   3   0   8   -2.55    2.38
  -3   0   8   -0.57    2.60
   3   0   8    0.04    2.57
   3   0   8    2.84    2.76
   3   0   8    2.17    2.94
   0  -3  -8    3.62    3.42
   3   0   8   -0.38    3.60
   0   3  -8    1.26    2.59
   0  -3  -8   -0.95    2.39
   0  -3  -9  443.65   11.95
   0  -3  -9  419.42   10.55
   0  -3  -9  419.87   10.54
   3   0   9  414.06    9.48
   3   0   9  416.42   11.40
   0   3  -9  358.34    8.93
   0   3  -9  402.79    8.40
  -3   0   9  383.75    8.16
   3   0   9  405.42    7.83
   3   0   9  375.79    8.23
   0   3  -9  379.84    9.87
  -3   0   9  382.52    8.60
   3   0   9  381.88    8.50
  -3   0   9  393.17    8.58
  -3   0   9  370.15    8.19
   0   3  -9  379.79    8.84
   3   0   9  378.83    8.07
  -3   0   9  395.48    8.64
   3   0   9  405.30    8.40
  -3   0   9  397.21    8.53
   0   3  -9  399.44    7.94
  -3   0   9  400.42    8.57
   3   0   9  399.84    8.53
   3   0   9  414.63    8.76
   0  -3  -9  405.22    8.41
   0   3  -9  401.58    8.26
   0  -3  -9  416.77    8.59
   3   0   9  400.43    8.50
   0  -3 -10    3.98    5.20
   0  -3 -10    2.97    4.08
   0  -3 -10    0.88    4.00
   3   0  10    1.46    3.01
  -3   0  10   -1.60    3.26
   0   3 -10    1.35    4.24
   3   0  10   -0.05    3.47
   0   3 -10    1.33    3.35
  -3   0  10    1.43    3.42
  -3   0  10    2.01    2.83
  -3   0  10    0.94    3.49
   3   0  10    0.60    3.24
  -3   0  10    0.26    3.47
  -3   0  10    3.58    3.87
  -3   0  10    1.06    2.87
   0   3 -10    1.95    2.76
   0   3 -10    0.12    3.14
   3   0  10   -1.55    2.95
   0   3 -10    0.46    2.67
  -3   0  10    2.28    3.52
   3   0  10    1.03    2.92
   0  -3 -10    0.08    3.16
   0   3 -10    0.48    3.30
   0  -3 -10    0.44    3.53
   0  -3 -10    1.95    3.57
   0   3 -11  995.06   20.21
  -3   0  11  944.45   17.90
   0   3 -11  983.85   17.10
   0   3 -11  949.65   16.52
   3   0  11  958.90   17.41
  -3   0  11  977.46   17.45
   3   0  11  969.55   17.06
   3   0  11  955.30   16.87
   0  -3 -11  948.87   17.76
  -3   0  11  877.11   16.65
  -3   0  11  983.75   17.52
   3   0  11  954.10   17.17
   0  -3 -11 1016.59   17.40
   3   0  11  988.87   17.14
   0  -3 -11 1030.43   17.27
   3   0  11  917.26   16.78
   0   3 -11  939.54   18.77
   3   0  11  929.05   17.01
  -3   0  11  939.27   17.48
   0   3 -11  972.99   16.38
  -3   0  11 1021.28   17.35
  -3   0  12    0.88    4.48
   0   3 -12    0.62    2.72
   0   3 -12    0.54    3.37
   0  -3 -12    0.80    3.77
  -3   0  12   -2.81    3.87
   3   0  12   -2.49    3.85
   3   0  12    2.31    3.40
   3   0  12    1.26    2.87
   0   3 -12    5.22    4.84
   3   0  12    1.62    3.11
   0   3 -12    1.77    3.91
   3   0  12    0.37    3.14
  -3   0  12   -0.98    3.55
   0  -3 -12    1.45    3.87
   0  -3 -12   -1.29    3.58
   0  -3 -12    0.35    3.82
  -3   0  12   -0.86    3.49
   0   3 -12    0.68    2.56
   0   3 -13  208.34    5.66
   0  -3 -13  207.44    5.98
  -3   0  13  201.07    6.17
  -3   0  13  202.03    5.76
   3   0  13  201.90    6.19
   0   3 -13  186.31    6.88
   0   3 -13  174.85    6.99
  -3   0  13  193.47    6.06
   3   0  13  189.40    5.46
   0   3 -13  191.84    6.30
   3   0  13  196.17    5.46
   0  -3 -13  193.19    6.18
   0  -3 -13  217.48    5.52
   0  -3 -13  224.84    6.08
   0  -3 -13  234.26    6.03
  -3   0  13  229.86    5.89
   0   3 -14   -0.39    2.39
   0  -3 -14   -0.41    2.72
   3   0  14    0.05    2.33
  -3   0  14    0.87    2.85
   0   3 -14    0.18    2.91
   0  -3 -14    0.86    2.78
  -3   0  14   -1.09    2.90
  -3   0  14    2.96    2.42
   3   0  14   -0.61    3.08
   0   3 -14    1.53    3.62
   0   3 -14   -0.64    3.27
   0  -3 -14    1.09    2.70
   0  -3 -14    2.30    2.32
  -3   0  14    1.25    2.49
   3   0  15  154.01    3.50
  -3   0  15  141.07    3.87
   3   0  15  146.74    3.62
   0  -3 -15  144.93    3.79
   0  -3 -15  131.05    3.93
   0   3 -15  128.25    4.16
   0   3 -15  115.41    3.65
   0  -3 -15  149.92    3.60
   0  -3 -15  126.27    3.46
  -3   0  15  124.99    3.66
   3   0  15  108.33    2.85
  -3   0  16    0.02    0.91
   0  -3 -16   -0.12    0.88
   0   3 -16    0.65    1.06
   1  -3  15    1.20    2.08
  -3   1 -15    3.38    2.45
   3   1 -15    3.21    1.84
  -1   3  15    3.92    2.16
   1   3  15    1.60    1.43
  -3  -1 -15    2.56    2.02
   1   3  15    2.40    2.14
   1   3  15    3.90    2.10
   1  -3  15    1.28    2.07
  -1   3  15    3.17    1.97
   3  -1 -15    3.11    2.39
  -1  -3  15    3.17    2.08
  -1  -3  15    4.11    1.41
  -1   3  15    2.66    1.61
  -3  -1 -15    4.11    1.88
  -3   1 -15    3.85    1.71
   3  -1 -15    5.49    1.87
   1  -3  15    3.83    1.74
  -1  -3  15    4.81    1.85
   3  -1 -15    2.64    1.85
  -1  -3  14   36.20    3.26
   3  -1 -14   29.43    2.96
   3   1 -14   27.41    2.86
   3  -1 -14   30.52    3.05
  -3  -1 -14   28.56    2.44
   3   1 -14   32.80    3.31
  -3   1 -14   33.68    2.98
   1   3  14   31.16    2.82
  -3  -1 -14   35.14    3.38
  -3   1 -14   37.10    3.89
   1  -3  14   36.02    3.54
  -1   3  14   31.70    3.42
   1   3  14   32.55    3.35
   1  -3  14   36.11    3.01
  -1   3  14   31.48    3.00
  -3   1 -14   34.19    3.72
  -1  -3  14   36.61    3.23
  -3  -1 -14   35.80    3.73
  -1   3  14   33.53    3.25
   1  -3  14   37.61    3.36
  -1  -3  14   31.88    2.79
  -1   3  14   30.99    2.92
  -3  -1 -14   33.28    3.14
   1  -3  14   35.05    2.93
   3   1 -14   27.97    2.65
  -1  -3  14   31.61    2.96
   3   1 -14   28.50    2.96
   3  -1 -14   29.67    3.02
   3  -1 -14   30.57    2.59
  -1  -3  13   82.57    4.70
   3  -1 -13   88.15    4.33
   3   1 -13   81.37    4.38
  -3   1 -13   96.05    3.59
  -3  -1 -13   95.13    3.86
  -3   1 -13   80.37    4.57
  -3   1 -13   86.30    5.25
   3   1 -13   76.51    4.14
   1   3  13   88.73    4.38
   3  -1 -13   74.04    3.80
   1  -3  13   86.92    4.77
  -3  -1 -13   80.16    4.86
  -3  -1 -13   81.93    4.31
  -1   3  13   85.32    4.39
   1  -3  13   86.70    4.33
  -3  -1 -13   87.74    5.20
  -1  -3  13   90.90    4.50
  -1   3  13   86.04    4.59
  -3   1 -13   93.29    5.21
   1   3  13   79.28    4.10
  -1   3  13   97.65    4.87
  -1  -3  13   86.90    4.26
  -3   1 -13   81.26    3.90
  -3  -1 -13   96.89    4.60
   1   3  13   90.68    3.57
  -1   3  13   97.35    4.32
   1  -3  13   87.69    3.74
   3   1 -13   98.18    4.43
   3   1 -13   96.96    4.13
   1  -3  13   96.01    4.26
  -1  -3  13   96.45    4.29
   3  -1 -13   93.34    4.41
   3  -1 -13   93.82    3.92
   3   1 -13   90.47    3.61
  -3  -1 -13   91.78    4.08
  -1  -3  12  198.43    6.45
   1  -3  12  186.08    5.58
   3   1 -12  188.73    5.72
   3   1 -12  174.58    5.99
   3  -1 -12  170.81    5.78
  -3   1 -12  160.45    5.09
  -3   1 -12  190.88    6.54
   3   1 -12  185.70    6.35
  -3  -1 -12  197.21    6.82
   1  -3  12  197.53    6.51
  -3   1 -12  207.88    7.20
  -1  -3  12  183.35    5.24
   1  -3  12  197.00    5.97
  -3  -1 -12  190.17    6.23
  -1   3  12  184.24    6.07
   1   3  12  184.34    5.80
   1  -3  12  191.46    6.25
  -1   3  12  174.58    6.19
   1   3  12  182.92    5.44
  -3  -1 -12  188.28    6.97
  -1  -3  12  184.40    6.16
  -3   1 -12  194.32    6.93
  -1  -3  12  179.54    5.85
   1  -3  12  176.60    5.08
  -3  -1 -12  174.06    6.05
   1  -3  12  174.10    5.21
  -3   1 -12  174.41    5.57
  -1  -3  12  178.97    5.77
   1   3  12  168.33    5.15
   1   3  12  164.10    4.79
  -1   3  12  160.29    4.73
  -3  -1 -12  169.06    5.44
   3   1 -12  170.41    5.80
   3   1 -12  164.61    5.08
   3  -1 -12  170.85    5.85
   3  -1 -12  161.29    5.29
  -3   1 -12  174.42    5.59
  -1   3  11   50.50    4.73
   3   1 -11   49.67    5.72
   3  -1 -11   53.42    6.26
   1   3  11   51.83    5.50
   1  -3  11   43.62    5.18
   3  -1 -11   48.69    5.54
  -1  -3  11   40.96    5.26
   3   1 -11   48.50    5.41
   1  -3  11   42.81    3.85
  -1  -3  11   44.85    4.64
  -3  -1 -11   42.90    3.76
   1  -3  11   44.96    3.03
   3  -1 -11   47.00    4.24
   3   1 -11   43.67    3.99
   3   1 -11   47.20    4.40
  -3  -1 -11   55.30    5.77
  -3   1 -11   45.92    3.55
   1  -3  11   45.33    4.36
   1   3  11   41.38    3.70
  -3  -1 -11   44.02    3.88
  -3  -1 -11   44.66    4.78
  -3   1 -11   47.43    5.12
  -3   1 -11   45.38    4.87
  -1   3  11   42.87    4.32
  -3  -1 -11   47.16    4.34
   1  -3  11   47.42    4.19
  -1  -3  11   47.28    3.56
   1   3  11   43.31    3.95
  -3  -1 -11   44.85    5.07
   1   3  11   48.42    3.75
  -3   1 -11   48.80    4.91
   1  -3  11   49.99    4.54
  -1   3  11   46.65    4.48
  -1  -3  11   47.84    4.37
   1  -3  11   43.32    3.55
  -1  -3  11   47.04    4.30
  -3   1 -11   49.16    4.00
   1  -3  11   41.43    3.59
  -3  -1 -11   47.47    4.50
  -1   3  11   50.80    3.27
  -1  -3  11   44.65    4.09
   1   3  11   49.51    3.65
  -3  -1 -11   47.60    3.86
   3   1 -11   43.38    4.07
   3   1 -11   42.74    3.48
   3  -1 -11   44.34    3.75
  -3   1 -11   44.67    4.02
   3  -1 -11   47.69    3.60
  -1   3  10   68.69    5.20
   3   1 -10   62.50    5.98
   3  -1 -10   59.15    6.19
   1   3  10   65.07    5.60
   3   1 -10   69.88    5.75
   1  -3  10   55.11    5.50
  -1  -3  10   60.48    5.74
   3  -1 -10   73.40    5.95
   1   3  10   68.17    5.02
   1  -3  10   50.58    3.84
  -1  -3  10   50.48    4.52
   3   1 -10   58.45    3.90
  -3  -1 -10   61.10    3.83
   1  -3  10   58.50    3.38
  -3   1 -10   65.11    3.69
  -3  -1 -10   74.41    6.11
   1  -3  10   64.06    3.87
  -3   1 -10   64.76    4.88
   1   3  10   52.86    3.87
  -1  -3  10   53.01    4.32
  -3   1 -10   55.36    4.73
  -3  -1 -10   58.40    4.00
   1  -3  10   52.83    4.49
  -3  -1 -10   60.16    4.86
  -1  -3  10   58.03    3.53
  -1   3  10   50.96    4.02
  -1  -3  10   50.95    4.21
   1   3  10   48.39    3.95
  -3   1 -10   65.52    4.90
   1   3  10   52.73    3.70
   1  -3  10   52.29    4.18
  -1   3  10   50.68    4.30
  -3  -1 -10   62.78    4.94
  -1   3  10   52.35    3.99
  -1   3  10   54.68    3.99
   1   3  10   59.28    3.67
  -1  -3  10   65.34    4.13
  -1   3  10   62.88    3.31
  -1   3  10   61.02    3.93
  -3  -1 -10   59.52    3.91
   3   1 -10   57.49    3.52
   3   1 -10   54.97    4.07
   3  -1 -10   57.60    3.53
   3  -1 -10   57.96    3.85
  -3  -1 -10   60.55    3.03
  -3   1 -10   63.42    3.94
   3   1  -9   28.56    4.73
  -1   3   9   30.67    4.02
   1   3   9   26.94    4.48
   1  -3   9   23.01    4.60
  -1  -3   9   19.26    4.57
   3  -1  -9   25.46    4.72
   1   3   9   26.60    3.94
   3   1  -9   21.91    4.58
   1  -3   9   36.45    3.32
  -1  -3   9   36.57    3.80
   1  -3   9   26.90    3.01
  -3  -1  -9   28.85    3.10
  -1  -3   9   28.77    2.82
   3   1  -9   27.22    3.21
   1  -3   9   23.63    3.29
  -3  -1  -9   24.45    4.76
  -3   1  -9   23.90    2.99
  -3   1  -9   22.04    3.81
  -1  -3   9   36.85    3.51
   1  -3   9   36.86    3.61
  -3  -1  -9   34.34    3.95
  -3   1  -9   36.32    4.23
   1   3   9   31.67    3.21
  -3  -1  -9   39.85    3.48
  -1   3   9   35.56    3.51
   1   3   9   31.62    3.39
   1  -3   9   32.97    3.57
   1   3   9   28.26    3.19
  -1  -3   9   32.98    3.32
  -3   1  -9   30.72    4.00
  -1   3   9   31.46    3.41
   1   3   9   34.54    3.32
  -3  -1  -9   30.02    4.00
   1   3   9   28.42    3.21
  -1   3   9   26.06    3.30
  -3   1  -9   27.84    3.05
   3   1  -9   22.39    2.68
  -3  -1  -9   23.29    3.13
   3   1  -9   25.81    3.20
  -3  -1  -9   25.89    2.40
   3  -1  -9   24.03    2.90
  -1   3   9   29.93    3.33
   1   3   9   25.60    3.11
  -1  -3   9   31.66    3.24
  -3   1  -9   26.90    2.65
  -1   3   9   25.30    3.27
  -1   3   9   27.06    2.66
   1   3   8   91.18    3.85
   1  -3   8   80.65    3.77
  -1   3   8   77.28    3.56
  -3   1  -8   81.45    3.05
   1   3   8   84.78    3.57
  -1   3   8   81.54    3.06
   3   1  -8   84.79    5.44
   3   1  -8   78.09    5.62
  -1   3   8   81.11    4.89
   1   3   8   83.30    5.18
   3  -1  -8   77.64    5.03
   1   3   8   88.82    3.66
  -3  -1  -8   83.80    3.39
  -3   1  -8   83.26    3.56
   3   1  -8   75.25    3.07
  -3  -1  -8   80.38    3.74
   1  -3   8   80.59    3.71
   1  -3   8   79.78    3.68
  -3   1  -8   79.72    4.63
  -3  -1  -8   86.11    5.57
   3   1  -8   79.88    3.46
  -3  -1  -8   78.95    3.40
  -1  -3   8   80.87    3.40
   1  -3   8   84.29    5.36
   1   3   8   83.57    4.66
  -1  -3   8   90.22    5.66
   3   1  -8   84.71    5.28
  -3   1  -8   76.45    4.06
   3  -1  -7   25.00    3.57
   3   1  -7   22.67    4.06
  -1   3   7   25.02    3.21
   1   3   7   24.14    3.56
   3  -1  -7   23.85    4.00
  -3  -1  -7   22.90    2.62
   3   1  -7   19.88    2.01
   1  -3   7   22.13    2.59
  -3   1  -7   24.91    2.35
  -3  -1  -7   25.15    2.20
  -3   1  -7   23.89    3.16
   1  -3   7   20.65    2.58
  -1  -3   7   23.97    2.07
   1  -3   7   21.29    2.53
   1   3   7   23.74    2.47
  -1   3   7   23.17    2.50
  -1   3   7   23.85    1.96
  -3   1  -7   25.84    2.01
  -3  -1  -7   24.35    2.18
   3   1  -7   20.48    2.27
  -1  -3   7   23.07    2.35
  -1  -3   7   28.33    4.01
   3   1  -7   25.42    3.74
   1   3   7   22.34    3.74
   1   3   7   21.05    3.14
  -3   1  -7   22.96    2.79
  -3  -1  -7   22.55    3.74
   1  -3   7   27.17    3.96
   1  -3   7   22.71    2.53
   3   1  -6  308.09    8.39
  -1   3   6  297.44    7.61
   1  -3   6  294.97    6.78
   3  -1  -6  308.40    7.82
  -3  -1  -6  301.54    5.96
  -3   1  -6  287.15    5.82
  -3  -1  -6  288.06    5.73
   1   3   6  304.09    5.97
   1  -3   6  293.11    6.16
  -3  -1  -6  293.64    5.94
  -3   1  -6  285.87    7.20
  -3  -1  -6  289.17    8.01
  -1  -3   6  276.87    5.65
  -1   3   6  281.25    6.01
   1  -3   6  288.31    6.19
  -3  -1  -6  296.73    5.70
   1   3   6  293.83    5.83
  -1  -3   6  295.61    6.04
   1  -3   6  287.74    8.11
  -1  -3   6  284.00    8.03
  -3   1  -6  281.81    6.76
   1   3   6  271.98    7.66
   3   1  -5   91.77    4.26
   3   1  -5   77.43    3.87
  -1   3   5   73.59    3.51
   1  -3   5   68.89    3.06
  -1  -3   5   61.78    2.01
   3  -1  -5   75.17    3.70
   1  -3   5   72.08    2.61
  -3  -1  -5   67.62    2.42
  -1  -3   5   67.96    2.62
  -3   1  -5   76.56    3.34
  -3  -1  -5   73.71    3.82
   1  -3   5   68.36    2.64
  -1  -3   5   61.48    2.56
  -1   3   5   75.78    2.73
  -3   1  -5   81.91    3.24
   1   3   5   76.25    3.92
   3   1  -5   72.41    3.70
   3   1  -4  837.83   15.08
   1   3   4  893.04   15.55
  -3  -1  -4  853.61   15.05
  -1  -3   4  831.49   15.48
   1  -3   4  852.26   15.64
  -3   1  -4  861.47   14.55
  -1   3   4  827.05   13.74
   3  -1  -4  875.62   15.14
   3  -1  -4  812.69   13.77
   1   3   4  880.55   15.36
  -1   3   4  878.67   15.24
   3   1  -4  881.97   15.42
   3   1  -4  840.82   14.77
   3   1  -4  856.38   15.58
   3  -1  -4  838.14   14.46
   1   3   4  852.79   14.41
  -3   1  -4  855.54   14.74
  -3  -1  -4  872.93   15.56
  -3  -1  -4  776.01   13.43
  -3   1  -3 1838.89   28.73
   1  -3   3 1876.97   29.72
  -1   3   3 1900.97   28.66
   1   3   3 1856.39   29.54
  -1   3   3 1746.47   27.58
  -3  -1  -3 1900.75   29.12
   3   1  -3 1890.90   29.16
  -1  -3   3 1804.18   29.55
   3   1  -3 1875.81   29.62
   3  -1  -3 1826.02   28.49
  -1   3   3 1851.06   29.40
   1   3   3 1764.44   28.40
   3   1  -3 1817.55   28.88
   1   3   3 1846.57   29.11
   1   3   3 1847.77   29.32
  -3  -1  -3 1722.60   27.84
  -1   3   3 1788.86   28.73
  -3   1  -3 1806.59   28.79
   1  -3   2  335.21    6.99
  -3  -1  -2  339.23    6.41
  -1   3   2  321.29    5.92
   3   1  -2  338.41    6.54
  -1  -3   2  329.88    6.83
   1   3   2  338.39    6.59
   3  -1  -2  293.58    5.18
   3   1  -2  323.75    6.38
   3   1  -2  332.55    6.52
   1   3   2  330.68    6.69
   1   3   2  317.68    5.91
  -3   1  -2  311.70    6.73
  -1   3   2  315.23    6.35
   1   3   2  285.18    5.09
  -3  -1  -2  313.56    5.75
   1   3   1 1306.29   19.76
   3  -1  -1 1288.74   19.59
   1  -3   1 1447.59   21.09
  -3  -1  -1 1373.21   20.29
  -1  -3   1 1415.25   20.84
   1   3   1 1371.33   21.01
   3   1  -1 1403.60   20.49
   3   1  -1 1346.07   20.79
   1   3   1 1417.59   20.79
   3   1  -1 1348.00   20.63
   1  -3   1 1404.05   20.82
   1   3   1 1255.08   19.33
   1   3   1 1352.82   20.87
  -1   3   1 1347.71   19.87
  -3  -1  -1 1350.36   20.21
  -1   3   1 1352.52   20.78
  -3   1  -1 1440.59   20.97
  -3  -1  -1 1264.45   20.89
  -3   1  -1 1398.43   21.11
  -1   3   0   73.14    1.98
   3   1   0   72.40    2.66
   3  -1   0   65.13    1.76
  -1  -3   0   82.66    2.46
  -1   3   0   73.73    2.57
   1  -3   0   67.12    2.41
   1   3   0   66.42    2.10
  -3  -1   0   61.35    1.94
   3   1   0   71.87    2.81
   1  -3   0   67.55    2.64
   1   3   0   63.50    2.44
   1   3   0   69.00    2.61
  -1   3   0   67.36    2.71
   1  -3   0   69.13    2.54
  -1   3   0   65.97    2.14
   1   3   0   66.17    1.93
   3   1   0   66.31    2.53
   1  -3   0   62.97    1.60
  -1  -3   0   68.19    2.54
  -1  -3   0   66.44    2.18
  -3   1   0   62.33    2.74
  -1   3  -1 1469.97   22.86
   3  -1   1 1392.32   22.01
   3   1   1 1433.24   23.06
  -1  -3  -1 1431.00   22.10
   3  -1   1 1451.24   22.61
   1  -3  -1 1389.50   22.19
  -3  -1   1 1309.84   21.56
   3   1   1 1468.33   23.14
   1  -3  -1 1458.84   23.00
   3  -1   1 1406.13   21.70
  -1   3  -1 1494.92   23.36
   1   3  -1 1416.29   22.39
  -1  -3  -1 1432.87   22.66
   1  -3  -1 1437.25   22.83
   3  -1   1 1446.93   22.88
   1  -3  -1 1393.55   22.11
  -1  -3  -1 1398.15   22.58
  -3   1   1 1476.13   23.29
  -3   1   1 1480.17   23.07
   1  -3  -2  134.09    3.64
   3  -1   2  138.03    3.21
  -1  -3  -2  150.37    3.94
   1   3  -2  130.52    2.92
  -1   3  -2  136.74    3.72
   1  -3  -2  120.27    2.52
   1  -3  -2  133.10    3.55
   3  -1   2  142.87    4.18
   1   3  -2  121.84    3.41
   1   3  -2  134.81    3.68
  -1   3  -2  133.91    4.03
  -3   1   2  113.83    2.72
  -1  -3  -2  133.45    3.73
   1  -3  -2  132.52    3.39
   3   1   2  135.08    4.31
   3  -1   2  129.82    3.62
   1   3  -2  129.72    3.54
  -3  -1   2  129.88    3.52
  -3   1   2  132.01    3.83
  -3   1   2  130.17    4.04
   1  -3  -3 1857.99   28.74
  -1   3  -3 1841.96   29.11
  -1  -3  -3 1820.20   29.14
   3   1   3 1805.51   29.41
   1  -3  -3 1832.31   28.75
   3   1   3 1802.12   29.81
  -1  -3  -3 1798.41   29.21
   1   3  -3 1832.82   29.50
   1  -3  -3 1844.81   28.95
  -1  -3  -3 1817.46   29.01
   1   3  -3 1836.77   29.18
   3  -1   3 1852.72   29.69
   3  -1   3 1807.36   29.01
   1   3  -3 1829.64   29.25
  -3  -1   3 1785.80   28.61
  -3   1   3 1822.13   29.13
   1  -3  -4 1362.18   18.08
   3   1   4 1309.81   18.99
  -1  -3  -4 1304.29   18.57
   3  -1   4 1257.59   18.99
  -3   1   4 1318.58   18.42
  -3  -1   4 1257.62   17.55
   3  -1   4 1325.22   19.35
   3   1   4 1273.93   19.19
   1   3  -4 1330.13   18.88
   1  -3  -4 1333.44   18.62
   1   3  -4 1347.19   18.96
   3   1   4 1311.44   17.72
  -1  -3  -4 1337.13   18.92
  -1  -3  -4 1300.75   18.31
   1   3  -4 1335.02   19.12
   3   1   5   80.17    4.21
   3   1   5   81.31    3.03
   3  -1   5   85.90    3.73
  -1  -3  -5   85.89    3.78
  -3   1   5   74.93    2.51
   3  -1   5   88.23    4.37
  -1  -3  -5   86.17    4.16
   1  -3  -5   87.46    4.12
   3  -1   5   77.97    2.81
   3   1   5   79.39    2.78
  -3  -1   5   82.36    3.06
  -3   1   5   80.57    3.59
  -3   1   5   77.43    2.57
  -1  -3  -5   79.73    2.76
   1   3  -5   77.24    2.49
   1   3  -5   78.37    2.52
  -3  -1   5   76.47    2.72
   3  -1   5   77.52    2.71
  -1  -3  -5   70.85    2.73
   1   3  -5   75.65    2.54
  -1   3  -5   73.40    2.47
   3  -1   5   85.50    3.23
   3   1   5   85.59    4.21
  -1  -3  -5   87.85    3.99
   3  -1   5   89.21    4.24
   3   1   5   80.89    3.45
   1  -3  -5   84.90    3.55
  -1  -3  -6   71.98    4.35
   3  -1   6   64.32    4.33
  -3   1   6   55.13    2.46
  -1  -3  -6   65.33    3.80
   1   3  -6   53.19    3.02
   3   1   6   57.10    2.75
   1  -3  -6   68.62    4.32
   3   1   6   63.48    4.18
  -1   3  -6   61.80    2.68
   1   3  -6   53.24    2.65
   3  -1   6   62.45    2.87
   3   1   6   60.83    2.79
   1   3  -6   64.06    2.50
   3  -1   6   64.10    2.78
  -1  -3  -6   66.85    2.54
   3  -1   6   63.69    2.44
   3   1   6   63.23    2.78
  -1   3  -6   60.47    2.23
   3  -1   6   60.92    2.69
  -1   3  -6   57.17    2.50
  -1  -3  -6   59.30    2.66
   3  -1   6   61.72    2.91
  -3  -1   6   61.33    2.71
  -3   1   6   57.32    2.58
  -1   3  -6   62.63    2.33
  -1  -3  -6   62.46    2.82
  -1   3  -6   63.61    2.53
   1   3  -6   61.03    2.72
   3  -1   6   57.21    3.11
   1  -3  -6   60.65    3.49
   3   1   6   61.15    3.26
   3   1   6   61.54    3.73
   3  -1   6   62.96    4.02
  -1  -3  -6   67.39    4.03
   1  -3  -7   33.21    4.22
  -1  -3  -7   31.64    4.22
   1   3  -7   27.97    2.83
   3   1   7   30.16    3.88
   3   1   7   26.90    2.14
  -1  -3  -7   30.75    3.46
  -1  -3  -7   26.31    2.69
   3  -1   7   26.55    2.70
  -1   3  -7   28.00    2.49
   3  -1   7   26.31    2.71
   3   1   7   27.17    2.70
   1   3  -7   22.88    2.15
   1   3  -7   27.85    2.54
   3   1   7   25.85    2.48
  -1   3  -7   37.47    2.15
   1  -3  -7   31.73    2.31
  -1  -3  -7   27.18    2.43
   3  -1   7   28.25    2.71
   3   1   7   27.12    2.44
  -1   3  -7   27.02    2.10
  -1   3  -7   45.54    2.69
   3  -1   7   29.33    2.65
  -3  -1   7   27.22    2.67
  -3   1   7   27.94    2.40
  -1  -3  -7   28.63    2.60
  -1   3  -7   27.64    2.44
   1   3  -7   26.93    2.57
  -1   3  -7   29.36    2.10
   1  -3  -7   25.50    2.26
   3  -1   7   26.63    3.75
  -1  -3  -7   30.79    3.74
   1  -3  -7   27.70    3.26
   3   1   7   26.90    3.50
   3  -1   7   30.55    3.54
   3   1   7   28.02    2.72
   3  -1   7   29.07    2.82
   3  -1   8   12.42    3.44
   3  -1   8   13.30    3.99
   3   1   8   13.03    3.54
  -1  -3  -8   19.20    3.92
   1  -3  -8   10.63    3.25
   3   1   8   18.20    2.49
   1  -3  -8   17.34    2.82
   1   3  -8   17.95    2.49
  -1  -3  -8   15.15    2.95
   3  -1   8   13.89    2.96
  -1   3  -8   18.51    2.70
   3   1   8   22.94    2.94
  -1  -3  -8   17.57    2.99
   3  -1   8   13.69    2.80
   3  -1   8   18.05    2.77
   3  -1   8   16.28    2.86
  -1   3  -8   14.00    2.62
  -1  -3  -8   15.21    2.72
   3   1   8   14.36    2.71
  -1   3  -8   14.34    2.11
   3   1   8   13.37    2.40
   3  -1   8   14.42    2.77
  -3  -1   8   14.71    2.97
   1   3  -8   15.35    2.64
   1   3  -8   14.55    2.59
  -3   1   8   16.54    2.81
   3   1   8   14.54    2.20
  -3   1   8   19.64    2.86
   3   1   8   13.44    2.59
  -1   3  -8   14.69    2.09
   3  -1   8   13.55    2.90
  -1  -3  -8   16.18    4.36
   1  -3  -8   15.44    4.36
   1   3  -8   11.08    2.96
  -1  -3  -8   16.71    3.59
  -1  -3  -8   18.41    2.80
   1  -3  -8   17.34    2.37
  -1   3  -8   17.96    2.63
  -1   3  -8   17.00    2.18
   1  -3  -9   27.05    5.24
  -1  -3  -9   30.22    5.39
  -1  -3  -9   30.68    4.08
  -1   3  -9   30.62    4.62
  -1  -3  -9   33.50    4.66
   3   1   9   28.38    4.80
   1  -3  -9   29.24    3.87
   3  -1   9   30.39    4.10
   3  -1   9   29.89    4.84
   1   3  -9   44.66    4.16
  -3  -1   9   32.59    3.08
  -1   3  -9   34.45    3.15
  -1   3  -9   35.38    2.67
  -3   1   9   35.10    3.25
   3  -1   9   30.29    2.88
  -1   3  -9   40.34    4.71
  -3  -1   9   41.51    3.55
  -3   1   9   43.55    3.68
   3  -1   9   42.01    3.26
   3   1   9   41.17    3.06
   3   1   9   36.14    3.38
   3  -1   9   40.88    3.41
  -1  -3  -9   38.69    3.66
  -1   3  -9   40.18    3.73
   1   3  -9   41.34    3.69
   3  -1   9   39.54    3.20
  -3   1   9   37.38    3.60
   3   1   9   43.19    2.90
  -3   1   9   35.69    3.20
  -3   1   9   39.78    3.56
  -3  -1   9   38.44    3.72
  -3   1   9   34.49    3.73
   3   1   9   37.95    3.27
  -3  -1   9   36.01    3.47
  -1   3  -9   32.96    2.59
   3   1   9   31.01    2.56
   1   3  -9   32.02    3.32
   3  -1   9   30.47    3.41
   1   3  -9   29.93    3.02
   3  -1   9   31.86    3.38
   3   1   9   31.20    3.03
   3   1   9   32.26    3.00
  -3   1   9   32.94    3.37
  -1   3  -9   33.32    3.30
  -3  -1   9   33.89    3.57
   1   3  -9   33.69    3.20
  -1  -3  -9   34.17    3.54
   3   1   9   32.60    3.03
  -1  -3  -9   36.32    3.60
   1  -3  -9   35.19    3.28
  -1   3  -9   35.00    3.37
   3  -1   9   34.92    3.62
   3  -1   9   32.37    3.34
   3   1   9   35.98    3.44
   1  -3 -10  245.30    9.57
  -1   3 -10  236.50    8.50
   3   1  10  243.22    9.02
   3  -1  10  247.90    7.77
   3  -1  10  259.17    9.34
  -1  -3 -10  247.37    8.73
   1   3 -10  246.43    7.25
  -3  -1  10  265.40    7.47
   1  -3 -10  245.17    6.88
  -3   1  10  240.42    6.23
  -1   3 -10  232.11    5.61
  -1   3 -10  245.98    6.32
   3  -1  10  236.86    5.96
   1   3 -10  244.14    8.07
   3   1  10  249.14    6.48
   3   1  10  253.28    6.48
  -3  -1  10  250.50    6.75
  -1   3 -10  253.28    8.27
   3  -1  10  247.34    6.50
  -3   1  10  254.46    7.03
  -1  -3 -10  244.26    6.46
   3   1  10  254.42    6.85
   3  -1  10  262.42    6.89
  -1   3 -10  241.91    7.00
   3  -1  10  253.27    6.44
  -3   1  10  232.66    6.14
   3   1  10  250.47    6.17
   3   1  10  260.67    6.64
  -3   1  10  253.01    6.88
  -1  -3 -10  236.32    7.10
  -3   1  10  245.70    6.71
  -3  -1  10  248.68    6.68
   1   3 -10  231.48    6.64
  -1   3 -10  244.08    6.93
  -3  -1  10  253.04    6.95
  -3   1  10  250.38    6.88
  -3  -1  10  243.97    6.58
   3   1  10  252.74    6.58
   3  -1  10  241.43    6.63
  -3   1  10  243.00    6.53
   1   3 -10  233.26    5.74
   1   3 -10  257.75    6.64
   1   3 -10  237.19    6.19
  -1   3 -10  226.83    5.50
   3   1  10  245.07    6.24
   3  -1  10  241.90    6.72
   1   3 -10  250.01    6.42
   1  -3 -10  252.47    6.57
  -1  -3 -10  240.17    6.54
  -1  -3 -10  254.17    6.76
   1  -3 -10  240.80    6.13
   3   1  10  243.98    6.22
   1  -3 -11   41.99    6.11
   1  -3 -11   41.31    5.11
   3   1  11   43.86    5.65
  -1   3 -11   39.32    5.11
  -3  -1  11   38.96    4.90
   1   3 -11   40.47    3.64
   1   3 -11   39.41    4.10
  -1  -3 -11   41.95    3.95
  -1   3 -11   41.88    3.66
   3  -1  11   39.79    3.08
  -3   1  11   35.68    3.19
   3  -1  11   41.91    4.23
   3   1  11   38.99    4.31
  -3  -1  11   37.26    4.17
  -1   3 -11   39.21    4.31
   3   1  11   43.64    4.01
   3  -1  11   40.75    3.92
  -3   1  11   40.17    3.99
  -3   1  11   39.94    4.13
  -1  -3 -11   38.53    4.44
  -1   3 -11   37.65    3.96
   3   1  11   40.00    3.45
  -3   1  11   39.38    4.36
  -3  -1  11   39.51    4.32
  -3   1  11   45.61    4.19
   3   1  11   39.35    3.83
  -3  -1  11   40.69    3.96
  -3  -1  11   37.77    4.29
   3   1  11   39.84    3.74
  -1  -3 -11   40.15    3.61
  -1   3 -11   43.61    5.35
   3  -1  11   38.65    3.90
   1   3 -11   29.49    5.13
   1   3 -11   40.90    3.54
  -3   1  11   42.68    3.93
   1   3 -11   41.10    2.99
   1   3 -11   40.16    3.99
  -1  -3 -11   42.36    4.23
   3   1  11   41.08    3.32
   1  -3 -11   40.74    4.22
   1  -3 -11   38.47    3.97
   3  -1  11   44.27    3.90
  -1  -3 -11   39.73    4.28
  -1  -3 -11   44.54    4.24
  -3  -1  12  100.74    5.68
  -1   3 -12   78.88    4.11
  -1  -3 -12   79.86    4.48
   1   3 -12   78.62    4.54
   1   3 -12   74.22    4.07
   3  -1  12   94.91    4.92
   3   1  12   88.86    4.99
   3   1  12   89.93    4.34
  -3  -1  12   92.51    4.80
   3  -1  12   93.86    4.30
  -1  -3 -12   85.75    5.02
  -3   1  12   87.22    4.70
  -1   3 -12   86.58    4.91
   3   1  12   91.52    4.16
  -3   1  12   88.43    4.46
  -3   1  12   83.97    4.84
  -3   1  12   80.03    4.44
  -3  -1  12   86.37    4.93
   3   1  12   77.89    4.47
  -3  -1  12   93.08    4.97
  -1   3 -12  103.49    6.03
   3  -1  12   88.91    3.78
  -1  -3 -12   94.04    4.20
   3   1  12   85.93    4.17
   1   3 -12   96.96    6.01
   3  -1  12   95.91    4.55
   1   3 -12   69.97    3.80
  -3   1  12   69.09    4.18
  -1  -3 -12   78.46    4.52
  -1  -3 -12   77.45    3.87
   1  -3 -12   83.25    4.59
  -1  -3 -12   81.11    4.98
  -1  -3 -12   82.02    4.64
   1  -3 -12   78.82    4.64
   1  -3 -12   77.10    4.29
  -3  -1  13   85.33    5.23
   1   3 -13   90.96    3.72
  -1  -3 -13   94.63    4.24
  -1   3 -13   90.68    3.82
   1   3 -13   92.67    4.32
   3  -1  13   93.75    3.89
   3   1  13   85.21    3.76
  -1  -3 -13   85.51    4.70
   1  -3 -13   84.09    4.60
  -3  -1  13   88.11    4.45
  -3   1  13   90.58    4.73
   3  -1  13   89.78    4.04
   1   3 -13   85.30    4.76
  -1   3 -13   87.11    4.63
   3   1  13   85.33    4.00
  -3   1  13   89.54    4.57
  -3   1  13   90.19    4.15
  -3  -1  13   94.19    4.75
   3   1  13   92.65    4.40
   3  -1  13   92.04    4.30
   3  -1  13   94.35    4.72
   3   1  13   88.24    4.74
   3  -1  13   85.17    4.13
   1   3 -13   86.37    5.36
  -1   3 -13   87.58    5.37
  -1  -3 -13  100.12    4.41
  -1  -3 -13   92.46    3.62
   1  -3 -13  103.05    4.47
   1  -3 -13   92.88    4.16
   1  -3 -13  108.43    4.54
  -3   1  13  103.89    4.13
  -1  -3 -14   39.72    3.01
   1   3 -14   42.64    3.06
   1  -3 -14   39.29    2.73
  -1   3 -14   48.68    3.89
   1   3 -14   43.19    3.79
   1   3 -14   49.32    4.17
  -3  -1  14   44.63    3.41
  -3   1  14   38.71    2.60
  -3  -1  14   41.79    2.86
  -3   1  14   47.25    3.51
  -1  -3 -14   43.99    3.48
   3  -1  14   46.15    3.13
  -1  -3 -14   45.45    3.32
  -3   1  14   46.18    3.42
  -1   3 -14   45.13    3.23
   1   3 -14   43.97    3.35
   3   1  14   43.58    2.52
  -3  -1  14   45.34    3.30
   3  -1  14   48.67    2.92
   1  -3 -14   46.84    3.35
   3   1  14   48.62    3.64
  -1  -3 -14   50.51    3.85
   1  -3 -14   39.93    2.85
   1  -3 -14   42.57    3.08
  -1  -3 -14   39.73    3.00
   3   1  14   41.15    2.77
  -1   3 -14   35.10    2.56
  -3   1  14   42.61    2.78
   1   3 -15    2.79    1.95
  -1   3 -15    3.07    2.08
   1   3 -15    0.88    2.35
  -3  -1  15    3.84    1.91
  -3   1  15    2.92    2.12
  -1  -3 -15    2.29    2.12
   3  -1  15    2.65    1.84
   1  -3 -15    3.21    2.11
  -1  -3 -15    2.09    2.10
   3   1  15    1.94    2.16
  -3  -1  15    3.18    1.83
   1  -3 -15    1.67    1.74
  -3  -1  15    2.05    1.85
   3  -1  15    1.57    1.48
  -1  -3 -15    4.00    1.83
   1  -3 -15    3.04    1.81
  -1   3 -16   20.24    1.18
   3   2 -15   80.28    2.94
   2   3  15   84.86    3.00
   3  -2 -15   77.02    2.76
   2  -3  15   79.48    2.80
  -2  -3  15   81.96    2.72
  -2  -3  15   78.48    2.46
  -2   3  15   77.50    2.60
  -3  -2 -15   83.52    2.79
  -3   2 -15   83.37    3.17
  -2   3  15   84.65    3.03
   3   2 -15   78.01    2.88
  -3  -2 -15   73.57    2.34
   2  -3  15   81.41    2.76
  -2  -3  14    8.82    3.09
   3  -2 -14    6.46    2.55
   3  -2 -14    5.88    2.60
   3   2 -14    8.36    2.44
  -3  -2 -14    7.04    2.06
  -3   2 -14    6.50    3.03
   3   2 -14    5.83    3.21
   2  -3  14    7.23    2.85
  -2  -3  14    8.05    2.96
  -3  -2 -14    8.91    2.63
  -2   3  14    6.56    3.17
   3   2 -14    6.68    2.54
   2  -3  14    8.23    2.74
  -3  -2 -14    7.94    2.76
   2   3  14    8.16    2.94
  -2   3  14    6.02    2.85
  -2  -3  14    9.26    2.73
   2  -3  14    7.85    2.74
   3  -2 -14    4.15    2.91
  -2  -3  14    6.92    2.67
   2  -3  14    6.69    2.19
  -3  -2 -14    3.19    2.81
  -2   3  14    7.83    2.68
   2  -3  14    5.31    2.46
   3   2 -14    6.11    2.22
  -2  -3  14    7.05    2.53
  -3   2 -14    4.84    2.37
  -3  -2 -14    5.27    2.30
   3  -2 -14    7.65    2.20
  -2  -3  13  214.76    6.45
   3  -2 -13  201.67    5.75
   3   2 -13  192.31    5.63
   3   2 -13  200.19    5.83
  -3  -2 -13  193.06    5.25
  -3   2 -13  181.16    4.78
   2   3  13  200.93    5.31
  -3   2 -13  207.66    6.40
   2  -3  13  216.28    6.06
  -3  -2 -13  208.35    6.08
  -2  -3  13  203.77    6.12
   3   2 -13  186.14    6.23
  -2   3  13  200.95    6.46
  -3  -2 -13  193.94    6.11
   2   3  13  213.63    6.34
   2  -3  13  212.41    6.00
  -2   3  13  196.32    5.54
  -3   2 -13  204.57    6.28
  -3  -2 -13  205.56    6.40
   2   3  13  196.35    5.39
  -2   3  13  198.00    6.10
  -2   3  13  205.99    6.05
   2   3  13  191.33    5.24
  -2  -3  13  213.29    5.87
  -2  -3  13  203.69    5.88
  -2   3  13  203.20    5.43
   2  -3  13  205.53    5.42
   2   3  13  194.51    5.71
  -2   3  13  213.34    5.94
  -3  -2 -13  212.16    6.14
   3   2 -13  197.80    5.58
  -2  -3  13  203.56    5.71
   3   2 -13  197.76    5.43
   3  -2 -13  197.32    5.34
   3  -2 -13  203.49    5.73
  -3  -2 -13  197.53    5.39
  -2  -3  12   36.95    4.76
  -3  -2 -12   42.20    3.57
   3   2 -12   42.84    4.19
   3  -2 -12   44.77    4.18
  -3   2 -12   41.71    3.24
  -3  -2 -12   42.09    4.35
  -3   2 -12   36.97    4.91
  -2  -3  12   40.12    4.36
   2   3  12   39.77    3.63
   2  -3  12   37.79    4.22
   3   2 -12   41.62    4.92
   2   3  12   43.28    3.71
   2   3  12   39.56    4.37
  -2   3  12   39.54    3.84
  -3  -2 -12   40.43    4.52
   2  -3  12   47.43    4.43
  -3  -2 -12   41.25    4.71
  -3   2 -12   43.97    4.57
   2   3  12   37.49    3.72
  -2   3  12   37.13    4.26
   2   3  12   36.46    3.51
  -2   3  12   45.39    4.54
   2  -3  12   39.06    4.18
  -2   3  12   38.34    3.32
  -2  -3  12   39.70    4.14
  -3  -2 -12   45.13    4.54
   2   3  12   37.07    4.04
  -2   3  12   48.61    4.30
   2  -3  12   42.96    3.64
   2   3  12   42.76    3.26
   3   2 -12   47.00    4.02
  -2   3  12   43.47    3.03
   3   2 -12   43.60    3.90
  -2  -3  12   43.72    4.00
   3  -2 -12   38.44    3.53
  -3  -2 -12   38.01    3.55
   3  -2 -12   42.11    3.67
   3   2 -11  186.71    7.95
   2   3  11  206.68    8.40
   3  -2 -11  200.46    8.34
   2  -3  11  187.76    7.71
   2   3  11  199.74    7.76
  -2  -3  11  214.70    7.02
   2  -3  11  196.53    5.35
  -3  -2 -11  199.55    5.80
   3   2 -11  204.06    6.48
  -3  -2 -11  198.46    8.84
  -3   2 -11  197.60    5.64
   2  -3  11  192.03    5.87
   2   3  11  201.00    6.10
  -3  -2 -11  231.24    7.04
  -2  -3  11  219.40    6.76
  -3   2 -11  217.55    7.43
  -3   2 -11  221.02    7.33
   2  -3  11  229.60    6.72
  -2   3  11  210.85    6.26
   2   3  11  210.10    6.68
   2  -3  11  234.67    6.72
  -3  -2 -11  225.52    7.06
   2   3  11  201.77    5.97
  -2   3  11  208.19    6.48
   2   3  11  205.16    6.19
  -3   2 -11  210.27    6.85
   2  -3  11  211.27    6.45
  -3  -2 -11  216.35    7.26
  -2  -3  11  208.60    6.42
  -2   3  11  222.60    6.87
  -2   3  11  199.98    5.86
  -2  -3  11  213.56    6.57
  -3   2 -11  201.37    5.56
   2  -3  11  208.10    5.90
   2   3  11  200.08    6.17
  -2  -3  11  199.84    5.64
  -3  -2 -11  218.48    6.91
   2   3  11  196.28    5.64
  -2  -3  11  201.63    6.23
  -2   3  11  193.88    5.29
   3  -2 -11  198.74    6.03
  -3  -2 -11  200.69    5.90
   3  -2 -11  194.11    5.77
   3   2 -11  206.01    6.21
   3   2 -11  197.21    5.40
   3  -2 -10  234.11    9.55
   2   3  10  251.33    8.98
   3   2 -10  233.25    8.59
   2  -3  10  240.83    8.72
  -2  -3  10  228.18    8.83
   2   3  10  249.93    8.43
   3  -2 -10  234.85    8.92
  -2  -3  10  228.00    7.10
  -2   3  10  228.61    5.92
   3   2 -10  234.53    6.58
  -3  -2 -10  222.92    6.05
  -3   2 -10  224.05    5.42
   3   2 -10  234.83    6.17
   2  -3  10  237.22    6.37
  -3  -2 -10  251.50    9.55
  -3   2 -10  229.36    6.07
  -2  -3  10  225.64    6.68
  -3   2 -10  227.21    7.75
   2  -3  10  221.68    6.78
  -3   2 -10  229.66    7.48
   2   3  10  226.99    6.42
  -3  -2 -10  227.14    7.10
  -2   3  10  227.15    6.44
   2   3  10  226.92    6.62
   2  -3  10  233.80    6.70
  -3  -2 -10  221.81    7.19
  -2   3  10  252.63    7.18
   2   3  10  233.03    6.49
  -2   3  10  221.43    6.83
  -2  -3  10  232.41    6.52
   2   3  10  224.06    6.22
  -3   2 -10  236.11    7.08
  -2   3  10  226.51    6.31
  -2   3  10  224.29    6.67
  -2  -3  10  226.41    6.06
   2   3  10  224.21    6.45
  -2  -3  10  235.37    6.57
  -2   3  10  235.29    5.72
   2   3  10  233.46    6.12
   3   2 -10  228.92    6.35
   2  -3  10  229.29    6.73
   3  -2 -10  227.64    6.15
  -3   2 -10  245.01    6.36
   3   2 -10  225.79    5.69
  -3  -2 -10  227.18    6.19
   3  -2 -10  235.53    5.76
  -3  -2 -10  237.29    6.50
   2   3   9  274.12    9.07
   3  -2  -9  272.82    9.80
  -2   3   9  258.51    8.05
   3   2  -9  259.25    8.83
   2   3   9  261.26    8.67
   2  -3   9  264.61    9.09
  -3  -2  -9  266.31    9.33
  -3   2  -9  251.56    7.91
  -2  -3   9  241.10    8.96
   3   2  -9  253.63    8.84
   3   2  -9  302.84    7.36
  -2  -3   9  295.97    7.59
  -3   2  -9  283.69    7.17
   3   2  -9  259.17    6.38
   3   2  -9  271.81    6.86
  -2   3   9  265.44    6.52
  -3  -2  -9  279.12    6.46
  -3   2  -9  260.04    5.90
   2  -3   9  262.87    6.83
  -3  -2  -9  271.36    9.74
  -3   2  -9  275.20    6.42
  -3  -2  -9  292.20    7.50
  -2  -3   9  297.41    7.25
   2  -3   9  301.42    7.26
  -3   2  -9  300.18    7.85
   2   3   9  282.29    6.97
  -3   2  -9  300.43    8.13
  -2   3   9  282.98    7.04
   2   3   9  294.04    7.23
  -3  -2  -9  294.08    7.77
   2   3   9  280.28    6.89
   2  -3   9  282.21    7.07
  -2   3   9  283.86    7.26
   2   3   9  279.61    6.59
  -2  -3   9  285.62    6.94
  -3   2  -9  293.33    7.59
  -2   3   9  282.34    6.91
  -2   3   9  281.47    7.01
  -2  -3   9  275.86    6.61
   2   3   9  279.05    6.82
  -2   3   9  268.33    6.13
   2   3   9  259.54    6.54
   2  -3   9  263.34    6.96
  -2  -3   9  270.27    6.86
  -3  -2  -9  270.42    6.45
  -3   2  -9  268.48    6.63
   3   2  -9  250.93    6.01
  -3  -2  -9  275.07    6.92
   3  -2  -9  270.62    6.20
   2  -3   9  264.99    7.06
   3   2  -9  263.73    6.58
  -2   3   8  818.74   15.96
   3  -2  -8  856.13   17.60
   3   2  -8  815.56   16.63
  -3  -2  -8  767.51   13.60
  -3   2  -8  763.45   13.28
   3   2  -8  766.73   13.59
  -3  -2  -8  838.20   17.61
  -3   2  -8  770.65   14.98
   2  -3   8  776.41   14.16
  -3   2  -8  821.52   13.87
  -3  -2  -8  829.13   16.91
   2   3   8  826.75   16.62
  -2  -3   8  808.45   17.31
   3   2  -8  814.86   16.68
   2   3   8  834.65   17.02
  -3   2  -8  807.94   15.82
   2  -3   8  816.02   17.09
  -3  -2  -8  775.95   14.69
   2   3   8  777.88   14.18
  -2  -3   8  789.93   14.24
   2  -3   8  784.47   14.27
  -3   2  -8  812.24   15.35
  -3   2  -8  810.49   15.01
  -2   3   8  754.50   14.14
   2   3   8  804.63   14.30
  -2  -3   8  766.61   13.94
   2   3   8  783.42   14.09
  -3  -2  -8  805.41   14.82
  -3   2  -8  819.80   14.76
  -2   3   8  796.35   14.19
  -2   3   8  789.19   14.23
   2   3   8  784.50   14.04
   3   2  -8  751.08   13.31
   3   2  -8  784.02   13.82
  -3  -2  -8  798.65   14.01
  -3  -2  -8  760.89   13.95
   2  -3   8  814.45   14.50
  -3   2  -8  802.55   13.86
  -3  -2  -8  778.19   13.69
  -2  -3   8  792.71   14.03
  -2   3   8  794.90   13.43
   2  -3   8  794.43   14.39
  -2   3   8  815.38   14.15
   2   3   8  778.73   13.94
   2  -3   7  453.16   10.12
   3  -2  -7  444.13   11.33
   3   2  -7  462.07   11.83
  -2   3   7  454.76   10.36
   3  -2  -7  420.69   10.14
   2  -3   7  444.42   11.32
   2   3   7  439.50   11.06
  -2  -3   7  427.26   11.27
   3   2  -7  446.83   10.91
  -3  -2  -7  454.09   11.17
  -3   2  -7  443.74   10.25
  -2   3   7  447.05    8.20
  -2   3   7  430.01    8.76
   2   3   7  456.44    8.41
   2  -3   7  460.05    8.91
   2  -3   7  464.81    9.18
  -2  -3   7  457.93    8.81
  -3  -2  -7  448.71   11.58
  -3   2  -7  451.19    8.64
  -3   2  -7  431.07    9.52
  -3   2  -7  465.92    8.71
  -2  -3   7  445.16    8.23
   3   2  -7  460.39    8.63
   2  -3   7  457.18    9.13
  -3  -2  -7  477.41    8.80
   2   3   7  481.92    8.92
  -3  -2  -7  449.76    8.52
   2   3   7  475.62    8.70
  -3  -2  -7  475.23    8.90
  -3  -2  -7  477.13    8.87
   2   3   7  446.49    8.34
  -2  -3   7  454.34    8.71
  -3   2  -7  464.28    8.22
   3   2  -7  453.54    8.41
  -3  -2  -7  467.11    8.42
   3   2  -6  287.35    8.15
   3  -2  -6  300.22    8.17
   3  -2  -6  295.37    7.39
  -2   3   6  293.53    7.50
   3   2  -6  314.24    8.75
   2  -3   6  292.92    7.34
  -3   2  -6  292.99    7.43
   2  -3   6  295.39    7.75
  -2  -3   6  296.64    8.33
   2   3   6  314.50    8.51
   2   3   6  287.73    8.01
   2  -3   6  293.50    8.35
   2   3   6  287.34    6.13
  -2  -3   6  287.61    6.01
   2   3   6  286.80    5.69
   2  -3   6  296.10    6.33
   2  -3   6  279.36    6.04
  -3   2  -6  278.51    6.23
   2   3   6  284.72    6.13
  -2  -3   6  287.60    5.75
  -3   2  -6  289.04    6.68
  -3   2  -6  289.25    6.00
  -3   2  -6  299.14    5.92
   2   3   6  291.47    6.14
  -3  -2  -6  291.38    5.93
   3   2  -6  278.03    5.79
   2   3   6  295.74    5.91
   2  -3   6  294.67    6.14
   2  -3   6  291.79    6.28
  -3  -2  -6  297.51    6.09
  -2  -3   6  284.33    5.75
   3   2  -6  277.21    5.59
  -3  -2  -6  287.80    5.63
   2   3   6  277.67    5.71
  -2  -3   6  283.57    6.07
  -2   3   5 1145.72   19.84
   3   2  -5 1159.06   20.69
   3   2  -5 1128.56   20.18
   2  -3   5 1136.81   19.70
   2   3   5 1095.25   19.65
   3  -2  -5 1149.99   19.58
   2  -3   5 1128.81   19.79
  -3   2  -5 1150.11   19.78
   2   3   5 1145.94   20.77
  -2  -3   5 1091.18   18.09
   2  -3   5 1146.30   18.50
   2  -3   5 1087.97   18.23
  -2   3   5 1132.65   18.26
   2   3   5 1140.73   18.27
   2   3   5 1096.85   18.32
  -3   2  -5 1135.02   18.13
  -3   2  -5 1116.01   18.86
  -3   2  -5 1120.36   18.82
   3   2  -5 1128.90   17.95
  -3   2  -5 1164.48   18.10
  -3  -2  -5 1146.68   18.27
  -3  -2  -5 1154.98   18.06
  -3  -2  -5 1179.08   18.19
   2  -3   5 1126.02   18.48
  -2  -3   5 1137.19   18.31
  -2  -3   4  627.79   12.09
   2  -3   4  657.17   12.41
  -3   2  -4  635.61   11.43
  -3  -2  -4  632.54   11.70
   2  -3   4  625.90   11.18
   3   2  -4  636.63   11.63
   3   2  -4  650.51   12.12
  -2   3   4  626.74   11.48
  -3  -2  -4  570.01    9.45
   2   3   4  630.99   11.41
   3   2  -4  650.51   11.82
   3  -2  -4  645.62   11.24
  -3   2  -4  616.09   10.47
  -3   2  -4  623.79   10.77
  -3  -2  -4  627.02   12.14
  -3  -2  -4  600.29    9.99
  -3  -2  -3  998.68   17.49
  -2   3   3 1004.39   16.99
  -3   2  -3 1008.99   16.43
  -2  -3   3  900.99   15.34
   2  -3   3  989.33   16.26
  -3   2  -3 1001.10   16.82
  -3  -2  -3  980.16   16.86
  -2  -3   3  987.20   17.40
   3   2  -3 1014.82   16.92
   2  -3   3 1003.42   17.59
   3  -2  -3  901.36   15.24
   3   2  -3 1006.92   17.08
   2   3   3  998.69   17.02
   2   3   3 1001.60   17.30
  -2   3   3  963.04   16.84
   2   3   3 1006.12   16.79
  -3  -2  -2  136.24    4.32
  -3   2  -2  141.10    3.88
  -2   3   2  134.72    4.22
  -2  -3   2  141.28    4.33
  -3   2  -2  141.56    4.13
  -3  -2  -2  139.60    4.02
   2  -3   2  144.97    4.52
   3  -2  -2  139.25    3.08
   3   2  -2  143.57    4.05
   2  -3   2  136.43    3.31
   2   3   2  137.04    4.37
   3   2  -2  143.04    4.19
   3  -2  -2  133.47    2.85
   2   3   2  140.92    4.10
  -2   3   1 1151.80   17.03
  -3  -2  -1 1085.75   17.11
  -2   3   1 1074.79   17.09
  -3   2  -1 1134.77   17.43
  -3   2  -1 1136.02   16.80
   3   2  -1 1134.96   17.12
  -2  -3   1 1109.89   16.93
  -3  -2  -1 1089.21   16.38
   2   3   1 1007.47   15.15
   2  -3   1 1126.23   17.21
   2  -3   1 1071.83   16.01
   3  -2  -1 1029.89   15.55
   2  -3   1 1047.76   15.82
  -2   3   1 1159.19   17.37
   2   3   1 1108.05   16.68
   2  -3   1 1118.42   16.62
   3   2  -1 1102.21   16.96
  -3   2   0 2367.27   34.49
  -3   2   0 2286.21   34.84
  -2   3   0 2112.39   34.56
  -2   3   0 2301.46   34.18
  -2  -3   0 2252.30   34.09
  -2  -3   0 2184.40   34.13
   2  -3   0 2236.76   34.36
  -3  -2   0 2178.36   33.61
   3   2   0 2257.87   34.71
   2   3   0 2136.08   33.87
  -3   2   0 2200.86   34.28
   3   2   0 2246.78   34.38
   3  -2   0 2164.20   33.34
  -2   3   0 2306.13   34.80
   2  -3   0 1960.45   32.85
   3   2   0 2089.27   33.28
   2  -3   0 2181.91   33.81
   2   3   0 2130.34   33.52
  -2  -3  -1  837.50   13.97
  -2   3  -1  877.47   13.63
   3   2   1  850.31   14.46
  -2   3  -1  886.69   14.11
   2   3  -1  848.01   13.72
  -3  -2   1  792.66   12.99
   3  -2   1  838.09   13.20
   2  -3  -1  812.73   13.61
  -2  -3  -1  847.57   13.99
   3  -2   1  851.43   13.19
   2   3  -1  859.63   13.62
   3  -2   1  878.04   14.05
   2  -3  -1  857.21   13.15
  -3   2   1  843.34   13.80
  -2  -3  -1  834.12   13.43
   3  -2   1  822.71   12.73
  -3   2   2  121.54    4.01
  -2  -3  -2  120.20    3.99
  -2   3  -2  123.06    3.25
   2   3  -2  118.83    3.50
   2  -3  -2  124.86    3.53
  -3  -2   2  121.06    2.95
   2   3  -2  123.67    3.99
   2  -3  -2  125.38    3.50
  -3   2   2  122.13    3.53
   2   3  -2  114.85    3.21
  -2  -3  -2  124.58    3.40
   3   2   2  122.63    3.79
   2   3  -2  119.42    3.83
   3  -2   2  122.20    3.99
  -2   3  -3 1342.76   21.56
  -3   2   3 1418.00   23.38
  -2  -3  -3 1382.95   23.19
  -3  -2   3 1322.68   22.04
  -3   2   3 1425.42   23.08
   2   3  -3 1454.78   23.41
   3  -2   3 1400.51   23.24
  -2  -3  -3 1401.52   22.09
   2   3  -3 1392.89   23.05
   2  -3  -3 1352.47   21.48
   3   2   3 1386.48   22.50
   2  -3  -3 1414.48   22.68
   3   2   3 1381.21   23.40
   3  -2   3 1341.79   23.55
  -3  -2   3 1263.05   21.32
  -3  -2   3 1319.26   23.20
   2  -3  -3 1385.86   22.44
   2  -3  -3 1443.41   22.26
   3   2   3 1349.43   23.42
  -2   3  -4  704.79   12.85
  -2  -3  -4  680.40   12.92
   2  -3  -4  682.70   11.92
   2  -3  -4  702.27   11.98
   3   2   4  684.30   13.40
  -2  -3  -4  649.22   11.16
  -2   3  -4  611.22   10.81
  -3  -2   4  636.41   11.55
  -3   2   4  711.50   12.96
  -2  -3  -4  659.71   11.20
   3   2   4  646.58   13.34
   2  -3  -4  685.22   12.75
  -2  -3  -4  680.99   12.43
   3   2   4  680.04   12.08
   3   2   4  681.22   13.27
   3  -2   4  691.30   13.18
   2  -3  -4  638.80   11.28
   2   3  -4  696.13   13.13
   2   3  -4  701.93   13.31
   3  -2   5  988.62   17.51
   3  -2   5  969.09   18.25
   2  -3  -5 1014.37   17.90
  -2  -3  -5  992.19   17.17
   3   2   5  950.22   16.51
   2   3  -5  948.56   18.23
   3   2   5 1001.31   18.15
  -3   2   5  924.64   16.48
   2  -3  -5  872.63   15.97
   3  -2   5  987.55   18.36
  -2   3  -5  976.45   17.69
   3   2   5  884.17   16.38
   2  -3  -5  965.38   16.65
   3  -2   5  905.20   15.87
  -2  -3  -5 1001.32   17.97
   3   2   5 1022.21   18.49
   3  -2   5  970.20   17.67
  -3  -2   5  935.64   18.01
  -2  -3  -5  993.45   15.89
   3   2   5  970.71   16.02
  -3  -2   5  955.16   15.81
  -3  -2   5  869.67   15.84
  -2   3  -5  968.75   15.60
   3   2   5  938.11   15.87
   3   2   5 1004.12   16.08
  -2  -3  -5 1006.91   15.80
   3  -2   5  989.03   15.97
   3  -2   5  979.83   16.07
   2   3  -5  935.89   15.54
   2   3  -5 1029.79   15.80
  -2  -3  -5 1016.50   15.92
  -2   3  -5 1016.28   15.65
   2  -3  -6  258.03    7.69
  -2  -3  -6  269.33    6.87
  -3   2   6  247.37    6.20
   3   2   6  268.41    7.75
   3  -2   6  260.92    7.22
   3  -2   6  266.94    7.82
  -2   3  -6  278.68    7.48
   3  -2   6  273.78    7.54
   2  -3  -6  251.00    6.27
   3   2   6  264.36    7.53
  -2  -3  -6  279.40    7.74
   3   2   6  270.88    8.18
  -3  -2   6  256.06    7.77
   3   2   6  244.17    5.82
   3   2   6  255.33    5.61
  -3  -2   6  249.92    5.71
  -3   2   6  256.42    5.41
   3  -2   6  263.19    5.70
   3  -2   6  267.74    5.91
  -2  -3  -6  270.24    5.79
   3   2   6  259.24    5.81
  -2   3  -6  261.15    5.43
   3   2   6  262.90    5.81
   3  -2   6  256.00    5.84
   3   2   6  255.74    5.87
   3  -2   6  271.98    5.88
  -2  -3  -6  262.11    5.75
   3   2   6  251.47    5.73
   2   3  -6  268.82    5.55
   2   3  -6  259.79    5.22
  -2  -3  -6  267.91    5.83
   2   3  -6  269.94    5.67
  -2   3  -6  270.55    5.48
   2  -3  -7  376.59    9.96
  -2  -3  -7  347.33    8.44
  -3   2   7  325.90    7.82
   3   2   7  360.63    9.60
   2   3  -7  339.95    8.54
  -3  -2   7  348.93    7.39
  -3   2   7  347.03    7.05
   3  -2   7  361.08    7.61
   3  -2   7  365.18    7.42
   3   2   7  343.39    7.00
   3   2   7  364.89    7.59
  -2  -3  -7  356.46    7.29
   3   2   7  347.54    7.23
   3  -2   7  345.61    7.62
   3   2   7  348.12    9.36
  -2   3  -7  348.48    9.19
  -2  -3  -7  364.17    9.64
   2  -3  -7  323.38    7.88
   3  -2   7  353.71    9.51
  -3  -2   7  318.62    9.46
   3  -2   7  342.74    9.56
   3   2   7  351.00    7.48
  -2   3  -7  351.06    6.96
  -2   3  -7  383.31    7.17
   2   3  -7  380.07    7.48
  -2  -3  -7  376.80    7.48
  -2  -3  -7  372.10    7.58
  -2  -3  -7  364.00    7.50
   3  -2   7  355.21    7.43
   2   3  -7  364.75    7.25
   2   3  -7  356.52    6.91
   3   2   7  366.64    7.51
   3  -2   7  357.09    7.73
   3  -2   7  369.21    7.73
   3   2   7  375.69    7.79
   2  -3  -8  830.51   17.33
   2   3  -8  756.16   15.38
  -2  -3  -8  782.58   15.08
  -2   3  -8  788.56   16.19
   3  -2   8  819.10   16.86
   3   2   8  807.38   16.63
  -2  -3  -8  825.20   16.73
   3  -2   8  813.81   16.68
  -2   3  -8  771.34   13.47
  -3   2   8  781.16   14.03
   2   3  -8  787.83   13.93
  -2  -3  -8  770.93   13.92
  -3   2   8  768.65   13.83
  -2  -3  -8  779.56   13.91
  -2   3  -8  797.92   13.44
  -2   3  -8  778.24   15.22
   3   2   8  764.42   14.02
   3   2   8  781.27   14.04
   3  -2   8  776.10   13.75
  -3   2   8  776.26   14.16
  -3   2   8  781.88   14.33
  -2   3  -8  762.28   14.54
  -3   2   8  785.13   14.00
   3   2   8  773.92   13.93
  -3   2   8  772.00   14.13
  -3  -2   8  777.70   13.88
   3   2   8  770.67   13.77
   3   2   8  818.71   14.21
  -3   2   8  784.12   13.59
   3   2   8  760.96   13.56
   3   2   8  772.63   13.72
   3  -2   8  770.89   14.17
   3  -2   8  789.45   14.19
   3   2   8  764.79   13.44
  -3  -2   8  778.01   13.96
   3   2   8  795.09   14.23
   3   2   8  764.49   13.55
  -2  -3  -8  785.59   13.93
   3  -2   8  756.89   14.21
   2   3  -8  810.29   13.81
   2   3  -8  734.75   13.29
   3  -2   8  770.62   14.20
   3   2   8  791.22   14.05
   2  -3  -9  281.07    9.85
   2   3  -9  255.79    8.11
  -2   3  -9  269.89    8.77
   3  -2   9  271.40    9.32
  -2  -3  -9  271.33    9.34
   3   2   9  264.65    8.93
   3  -2   9  258.91    8.81
   3   2   9  270.66    9.43
   2   3  -9  324.64    8.11
   2   3  -9  287.16    7.14
  -2   3  -9  281.75    6.52
  -3   2   9  277.99    6.84
  -2   3  -9  272.65    6.37
   3   2   9  283.66    6.74
   3  -2   9  282.58    7.20
   3  -2   9  271.19    6.78
  -2  -3  -9  305.03    7.23
  -2   3  -9  334.37    8.82
   3  -2   9  316.21    7.15
  -3  -2   9  308.96    7.14
   3   2   9  322.47    7.26
   3   2   9  317.39    7.35
  -3   2   9  291.30    6.77
   3  -2   9  302.54    7.06
  -2   3  -9  298.66    7.44
   2   3  -9  304.40    7.43
  -3  -2   9  297.23    7.03
   3   2   9  311.10    7.05
  -3   2   9  286.73    7.05
  -2  -3  -9  298.12    7.60
  -3   2   9  310.50    7.50
  -3   2   9  296.76    7.43
  -2   3  -9  310.21    7.69
  -3   2   9  298.06    7.29
  -3   2   9  285.84    7.35
   3   2   9  286.91    6.92
  -3  -2   9  287.61    7.00
   3   2   9  281.19    6.40
   3   2   9  269.33    6.48
   2   3  -9  279.10    6.88
   2   3  -9  279.68    6.85
  -3   2   9  271.63    6.65
  -3  -2   9  269.76    7.05
   2   3  -9  274.38    6.49
   2  -3  -9  278.11    6.44
  -2  -3  -9  290.07    7.10
  -2  -3  -9  283.69    7.19
   3   2   9  287.84    6.47
   3   2   9  293.29    7.09
   2  -3 -10  265.01    9.85
   3   2  10  270.08    9.43
  -2   3 -10  246.69    8.47
   3  -2  10  257.78    8.54
  -2  -3 -10  260.83    9.38
  -3  -2  10  249.91    7.39
   2   3 -10  234.06    7.25
   2   3 -10  249.88    6.88
  -2  -3 -10  254.77    6.50
  -3   2  10  240.75    6.38
  -2   3 -10  245.75    6.21
  -2   3 -10  257.67    6.01
   3  -2  10  258.18    6.47
   3  -2  10  252.20    6.77
  -2   3 -10  250.24    8.08
   3   2  10  251.53    6.92
  -2   3 -10  259.62    7.81
  -2  -3 -10  247.02    6.84
  -3  -2  10  245.03    6.93
   3   2  10  254.48    6.99
  -3   2  10  242.74    6.37
  -2   3 -10  249.84    7.16
  -2  -3 -10  246.17    7.24
  -2   3 -10  252.82    7.18
  -3   2  10  254.34    7.12
  -3   2  10  257.57    7.08
   3   2  10  247.04    6.75
   3  -2  10  243.63    6.62
  -3   2  10  246.67    6.55
  -3   2  10  249.00    6.86
  -3   2  10  253.17    7.05
  -3  -2  10  255.01    7.02
  -3  -2  10  261.76    6.77
   3   2  10  253.33    6.71
   2   3 -10  247.83    6.60
  -3   2  10  260.50    6.38
  -3  -2  10  260.58    7.01
   2   3 -10  260.77    6.77
   3   2  10  248.40    6.06
   2  -3 -10  256.99    6.49
  -2  -3 -10  250.03    6.67
  -2  -3 -10  251.89    6.88
   3   2  10  251.38    5.99
   2  -3 -10  245.76    5.97
  -2  -3 -10  243.20    6.98
   2  -3 -11  320.40   11.04
  -2   3 -11  288.74    9.27
   3   2  11  315.19   10.25
   2  -3 -11  301.80    9.76
  -2   3 -11  298.38    7.85
  -3  -2  11  342.16    8.74
   2   3 -11  304.66    8.02
  -2  -3 -11  305.91    7.45
   2   3 -11  297.93    7.81
  -3   2  11  302.95    7.12
   2   3 -11  310.03    7.70
  -2   3 -11  304.83    7.07
   3  -2  11  305.80    7.21
  -2   3 -11  300.07    6.77
  -2  -3 -11  308.03   10.97
  -3   2  11  314.91    7.35
   3   2  11  337.95    8.21
   3  -2  11  334.59    8.14
   3   2  11  326.01    7.88
   3  -2  11  323.04    7.77
   3   2  11  307.06    7.23
  -3   2  11  323.29    8.14
  -3  -2  11  333.12    7.85
  -2  -3 -11  328.73    8.47
  -2   3 -11  330.36    8.34
  -3   2  11  332.03    8.18
  -3  -2  11  332.61    8.18
  -3   2  11  320.52    8.12
  -3   2  11  311.12    7.82
  -3  -2  11  317.46    7.62
   3   2  11  320.38    7.79
   3  -2  11  322.18    7.78
   3   2  11  326.23    7.86
  -2   3 -11  333.86    9.53
   2   3 -11  337.79    9.50
   3  -2  11  340.07    7.92
  -3  -2  11  336.74    8.16
  -2  -3 -11  329.72    7.90
  -2   3 -11  315.90    9.06
   2   3 -11  298.55    7.05
   3   2  11  301.50    6.79
   2   3 -11  301.48    7.50
   2   3 -11  315.81    7.75
  -3  -2  11  313.44    7.99
  -3   2  11  309.58    7.29
  -2  -3 -11  289.32    6.68
  -2  -3 -11  305.81    7.68
  -2  -3 -11  332.08    7.96
   2  -3 -11  315.31    7.71
   2  -3 -11  303.98    7.31
   3  -2  11  295.18    7.85
  -3  -2  12   40.14    4.88
  -2  -3 -12   33.88    3.52
   2   3 -12   34.92    3.64
  -2   3 -12   34.13    3.13
   3   2  12   29.47    4.21
   3  -2  12   33.63    4.26
   3   2  12   33.15    3.79
   3  -2  12   34.46    3.83
  -2   3 -12   36.18    4.17
  -3   2  12   31.29    4.23
  -3  -2  12   34.60    3.80
  -3   2  12   32.49    4.10
   3   2  12   32.37    3.20
  -2  -3 -12   34.19    4.29
  -3   2  12   32.44    4.13
  -3   2  12   34.00    3.75
  -3  -2  12   36.64    4.30
  -2  -3 -12   32.85    4.34
   3   2  12   32.26    3.90
  -3   2  12   34.64    3.18
   3  -2  12   37.50    3.94
   2   3 -12   32.92    5.10
  -2   3 -12   35.94    5.34
   3   2  12   33.69    3.63
  -2  -3 -12   37.37    3.69
  -3  -2  12   34.66    4.04
   3  -2  12   33.10    3.80
  -2   3 -12   37.94    4.90
  -3   2  12   35.96    3.40
   2   3 -12   35.48    3.48
  -3  -2  12   34.48    3.98
   2   3 -12   34.85    3.02
  -2  -3 -12   33.25    3.69
   2  -3 -12   35.35    3.92
   2  -3 -12   34.47    3.79
   2  -3 -12   31.98    3.40
  -3  -2  13  118.27    5.48
   2  -3 -13  115.16    4.70
  -2  -3 -13  105.84    4.15
   2   3 -13  104.17    4.12
  -2  -3 -13  124.81    5.24
   3   2  13  113.67    4.93
   2  -3 -13  102.41    4.77
  -3  -2  13  106.50    4.50
  -2  -3 -13  108.61    4.83
   3   2  13  111.55    4.29
   3  -2  13  112.62    4.37
  -2   3 -13  116.93    4.76
   3   2  13  104.56    3.67
  -3   2  13  106.28    4.45
  -3   2  13  106.53    4.78
  -3  -2  13  108.93    4.79
  -3   2  13  102.80    4.08
   3   2  13  111.16    4.48
  -3   2  13  121.20    5.06
  -2  -3 -13  115.28    5.00
   3  -2  13  106.19    4.37
   3  -2  13  110.85    4.42
  -3  -2  13  108.68    4.72
  -2   3 -13  112.32    5.58
  -2  -3 -13  114.29    4.18
   2   3 -13  109.74    5.53
  -2   3 -13  113.82    5.50
   2   3 -13   99.29    3.96
  -3   2  13  108.67    3.87
  -2   3 -13  101.80    4.01
  -3  -2  13  102.65    4.40
   2  -3 -13  113.24    4.44
   2  -3 -13  112.29    4.31
  -2  -3 -13  105.26    4.30
   2  -3 -14    7.68    2.47
   2  -3 -14    6.56    2.71
   2   3 -14    5.59    2.58
  -2   3 -14   10.25    3.18
   2   3 -14    7.12    3.12
   2   3 -14    6.58    3.36
  -2   3 -14    8.36    2.57
   2  -3 -14    6.97    2.69
  -3  -2  14    7.51    2.63
   3  -2  14    9.67    2.52
   2   3 -14    8.07    2.85
  -2  -3 -14    9.02    2.75
  -3  -2  14    6.15    2.73
  -3  -2  14    7.12    2.47
  -2  -3 -14    8.51    2.89
   3  -2  14    6.79    2.46
  -3   2  14    8.62    2.89
   3   2  14    5.89    2.64
   3   2  14    7.83    3.00
  -2  -3 -14    7.75    2.98
  -2  -3 -14    6.01    2.05
   2  -3 -14    7.19    2.44
  -2  -3 -14    8.30    2.39
   3  -2  14    6.32    2.50
  -2   3 -14    7.52    2.20
   2  -3 -14    7.39    2.54
  -3  -2  14    7.73    2.60
   2  -3 -15   78.75    2.48
   3  -2  15   81.25    2.44
  -3   2  15   88.99    2.99
   3  -2  15   86.91    2.68
   2  -3 -15   89.75    2.84
  -2  -3 -15   90.75    2.94
   2   3 -15   89.23    3.23
   2   3 -15   75.99    2.54
  -2  -3 -15   87.25    2.98
  -2   3 -15   89.28    2.98
  -3  -2  15   88.81    2.77
   3   2  15   97.74    3.08
  -3   3   0 3800.28   56.52
   3  -3   0 3618.46   55.66
  -3   3   0 3750.23   56.86
   3   3   0 3664.50   56.70
   3  -3   0 3567.02   55.46
   3   3   0 3418.62   55.52
   3   3   0 3778.59   56.70
  -3  -3   0 3622.75   55.98
   3   3   0 3714.15   57.07
  -3   3  -1   32.83    2.30
  -3   3   1   24.64    2.45
  -3  -3  -1   25.13    2.52
  -3   3  -1   29.80    2.90
  -3   3   1   24.57    2.48
   3  -3   1   23.20    1.69
   3   3  -1   26.37    2.40
   3   3   1   25.36    2.07
   3  -3   1   25.53    1.99
   3  -3  -1   26.61    1.63
   3   3  -1   26.04    2.27
   3  -3   1   25.09    2.14
   3   3   1   22.29    2.63
   3  -3   1   24.19    2.67
  -3  -3  -1   21.72    2.24
   3  -3   1   25.92    1.41
  -3  -3   1   30.93    2.16
   3   3   1   21.33    0.98
   3   3  -1   25.62    2.39
   3  -3   1   24.51    1.34
  -3  -3  -2 3450.89   52.39
  -3   3   2 3500.08   52.51
  -3   3  -2 3400.96   51.35
   3   3   2 3350.77   52.76
   3   3  -2 3379.11   52.25
   3   3  -2 3337.34   51.92
   3   3   2 3378.47   51.65
  -3   3   2 3417.60   52.06
   3  -3   2 3350.20   51.16
   3  -3   2 3359.23   51.53
  -3  -3   2 3358.57   52.31
  -3  -3  -2 3412.16   51.86
   3  -3  -2 3443.61   50.96
   3   3  -2 3368.68   51.85
  -3  -3   2 3221.30   51.01
   3  -3   2 3365.52   52.67
   3  -3   2 3272.86   50.69
   3   3   3  909.62   16.90
   3   3   3  952.55   16.62
   3   3  -3  979.98   17.20
   3   3   3  964.16   17.56
  -3  -3  -3  892.56   15.13
   3   3  -3  939.85   16.89
   3  -3   3  964.24   16.65
   3  -3   3  936.24   15.87
   3   3   3  915.94   17.39
  -3  -3   3  921.85   17.19
  -3   3  -3  930.26   16.77
  -3  -3  -3  929.04   16.77
   3  -3  -3  945.01   15.47
   3  -3   3  940.10   17.49
  -3  -3  -3  918.35   15.07
  -3  -3  -3  906.33   15.06
   3   3   3  950.58   15.35
  -3   3  -3  904.04   14.95
  -3   3  -3  936.76   15.84
  -3  -3  -3  930.64   17.21
  -3   3   3  970.88   17.19
  -3  -3   3  880.83   15.46
  -3   3   3  930.05   16.99
   3  -3   4 6481.34   97.78
   3   3  -4 6620.95   98.38
   3   3   4 6423.02   97.97
   3   3  -4 6826.77   98.48
   3  -3  -4 6706.20   97.80
   3  -3  -4 6466.12   96.57
  -3  -3  -4 6104.57   95.81
   3   3   4 6771.32   98.81
   3   3  -4 6572.10   98.43
   3   3   4 6407.26   98.69
   3  -3  -4 6545.34   96.78
   3  -3   4 6543.10   97.17
  -3  -3  -4 6383.55   97.89
   3  -3  -4 6308.05   96.08
   3  -3   4 6693.32   98.94
  -3   3  -4 6692.98   97.92
  -3  -3   4 6452.33   98.51
  -3  -3   4 6121.33   95.58
  -3   3   4 6327.37   95.70
  -3  -3  -4 6549.06   98.58
  -3   3  -4 6230.13   96.28
  -3  -3   4 5858.23   95.77
  -3   3  -4 6470.65   95.72
   3   3   4 6379.65   96.06
  -3  -3  -4 6337.11   95.75
   3   3   4 6480.42   96.05
  -3  -3  -4 6376.82   95.84
  -3  -3   4 6199.05   95.64
   3   3  -4 6380.34   95.57
  -3  -3  -4 6441.54   95.85
   3   3  -5  664.61   13.72
   3   3   5  636.78   12.92
   3   3  -5  649.73   13.59
   3  -3  -5  621.26   11.62
   3  -3  -5  644.46   13.00
   3  -3   5  636.99   12.82
   3   3  -5  682.07   13.53
  -3  -3  -5  617.76   10.87
   3  -3   5  649.04   12.51
  -3   3  -5  669.17   12.99
  -3  -3   5  603.85   10.76
  -3  -3  -5  650.92   10.60
   3  -3   5  618.85   11.01
  -3  -3  -5  633.19   11.02
  -3   3   5  600.93   10.83
   3   3   5  622.15   11.01
   3   3   5  642.45   11.17
   3   3   5  665.19   11.22
  -3   3  -5  602.87   10.88
  -3  -3  -5  670.62   13.78
  -3   3  -5  643.90   10.81
   3   3  -5  599.21   10.51
  -3  -3   5  593.94   10.63
  -3  -3  -5  619.97   10.96
  -3  -3  -5  617.79   10.79
   3  -3   5  618.10   10.74
   3  -3   5  599.86   10.99
   3   3   5  584.57   10.52
  -3  -3  -5  600.06   10.61
  -3   3  -5  614.00   10.53
   3   3  -5  627.40   10.75
   3   3   6 2706.19   43.71
   3  -3   6 2731.58   43.50
   3  -3  -6 2759.13   44.21
   3   3  -6 2724.60   44.67
  -3   3   6 2580.77   42.70
   3  -3   6 2665.12   44.61
   3  -3   6 2729.94   43.55
  -3   3  -6 2806.81   43.72
  -3  -3   6 2607.82   44.45
   3   3   6 2741.74   44.18
   3   3   6 2634.20   41.37
   3  -3   6 2660.99   41.05
  -3   3   6 2576.89   40.72
  -3  -3  -6 2682.90   41.30
  -3  -3   6 2611.36   41.16
   3   3   6 2621.50   41.02
   3  -3   6 2694.76   41.49
  -3   3  -6 2730.89   41.15
  -3  -3  -6 2846.44   44.93
   3  -3   6 2657.47   41.18
   3   3   6 2617.33   41.46
  -3  -3   6 2510.77   40.79
   3  -3   6 2626.03   41.43
   3   3  -6 2651.76   40.97
  -3  -3  -6 2714.00   41.24
   3   3   6 2675.15   41.28
   3  -3   6 2661.32   41.65
   3   3  -6 2725.98   41.18
  -3   3  -6 2656.69   40.85
  -3  -3  -6 2689.39   41.41
  -3  -3  -6 2651.20   41.08
   3  -3  -7   31.75    4.62
   3  -3   7   33.38    3.78
  -3   3   7   28.15    3.23
   3  -3   7   29.53    3.01
  -3  -3   7   29.04    2.78
   3   3   7   31.41    2.80
   3   3   7   31.20    2.47
   3  -3   7   31.91    2.87
  -3   3   7   31.68    2.37
   3   3   7   28.20    4.21
  -3   3  -7   31.50    3.99
  -3  -3   7   31.84    4.60
   3  -3   7   35.68    3.91
  -3  -3  -7   23.25    4.40
   3  -3   7   27.96    4.41
  -3  -3  -7   31.76    4.67
  -3   3  -7   30.88    2.77
  -3  -3  -7   30.54    3.09
  -3   3  -7   31.65    2.45
   3   3  -7   30.01    2.90
   3  -3   7   29.24    2.90
   3   3  -7   29.29    2.76
   3  -3   7   28.62    2.87
   3   3   7   33.83    3.01
  -3  -3  -7   31.72    2.88
   3   3   7   29.99    2.62
  -3  -3  -7   33.02    3.05
   3  -3  -8  968.17   19.96
   3   3  -8  959.09   18.66
  -3   3   8  890.46   17.64
   3  -3   8 1004.03   19.47
   3  -3   8  964.40   19.81
  -3  -3  -8 1003.69   19.80
  -3  -3   8  962.10   20.02
  -3   3  -8  979.25   18.90
   3   3   8  990.35   19.66
  -3   3   8  936.75   16.51
  -3  -3  -8  904.46   15.90
   3   3  -8  954.69   16.48
  -3   3  -8  912.14   15.82
  -3   3  -8  962.69   16.20
  -3  -3   8  919.81   16.46
   3   3   8  935.41   16.80
  -3   3  -8  964.02   17.39
   3  -3   8  935.05   16.55
  -3  -3  -8  930.78   16.93
   3   3   8  954.39   16.70
  -3   3   8  944.09   16.47
   3   3  -8  961.99   17.05
  -3   3   8  981.71   17.15
  -3  -3  -8  911.23   16.91
  -3  -3   8  909.61   16.23
  -3   3  -8  966.61   16.87
  -3   3   8  942.63   16.78
  -3   3   8  941.13   16.73
  -3   3  -8  936.73   17.34
  -3   3   8  946.87   16.83
  -3   3   8  931.05   16.71
  -3  -3  -8  946.19   17.07
  -3  -3   8  930.29   16.46
   3   3   8  929.81   16.38
  -3  -3   8  967.99   16.53
   3   3   8  962.12   16.11
   3  -3   8  961.23   16.92
   3  -3   8  962.59   16.68
  -3   3   8  955.73   15.86
  -3  -3  -8  943.61   16.57
  -3  -3  -8  942.18   16.40
   3   3  -8  964.70   16.30
   3  -3   8  953.21   16.94
  -3  -3  -8  932.90   16.42
   3   3   8  955.51   16.36
   3   3   8  951.23   16.59
   3  -3  -9   21.71    5.33
   3   3  -9   24.39    4.26
   3   3   9   20.92    4.70
  -3   3  -9   23.65    4.35
   3   3   9   25.49    4.64
   3  -3   9   24.27    4.92
   3   3   9   20.81    4.69
  -3  -3  -9   20.88    5.15
   3   3  -9   14.63    4.02
  -3  -3  -9   16.54    2.89
  -3   3  -9   17.98    2.75
  -3   3   9   16.39    3.38
   3   3  -9   19.73    3.52
   3  -3   9   18.47    3.35
  -3   3  -9   23.42    3.10
  -3   3  -9   15.48    4.72
  -3  -3   9   15.13    3.49
   3  -3   9   14.69    3.37
  -3  -3  -9   18.89    3.64
   3   3   9   15.12    3.55
  -3   3  -9   18.71    4.06
  -3   3   9   15.51    3.16
   3   3   9   18.00    3.56
   3   3  -9   16.22    3.58
   3  -3   9   15.35    3.39
   3   3   9   19.43    3.47
  -3   3   9   18.20    3.63
  -3   3   9   19.08    4.05
  -3  -3   9   15.80    3.16
  -3   3  -9   21.23    3.47
  -3  -3  -9   17.48    3.77
  -3   3   9   14.46    3.61
  -3   3   9   16.61    3.61
  -3   3   9   19.62    3.79
   3   3   9   25.58    3.38
  -3  -3   9   22.69    3.51
  -3  -3  -9   19.25    3.65
  -3  -3   9   18.81    3.55
   3   3   9   19.92    3.10
  -3   3   9   23.18    2.84
   3   3  -9   23.90    3.32
   3  -3   9   23.84    3.64
  -3  -3  -9   19.99    3.82
  -3  -3  -9   21.64    3.06
  -3  -3  -9   17.94    3.59
   3  -3   9   19.31    3.47
   3  -3 -10  996.43   21.11
   3   3  10  973.38   20.10
   3  -3  10  982.24   20.10
  -3   3 -10  950.16   19.01
   3   3 -10  936.61   17.62
  -3   3 -10  915.00   17.41
  -3  -3  10  955.07   17.72
  -3  -3 -10  910.35   16.31
  -3   3 -10  894.17   15.98
   3   3 -10  965.41   17.05
  -3   3  10  919.11   16.59
  -3  -3 -10  977.78   21.24
   3  -3  10  935.52   16.90
  -3   3 -10  973.45   16.47
  -3   3 -10  980.27   18.52
  -3   3 -10  988.34   18.21
   3  -3  10  959.56   17.10
   3   3  10  933.92   17.20
  -3  -3 -10  968.04   17.43
  -3  -3  10  951.14   17.07
  -3  -3 -10  965.97   17.95
  -3   3  10  932.28   16.81
   3   3  10  958.24   17.32
   3   3  10  916.93   16.36
  -3   3  10  924.69   17.27
   3   3  10  939.65   17.06
  -3  -3 -10  950.90   17.62
  -3  -3  10  948.70   16.90
   3  -3  10  966.52   17.08
  -3   3 -10  966.48   17.45
  -3   3  10  993.85   17.66
  -3   3  10  942.34   17.27
  -3   3  10  939.71   17.05
  -3  -3 -10  972.54   17.55
   3   3  10  936.80   16.85
  -3  -3  10  936.45   16.79
  -3  -3  10  978.44   17.07
   3   3 -10  940.04   16.89
  -3   3  10  953.13   16.19
   3   3 -10  969.52   16.81
   3   3  10  931.09   16.48
   3  -3  10  958.33   17.28
  -3  -3 -10  936.18   16.56
  -3  -3 -10  943.56   16.87
   3  -3  10  981.83   17.42
   3  -3 -10  958.76   16.41
   3  -3 -11   48.39    6.23
   3   3  11   47.22    5.42
   3  -3 -11   48.17    5.60
  -3  -3  11   33.48    4.90
  -3   3 -11   31.07    3.86
   3   3 -11   27.26    4.20
   3  -3  11   38.05    3.19
  -3  -3 -11   37.98    3.44
   3   3 -11   41.17    4.13
  -3   3 -11   38.96    2.95
   3   3 -11   43.76    4.30
  -3   3  11   41.02    3.49
  -3   3 -11   44.53    3.33
   3  -3  11   45.55    3.70
  -3  -3 -11   43.66    5.90
   3   3  11   35.06    4.07
  -3   3 -11   32.24    4.88
   3  -3  11   34.04    3.99
  -3   3 -11   36.46    5.25
  -3  -3 -11   35.48    4.09
  -3  -3  11   39.99    4.24
  -3  -3 -11   37.23    4.79
   3   3  11   33.45    4.27
  -3   3  11   35.00    3.61
  -3  -3 -11   35.20    4.41
   3  -3  11   35.30    4.11
   3   3  11   34.90    3.97
  -3   3  11   38.26    4.56
  -3   3 -11   38.96    4.20
  -3   3  11   38.94    4.03
  -3  -3  11   37.37    4.43
  -3  -3 -11   40.85    4.52
   3  -3  11   44.50    3.68
  -3  -3  11   41.63    3.84
  -3   3  11   45.90    3.81
  -3   3  11   42.20    4.52
   3   3  11   40.06    3.92
   3   3 -11   45.50    4.06
   3   3 -11   42.87    4.08
   3   3  11   47.84    3.40
  -3   3  11   48.03    3.25
  -3  -3  11   47.61    4.27
  -3  -3 -11   42.98    3.65
   3  -3 -11   43.51    3.86
   3  -3 -11   43.19    3.44
  -3  -3  12 1089.32   19.62
  -3  -3 -12 1050.66   18.19
   3   3 -12 1095.98   18.92
   3   3 -12 1122.37   19.01
  -3   3 -12 1093.80   18.13
   3   3  12 1098.82   19.27
  -3   3  12 1017.60   18.41
  -3  -3 -12 1082.88   19.69
   3   3  12 1089.77   18.93
  -3  -3  12 1097.63   18.87
   3  -3  12 1085.95   18.89
  -3   3 -12 1099.61   19.21
  -3   3  12 1103.85   19.34
  -3  -3 -12 1098.22   19.41
  -3   3  12 1060.60   18.60
  -3  -3  12 1114.81   19.20
  -3   3  12 1069.95   18.45
  -3  -3 -12 1124.28   19.40
   3  -3  12 1100.90   18.78
  -3   3  12 1152.32   19.34
   3   3  12 1102.80   18.90
  -3  -3  12 1059.85   18.35
  -3   3 -12 1082.90   20.10
   3  -3  12 1085.32   18.91
   3   3  12 1029.55   18.79
  -3  -3 -12 1036.99   18.93
   3   3 -12 1085.64   20.26
  -3  -3  12 1057.20   18.98
  -3   3 -12 1106.73   19.94
   3   3 -12 1133.73   18.80
   3   3  12 1110.24   18.14
   3   3 -12 1083.26   18.36
  -3  -3  12 1190.77   19.06
   3  -3 -12 1156.09   18.78
   3  -3 -12 1124.71   18.52
  -3  -3 -12 1114.08   18.55
  -3  -3  13  208.30    6.41
   3   3 -13  214.98    5.71
   3   3 -13  216.22    5.61
   3  -3 -13  221.68    5.75
  -3  -3 -13  195.99    5.49
   3   3 -13  195.49    6.44
   3  -3  13  204.73    5.59
  -3  -3  13  209.56    5.81
  -3   3 -13  206.08    6.53
  -3   3 -13  206.43    6.64
  -3  -3 -13  212.51    6.35
   3   3  13  213.22    6.09
  -3   3  13  211.86    5.95
  -3  -3  13  203.47    5.54
   3   3  13  208.38    5.60
  -3   3 -13  209.61    5.78
  -3  -3  13  219.74    6.01
  -3   3  13  189.96    5.07
  -3   3  13  222.01    5.99
   3  -3  13  215.47    5.52
   3   3  13  216.90    5.80
   3   3 -13  216.54    5.46
  -3   3 -13  226.24    5.55
  -3  -3  13  234.50    5.73
   3  -3 -13  214.27    5.17
   3  -3 -13  222.74    5.47
  -3  -3 -13  212.37    5.29
  -3  -3  14  249.37    6.15
   3  -3 -14  265.17    5.62
   3   3 -14  261.23    5.53
   3   3 -14  258.58    5.72
   3  -3 -14  274.34    5.75
  -3  -3 -14  266.66    5.38
   3   3  14  260.50    6.00
  -3  -3  14  261.53    5.86
  -3   3  14  265.37    5.91
   3  -3  14  272.34    5.53
   3  -3 -14  231.75    5.57
  -3  -3  14  248.24    5.52
   3   3 -14  236.97    5.83
   3  -3  14  263.59    5.60
  -3   3 -14  246.96    6.25
   3  -3  14  234.42    5.44
   3   3 -14  229.92    5.93
  -3  -3 -14  221.67    5.12
  -3  -3 -14  241.88    5.97
  -3   3 -14  246.93    6.22
   3  -3 -14  265.85    5.38
  -3  -3 -14  266.99    5.28
  -3   3 -14  275.51    5.56
   3   3 -14  258.80    5.33
   3  -3  14  289.19    5.66
  -3  -3  14  291.18    5.78
  -3  -3  15    0.17    1.44
  -3  -3 -15   -1.03    1.20
   3  -3 -15    0.73    1.46
  -3   3  15   -0.11    1.54
   3   3 -15    0.15    1.71
  -3   3 -15    2.30    1.52
  -3   3 -15   -0.32    1.64
   3  -3  15   -0.39    1.14
   3   3  15   -1.61    1.58
   3  -3  15    0.37    1.52
   0   4  15    0.57    1.55
  -4   0 -15   -0.50    1.86
   0   4  15   -0.64    1.35
   0  -4  15    0.46    1.91
   0   4  15   -0.77    1.68
   4   0 -15   -0.22    2.05
   0   4  14  110.32    3.83
  -4   0 -14  115.44    4.34
   0  -4  14  118.82    4.20
   0   4  14  108.36    3.92
   0   4  14  103.59    4.00
   0  -4  14   91.73    2.90
   0   4  14  106.99    3.68
  -4   0 -14   86.85    3.04
   4   0 -14   96.78    3.63
   4   0 -14   90.03    3.35
   4   0 -14   92.56    3.49
   0  -4  14   93.08    3.28
   0   4  13   -2.59    3.38
   0  -4  13    0.22    2.59
   0  -4  13   -2.05    2.86
   4   0 -13    1.64    3.00
   0  -4  13    0.34    2.72
  -4   0 -13   -0.49    2.80
   0   4  13    0.06    2.43
  -4   0 -13   -0.38    2.66
   4   0 -13    2.87    2.68
   4   0 -13    1.35    3.11
   0  -4  13    0.75    3.06
   0  -4  13   -2.70    3.77
   0   4  13   -0.82    3.21
  -4   0 -13   -0.60    3.98
  -4   0 -12   36.17    4.87
  -4   0 -12   32.56    4.04
   0   4  12   29.12    4.23
   0  -4  12   31.79    4.49
   0   4  12   28.53    3.99
   0  -4  12   31.98    3.47
   0  -4  12   32.23    3.54
   0  -4  12   31.66    3.65
   0   4  12   33.39    3.34
  -4   0 -12   33.57    3.71
  -4   0 -12   35.12    3.42
   4   0 -12   31.22    4.07
   4   0 -12   33.30    3.51
   0  -4  12   28.43    3.95
   4   0 -12   31.91    3.79
   0  -4  11    1.20    4.59
   4   0 -11    2.75    4.89
   0  -4  11    1.66    3.80
   0  -4  11    2.03    2.80
   4   0 -11    2.55    3.25
  -4   0 -11   -0.84    3.35
  -4   0 -11    1.79    3.98
   0   4  11    3.12    4.11
   0  -4  11   -0.64    4.28
  -4   0 -11   -1.36    4.62
  -4   0 -11    2.47    3.38
   0   4  11    1.46    3.82
   0  -4  11    1.57    3.23
   0   4  11    0.91    2.98
   0   4  11   -2.35    3.57
   0   4  11   -0.93    3.25
   4   0 -11    2.89    3.65
   0  -4  11    2.43    3.40
   0  -4  11    0.85    2.54
   0   4  11    0.94    3.14
  -4   0 -11   -1.29    3.46
   4   0 -11    0.85    5.06
   0   4  11   -0.94    4.11
   4   0 -11    3.48    2.74
  -4   0 -11   -1.04    3.09
   0  -4  10  180.08    8.07
   4   0 -10  188.00    8.20
   0  -4  10  179.88    6.02
   4   0 -10  175.71    5.47
   0  -4  10  167.40    5.20
  -4   0 -10  174.18    7.49
  -4   0 -10  173.26    5.58
  -4   0 -10  174.92    6.38
   0  -4  10  183.73    6.46
  -4   0 -10  176.18    6.88
  -4   0 -10  171.89    5.65
   0   4  10  176.29    6.12
   0   4  10  174.19    5.52
   0   4  10  163.72    5.80
   0   4  10  176.36    5.64
   0  -4  10  179.85    5.54
   0   4  10  177.02    5.50
  -4   0 -10  175.22    5.76
   0  -4  10  169.33    4.83
   0   4  10  181.41    7.80
   4   0 -10  185.08    8.65
  -4   0 -10  172.67    5.27
   4   0 -10  167.07    4.85
   0   4   9    0.30    3.94
   4   0  -9    2.68    4.79
   0  -4   9   -1.87    4.55
   4   0  -9   -2.17    4.60
   0  -4   9    0.20    3.02
   4   0  -9    1.85    2.96
  -4   0  -9   -0.79    4.08
  -4   0  -9    2.22    3.65
   0  -4   9    1.65    3.62
  -4   0  -9    3.87    3.90
   0   4   9    2.28    3.09
  -4   0  -9    4.14    3.11
   0   4   9    1.02    2.95
   0  -4   9   -1.64    3.25
   0   4   9   -0.23    3.01
   0  -4   9    1.26    3.29
  -4   0  -9    0.97    3.06
   0   4   9    1.62    3.03
   4   0  -9    0.80    2.44
  -4   0  -9   -1.44    2.86
   4   0  -8  274.32    8.94
   0   4   8  273.43    8.29
   4   0  -8  266.74    8.97
   0  -4   8  272.90    8.93
   0   4   8  277.95    6.89
   0  -4   8  175.81    5.68
   0  -4   8  213.64    5.74
  -4   0  -8  262.04    8.21
   0  -4   8  237.44    5.32
  -4   0  -8  171.29    6.03
   0   4   8  175.17    5.55
  -4   0  -8  183.42    5.68
   0   4   8  190.08    5.74
   0   4   8  189.93    5.63
   0   4   8  205.88    5.77
  -4   0  -8  219.20    5.92
   0   4   8  250.89    6.00
  -4   0  -8  240.13    5.40
   0  -4   8  209.57    5.78
  -4   0  -7    1.04    2.00
   4   0  -7    1.82    3.85
   0   4   7    1.41    3.35
   0  -4   7    1.52    2.31
  -4   0  -7    0.41    3.45
   0   4   7    1.22    2.40
   0   4   7    1.61    2.35
   4   0  -7    0.08    3.65
   0  -4   7    0.22    2.60
   4   0  -6  140.24    6.02
   0  -4   6  120.21    3.93
   0   4   6  131.68    5.60
   0  -4   6  134.49    4.21
  -4   0  -6  144.13    5.74
   0  -4   6  126.22    4.56
   0   4   6  124.53    4.22
   4   0  -6  128.04    5.53
   0   4   6  154.76    4.20
   0  -4   6  150.34    4.29
  -4   0  -6  143.19    3.59
   4   0  -5    0.96    2.42
   0  -4   5    1.52    1.70
   4   0  -5    1.91    2.91
  -4   0  -5    0.71    1.94
   0  -4   5   -0.26    2.02
  -4   0  -5    2.45    2.73
   0   4   5    0.16    1.88
   0   4   5    0.22    1.88
   0  -4   5   -0.05    2.28
   0   4   5    0.40    1.66
   0   4   5    0.23    2.52
   0  -4   5    1.16    2.99
   4   0  -5   -0.85    2.75
[truncated: 909,819 more chars]
