# Supplementary material for: Crystal structure of di­ethano­lbis(thio­cyanato)­bis(urotropine)cobalt(II) and tetra­ethano­lbis(thio­cyanato)­cobalt(II)–urotropine (1/2)
Source: Acta Crystallogr E Crystallogr Commun. 2022 Jan 1;78(Pt 1):66–70. doi: 10.1107/S2056989021013281 (PMC8739191; doi:10.1107/S2056989021013281)
Supplement: Supplementary file 2 [file e-78-00066-1sup2.hkl]

data_1                                                                          
_shelx_title ' Co(NCS)2(urotroin)2(EtOH)2 at 100 K in P21/n'                    
_shelx_refln_list_code          4                                               
_shelx_F_calc_maximum      186.33                                               
_exptl_crystal_F_000       578.00                                               
_reflns_d_resolution_high  0.7821                                               
                                                                                
loop_                                                                           
 _space_group_symop_operation_xyz                                               
 'x, y, z'                                                                      
 '-x+1/2, y+1/2, -z+1/2'                                                        
 '-x, -y, -z'                                                                   
 'x-1/2, -y-1/2, z-1/2'                                                         
                                                                                
_cell_length_a     7.7320                                                       
_cell_length_b    11.5092                                                       
_cell_length_c    13.6693                                                       
_cell_angle_alpha  90.000                                                       
_cell_angle_beta   95.376                                                       
_cell_angle_gamma  90.000                                                       
                                                                                
_shelx_F_squared_multiplier     1.000                                           
                                                                                
loop_                                                                           
 _refln_index_h                                                                 
 _refln_index_k                                                                 
 _refln_index_l                                                                 
 _refln_F_squared_calc                                                          
 _refln_F_squared_meas                                                          
 _refln_F_squared_sigma                                                         
 _refln_observed_status                                                         
   0   0  -2         75.31         73.62         1.58 o                         
   0   0  -4        265.45        337.90         3.81 o                         
   0   0  -6       3095.34       3001.50        11.14 o                         
   0   0  -8        184.00        250.54         3.97 o                         
   0   0  10       1244.76       1172.17         5.36 o                         
   0   0  12       1033.07       1047.39         5.90 o                         
   0   0  14        257.54        288.43         4.37 o                         
   0   0  16         33.06         35.71         2.36 o                         
   0  -1  -1       9261.06       8527.74        12.62 o                         
   0  -1   2         64.86         68.61         0.83 o                         
   0  -1  -3        107.82        102.51         1.23 o                         
   0   1  -4        414.22        407.71         2.10 o                         
   0  -1   5       1733.36       1420.45         3.44 o                         
   0   1   6         66.87         72.96         1.41 o                         
   0   1  -7        860.77        806.50         3.10 o                         
   0  -1  -8        112.67         93.56         1.96 o                         
   0  -1   9        216.16        227.44         2.53 o                         
   0   1  10        198.51        193.21         2.06 o                         
   0   1 -11        303.35        345.79         2.31 o                         
   0   1  12         17.01         25.74         1.75 o                         
   0  -1  13         18.67         24.09         2.35 o                         
   0   1  14          7.46          5.67         2.14 o                         
   0  -1  15        398.14        469.84         3.28 o                         
   0  -1  16         53.70         56.94         1.80 o                         
   0  -1  17        177.77        178.40         1.97 o                         
   0  -2   0      10490.18      11012.61        14.13 o                         
   0  -2   1       2648.73       2373.81         3.75 o                         
   0   2   2       1343.88       1448.34         5.44 o                         
   0  -2  -3       2774.98       2572.70         3.95 o                         
   0  -2   4        245.70        220.90         1.78 o                         
   0   2   5          2.07         11.17         1.13 o                         
   0   2   6       3293.57       3348.22         7.48 o                         
   0   2  -7       1883.87       1702.06         5.00 o                         
   0   2  -8       1468.45       1488.11         5.07 o                         
   0   2   9       1641.04       1562.67         5.56 o                         
   0  -2 -10        492.01        518.74         2.64 o                         
   0  -2  11          7.00         15.46         1.78 o                         
   0  -2 -12        535.78        565.84         3.02 o                         
   0   2  13        411.42        458.24         2.98 o                         
   0   2  14        170.49        187.44         2.56 o                         
   0   2  15        375.74        451.91         3.11 o                         
   0  -2  16         34.66         40.24         1.86 o                         
   0  -2  17         10.53         12.00         1.12 o                         
   0  -3   1       5748.60       5506.42         6.45 o                         
   0   3   2        127.77         95.06         1.98 o                         
   0  -3   3       1028.17        918.34         3.91 o                         
   0  -3  -4         17.45         14.76         1.26 o                         
   0  -3  -5         29.45         31.57         1.18 o                         
   0  -3   6          0.24          6.87         1.43 o                         
   0  -3  -7        472.08        458.71         3.32 o                         
   0  -3  -8         33.76         32.20         2.40 o                         
   0   3  -9       1665.89       1636.06         4.89 o                         
   0   3  10         44.90         53.63         1.81 o                         
   0  -3  11        810.49        847.75         3.56 o                         
   0   3  12        117.17        124.89         2.14 o                         
   0  -3  13        322.47        378.25         2.95 o                         
   0  -3  14          1.57          1.17         2.30 o                         
   0  -3  15         20.47         28.41         2.09 o                         
   0  -3 -16         17.86         18.32         1.68 o                         
   0   4   0        938.72        892.60         4.87 o                         
   0  -4  -1          1.54          3.81         1.06 o                         
   0   4   2       6365.70       6339.07         8.82 o                         
   0  -4  -3       1565.88       1737.18         6.41 o                         
   0  -4   4       1013.80       1416.19         5.88 o                         
   0   4   5         21.51         17.05         1.80 o                         
   0  -4   6       8925.60       8345.82        10.93 o                         
   0   4   7        518.65        486.26         3.60 o                         
   0  -4   8       1584.46       1527.74         7.00 o                         
   0   4  -9          1.65          8.23         1.49 o                         
   0   4 -10         26.87         54.72         1.88 o                         
   0  -4  11         62.34         64.29         2.16 o                         
   0  -4 -12        125.69        147.15         2.27 o                         
   0  -4 -13         19.83         27.75         2.24 o                         
   0   4  14         17.99         20.09         2.49 o                         
   0  -4 -15         10.23          9.12         1.73 o                         
   0  -4  16        249.23        264.56         2.09 o                         
   0  -5   1       1763.83       1706.29         4.81 o                         
   0   5   2       3641.95       3725.88         7.03 o                         
   0   5  -3        235.73        189.07         2.67 o                         
   0   5   4        655.53        576.49         5.39 o                         
   0   5   5         32.10         39.47         2.13 o                         
   0  -5  -6         50.31         48.76         2.02 o                         
   0  -5  -7        795.67        807.18         5.01 o                         
   0  -5   8        262.02        248.26         2.01 o                         
   0  -5   9       1669.33       1721.06         4.20 o                         
   0  -5  10        138.44        148.33         2.10 o                         
   0   5  11        342.50        376.55         2.69 o                         
   0  -5  12        205.63        204.94         2.62 o                         
   0  -5 -13        410.48        454.61         3.26 o                         
   0  -5  14         79.49         88.88         2.62 o                         
   0  -5  15         31.13         32.30         1.69 o                         
   0   5  16          2.49          0.74         1.58 o                         
   0  -6   0        409.37        400.19         4.77 o                         
   0   6   1        300.46        267.16         2.86 o                         
   0  -6  -2       3321.30       3173.53         6.69 o                         
   0  -6   3        337.83        242.38         2.86 o                         
   0  -6   4        320.39        423.58         3.44 o                         
   0  -6  -5       1494.46       1615.46         8.36 o                         
   0  -6  -6       2777.64       2962.18         9.09 o                         
   0  -6   7        362.04        373.20         2.10 o                         
   0  -6   8        737.04        781.26         2.73 o                         
   0  -6  -9        295.34        304.90         2.25 o                         
   0   6  10         64.76         74.83         2.04 o                         
   0  -6 -11         35.09         48.17         2.14 o                         
   0  -6  12        362.26        384.49         3.04 o                         
   0   6  13          0.73          0.16         2.08 o                         
   0  -6  14         16.02         14.27         1.99 o                         
   0  -6  15        185.55        202.32         1.89 o                         
   0  -7   1        296.09        298.29         3.08 o                         
   0   7   2        206.65        204.51         3.07 o                         
   0   7   3       1564.19       1475.11         6.44 o                         
   0  -7  -4         27.34         42.70         2.61 o                         
   0  -7  -5       2196.12       2161.28         5.55 o                         
   0  -7  -6          0.71          6.52         1.58 o                         
   0  -7   7       1472.15       1507.32         3.96 o                         
   0  -7   8          1.79          5.26         1.50 o                         
   0  -7   9         53.18         66.40         1.85 o                         
   0  -7  10         67.77         71.81         1.99 o                         
   0  -7 -11        187.54        192.92         2.45 o                         
   0  -7  12          8.00         26.90         2.16 o                         
   0  -7  13         24.15         25.73         2.00 o                         
   0  -7  14          0.47          2.60         1.61 o                         
   0  -7  15        211.35        220.17         1.65 o                         
   0  -8   0      12394.44      11820.04        21.57 o                         
   0  -8   1        388.23        352.15         3.85 o                         
   0  -8   2        423.67        426.79         2.85 o                         
   0  -8   3         48.99         56.16         1.74 o                         
   0  -8  -4         27.45         39.00         1.56 o                         
   0  -8   5          9.11         11.03         1.56 o                         
   0  -8   6        121.64        130.70         1.91 o                         
   0  -8  -7          4.51          8.54         1.78 o                         
   0  -8   8         69.91         80.14         2.30 o                         
   0  -8   9          0.36          2.19         1.87 o                         
   0  -8  10        639.85        636.83         3.33 o                         
   0  -8 -11         10.36         14.12         2.24 o                         
   0  -8  12        668.82        680.03         4.17 o                         
   0  -8  13         77.12         72.61         2.16 o                         
   0  -8 -14        220.20        257.89         2.62 o                         
   0  -9   1        926.09        946.62         3.38 o                         
   0  -9   2        407.19        376.16         2.31 o                         
   0  -9   3        126.75        148.92         2.03 o                         
   0   9  -4       1472.06       1441.50         3.93 o                         
   0  -9  -5         69.25         88.80         1.97 o                         
   0  -9  -6         81.79         97.65         1.98 o                         
   0  -9  -7        258.34        264.18         2.37 o                         
   0   9   8        148.14        147.12         2.87 o                         
   0  -9   9        410.95        464.67         3.32 o                         
   0   9  10        110.41        114.22         2.40 o                         
   0  -9  11        512.94        603.26         3.46 o                         
   0  -9 -12         12.75         11.48         2.11 o                         
   0  -9 -13         14.46         17.53         3.41 o                         
   0 -10   0       2840.97       2980.68         7.74 o                         
   0 -10  -1       1638.35       1714.73         4.62 o                         
   0 -10  -2        162.00        167.85         2.24 o                         
   0 -10   3         70.25         70.17         2.16 o                         
   0 -10  -4        692.90        763.26         3.68 o                         
   0 -10   5         26.53         27.83         1.98 o                         
   0 -10   6        537.05        527.57         2.90 o                         
   0 -10   7        449.89        515.63         3.05 o                         
   0 -10  -8        260.56        302.41         3.05 o                         
   0  10   9        193.58        165.15         3.58 o                         
   0 -10  10        185.59        194.24         3.73 o                         
   0 -10 -11          0.08          1.04         1.57 o                         
   0 -10 -12         17.33         18.77         2.21 o                         
   0  11  -1        992.44       1013.25         3.86 o                         
   0 -11   2        412.13        397.10         2.72 o                         
   0 -11   3        130.67        154.76         2.53 o                         
   0 -11  -4         85.33         78.17         2.53 o                         
   0 -11  -5         18.73         25.34         2.27 o                         
   0 -11  -6         47.62         38.47         2.22 o                         
   0 -11   7         33.20         25.87         2.86 o                         
   0 -11  -8          0.13          2.90         2.66 o                         
   0 -11  -9        424.52        469.69         4.99 o                         
   0 -11 -10          2.52          2.92         2.12 o                         
   0 -11 -11        509.70        619.23         5.29 o                         
   0 -12   0         77.40         89.06         3.32 o                         
   0 -12  -1         56.30         58.86         2.76 o                         
   0 -12  -2         59.43         64.05         2.51 o                         
   0 -12  -3         19.47         25.99         2.26 o                         
   0 -12   4        148.73        157.01         2.68 o                         
   0 -12  -5         10.16         10.33         2.12 o                         
   0 -12  -6        697.28        748.90         4.11 o                         
   0 -12   7        141.43        142.67         2.88 o                         
   0 -12  -8        268.82        297.35         3.85 o                         
   0 -12  -9          1.00          2.70         2.18 o                         
   0 -13   1        504.97        583.01         3.89 o                         
   0 -13   2        488.20        525.26         3.39 o                         
   0 -13   3        342.71        374.70         3.18 o                         
   0 -13  -4        171.93        183.26         2.59 o                         
   0 -13  -5         32.66         33.18         2.31 o                         
   0 -13  -6         33.66         48.06         2.37 o                         
   0 -13  -7         34.70         33.44         2.72 o                         
   0  13   8        218.78        233.03         2.30 o                         
   0 -14   0        232.39        232.41         2.95 o                         
   0 -14  -1         74.50         82.64         1.82 o                         
   0 -14   2        761.19        806.31         3.05 o                         
   0 -14  -3         85.63         86.21         1.58 o                         
   0 -14   4         32.44         40.25         1.65 o                         
  -1   0  17         25.65         16.02         3.23 o                         
  -1   0  15        771.83        760.91         3.83 o                         
  -1   0  13        216.71        214.31         2.16 o                         
  -1   0  11         20.86         25.57         1.63 o                         
  -1   0   9        168.07        163.61         2.89 o                         
   1   0  -7         59.01         62.94         1.75 o                         
  -1   0   5       4844.32       4902.55         7.68 o                         
  -1   0   3      34717.87      36237.19        14.52 o                         
  -1   0   1        504.76        584.16         1.97 o                         
   1   0   1      11140.74      14121.53        14.61 o                         
  -1   0  -3      10577.34      11196.79         8.97 o                         
  -1   0  -5        571.63        706.17         2.99 o                         
   1   0   7       1037.60        854.44         3.15 o                         
   1   0   9       2352.21       2185.26         6.66 o                         
   1   0  11        726.18        697.79         3.85 o                         
   1   0  13         97.48        104.99         2.35 o                         
   1   0  15        527.60        490.33         2.79 o                         
  -1   1  17          2.17          0.46         3.02 o                         
  -1  -1  16         18.93         17.19         1.50 o                         
  -1   1  15         46.67         48.55         1.51 o                         
  -1  -1  14        382.95        372.77         2.16 o                         
  -1  -1  13        188.06        178.67         1.66 o                         
  -1  -1  12        186.08        176.66         1.56 o                         
  -1  -1  11        144.58        132.94         1.41 o                         
  -1  -1  10        654.13        607.51         2.10 o                         
  -1  -1   9         72.40         74.11         1.85 o                         
  -1  -1   8        571.87        503.55         2.82 o                         
   1  -1  -7        875.87        797.38         2.97 o                         
  -1  -1   6       2274.15       2231.26         4.40 o                         
  -1   1   5        970.63        958.74         2.76 o                         
   1   1  -4         36.49         34.15         0.92 o                         
  -1   1   3         25.35         38.80         0.87 o                         
   1  -1  -2       1386.57       1349.56         2.79 o                         
  -1  -1   1         35.78         38.26         0.84 o                         
   1  -1   0       1061.45       1174.11         3.23 o                         
   1   1   1        126.07        142.70         0.99 o                         
  -1   1  -2       8068.64       8136.71         7.13 o                         
  -1   1  -3        159.65        170.54         0.95 o                         
  -1  -1  -4        830.78        810.33         2.06 o                         
  -1  -1  -5          2.27          6.00         0.74 o                         
  -1  -1  -6        207.59        164.04         1.44 o                         
   1   1   7          0.96          4.78         1.05 o                         
   1  -1   8         64.75         63.27         1.48 o                         
   1   1   9         15.12         12.13         1.37 o                         
   1  -1  10        219.20        203.76         1.48 o                         
   1   1  11          1.70          3.25         1.30 o                         
  -1   1 -12        257.32        245.20         1.88 o                         
   1  -1  13         43.53         42.33         1.50 o                         
   1   1  14        158.88        163.19         1.93 o                         
  -1  -1 -15         16.28         15.24         1.25 o                         
  -1  -1 -16        309.72        309.73         1.64 o                         
  -1   2  17         50.66         39.95         1.25 o                         
   1  -2 -16        107.54        115.13         1.46 o                         
  -1  -2  15        274.55        267.54         2.37 o                         
  -1  -2  14          6.47          6.58         1.29 o                         
  -1  -2  13         41.01         44.06         1.37 o                         
   1  -2 -12        533.97        539.64         2.38 o                         
  -1  -2  11         74.58         83.57         1.27 o                         
   1  -2 -10        382.57        379.19         1.97 o                         
   1   2  -9        730.57        705.96         3.06 o                         
  -1   2   8          0.61          4.62         0.97 o                         
  -1   2   7        938.43        861.74         2.31 o                         
   1   2  -6       1119.81       1026.71         3.44 o                         
  -1  -2   5        882.36        750.46         2.34 o                         
  -1   2   4       1194.06       1096.44         2.94 o                         
   1  -2  -3         36.22         34.69         0.87 o                         
   1   2  -2        486.84        479.46         2.04 o                         
   1   2  -1       3209.15       3426.96         3.99 o                         
  -1   2   0       1420.96       1304.26         3.08 o                         
  -1   2  -1       8688.22       9790.13         8.95 o                         
  -1  -2  -2         31.51         41.18         0.80 o                         
   1   2   3       7774.37       7801.08         6.33 o                         
   1  -2   4       1855.52       1670.99         3.22 o                         
   1  -2   5       1055.95        951.09         2.48 o                         
   1  -2   6       1488.82       1307.25         3.59 o                         
   1  -2   7        621.60        494.63         2.42 o                         
   1  -2   8         32.55         41.42         1.53 o                         
  -1  -2  -9        551.04        492.55         2.50 o                         
   1  -2  10        583.97        542.17         2.49 o                         
  -1  -2 -11         48.06         41.78         1.40 o                         
   1  -2  12        533.62        532.33         2.43 o                         
  -1  -2 -13         46.58         47.96         1.60 o                         
   1   2  14          1.18          3.20         1.21 o                         
  -1   2 -15        217.64        215.83         1.63 o                         
   1  -2  16          9.61         12.70         1.40 o                         
  -1  -3  17          4.86          7.70         1.46 o                         
   1  -3 -16        110.77        107.12         1.41 o                         
  -1   3  15         36.93         42.30         1.63 o                         
   1  -3 -14        540.96        571.11         2.40 o                         
  -1  -3  13         74.98         76.32         1.56 o                         
   1   3 -12        306.65        321.07         2.05 o                         
   1  -3 -11          8.68         12.14         1.24 o                         
  -1  -3  10         28.04         35.24         1.14 o                         
   1   3  -9         61.51         54.87         1.23 o                         
   1  -3  -8       1628.12       1540.70         3.57 o                         
  -1  -3   7          3.68          8.04         0.91 o                         
   1  -3  -6        801.63        685.83         2.28 o                         
  -1   3   5         11.30         18.09         1.13 o                         
   1  -3  -4       1095.70        972.55         3.42 o                         
   1  -3  -3          9.94         11.16         0.62 o                         
   1  -3  -2        443.87        373.05         1.63 o                         
   1  -3  -1        617.81        582.30         2.34 o                         
  -1  -3   0         43.44         52.45         0.84 o                         
   1  -3   1        154.55        148.13         1.24 o                         
   1   3   2         60.11         77.42         1.43 o                         
   1   3   3          3.06         12.06         0.88 o                         
  -1  -3  -4       1420.28       1297.60         2.67 o                         
   1   3   5        654.43        523.23         2.34 o                         
   1  -3   6        637.12        522.78         2.19 o                         
   1  -3   7         20.64         23.91         1.21 o                         
  -1   3  -8       1695.21       1442.10         4.46 o                         
  -1   3  -9        114.34        105.90         1.41 o                         
   1   3  10        748.82        712.96         2.32 o                         
  -1  -3 -11          4.30          5.66         1.34 o                         
   1  -3  12         12.88         17.76         1.46 o                         
   1  -3  13          7.78          8.43         1.52 o                         
   1   3  14         26.58         28.82         1.22 o                         
   1  -3  15        207.53        216.48         1.60 o                         
  -1  -3 -16         76.54         75.92         1.59 o                         
  -1  -4  16          2.36          1.28         1.26 o                         
  -1  -4  15          8.17         11.60         1.27 o                         
   1  -4 -14          4.72          3.32         1.25 o                         
  -1   4  13         13.40         15.92         1.49 o                         
   1  -4 -12          5.74          5.45         1.29 o                         
  -1   4  11        350.35        345.74         1.98 o                         
  -1   4  10        264.52        253.02         1.75 o                         
  -1  -4   9       1971.30       1739.82         2.82 o                         
   1  -4  -8          6.36         14.78         1.71 o                         
  -1   4   7       1651.17       1518.41         3.92 o                         
  -1  -4   6         54.51         59.70         1.19 o                         
   1  -4  -5        710.69        677.84         2.38 o                         
   1  -4  -4        153.12        145.60         1.81 o                         
  -1  -4   3       2169.43       2377.68         3.93 o                         
   1  -4  -2        120.39        124.05         1.25 o                         
  -1  -4   1        398.47        408.50         1.71 o                         
   1  -4   0        294.48        320.29         2.07 o                         
   1  -4   1        132.72         94.39         1.39 o                         
   1  -4   2         12.60         17.23         0.69 o                         
   1  -4   3      14946.03      14486.10        10.98 o                         
   1   4   4        749.57        765.40         2.76 o                         
   1  -4   5         90.78        127.01         1.55 o                         
  -1  -4  -6          0.16          4.63         1.12 o                         
   1   4   7        215.67        181.99         2.10 o                         
   1  -4   8        244.23        229.97         1.75 o                         
   1  -4   9        314.82        305.93         1.64 o                         
   1  -4  10         40.60         41.72         1.30 o                         
   1  -4  11        108.16        111.18         1.40 o                         
   1   4  12         98.42         90.51         1.69 o                         
   1   4  13       1033.23       1012.42         3.39 o                         
   1   4  14          5.51          4.21         1.45 o                         
   1   4  15        214.76        229.84         1.52 o                         
  -1  -4 -16         19.36         17.09         1.51 o                         
   1  -5 -16         76.03         61.42         1.46 o                         
  -1   5  15         29.31         30.04         1.37 o                         
  -1  -5  14        105.87        114.04         1.82 o                         
  -1  -5  13         27.23         26.80         1.50 o                         
  -1  -5  12        436.45        465.89         2.03 o                         
  -1  -5  11         99.85        107.76         1.34 o                         
  -1  -5  10        342.22        342.09         1.69 o                         
  -1  -5   9         27.88         28.58         1.05 o                         
  -1  -5   8       1556.99       1502.56         2.53 o                         
   1   5  -7         34.79         28.75         1.51 o                         
  -1  -5   6        100.11         83.61         1.66 o                         
   1  -5  -5       1149.39       1065.65         3.08 o                         
   1  -5  -4        720.31        581.95         2.57 o                         
   1  -5  -3         87.69         86.95         1.25 o                         
   1  -5  -2        744.59        592.19         2.30 o                         
   1   5  -1        677.49        625.82         2.19 o                         
   1   5   0        717.36        695.36         3.06 o                         
   1   5   1        836.51        812.75         2.94 o                         
  -1  -5  -2        848.55        862.78         3.63 o                         
   1   5   3         50.72         49.07         1.61 o                         
  -1  -5  -4       1778.95       1641.15         5.13 o                         
  -1  -5  -5         29.57         22.62         1.45 o                         
   1  -5   6        319.53        233.99         2.09 o                         
  -1  -5  -7        274.24        259.25         2.43 o                         
   1  -5   8       1126.96       1024.20         2.37 o                         
   1  -5   9        206.86        180.50         1.38 o                         
   1  -5  10        266.74        256.09         1.74 o                         
   1  -5  11        112.41        102.15         1.43 o                         
   1  -5  12         38.81         34.94         1.63 o                         
  -1  -5 -13         20.47         20.00         1.47 o                         
   1  -5  14         83.85         81.89         1.56 o                         
   1  -5  15         91.35         95.03         1.31 o                         
   1  -5  16         31.21         19.96         1.73 o                         
  -1  -6  15         49.91         48.36         1.07 o                         
  -1  -6  14          0.08         -0.07         1.24 o                         
   1  -6 -13         56.04         56.76         1.37 o                         
  -1  -6  12        121.90        133.86         1.48 o                         
  -1  -6  11         54.38         63.03         1.37 o                         
  -1  -6  10        290.36        276.54         1.67 o                         
   1  -6  -9        249.13        240.11         1.49 o                         
  -1   6   8        167.73        169.33         1.29 o                         
  -1   6   7        800.67        778.39         1.88 o                         
  -1  -6   6        327.16        298.79         2.46 o                         
   1   6  -5       1748.87       1755.89         5.16 o                         
   1   6  -4         93.60        100.09         1.54 o                         
  -1  -6   3         34.64         46.76         1.32 o                         
   1  -6  -2        546.62        522.62         2.53 o                         
  -1   6   1        337.22        259.44         1.99 o                         
  -1   6   0       1205.44       1265.92         4.87 o                         
  -1   6  -1        343.82        337.21         2.47 o                         
  -1  -6  -2        773.96        817.72         3.46 o                         
  -1  -6  -3       5128.90       5373.74         9.85 o                         
   1   6   4       1064.36       1091.17         4.58 o                         
   1   6   5         29.05         41.94         2.10 o                         
   1  -6   6        582.20        523.08         2.84 o                         
   1  -6   7        480.66        478.78         1.55 o                         
  -1  -6  -8        122.66        126.82         1.29 o                         
   1  -6   9        395.80        373.23         1.84 o                         
   1  -6  10          1.96          3.00         1.24 o                         
   1  -6  11        192.45        184.00         1.73 o                         
   1  -6  12        403.32        388.40         2.09 o                         
   1  -6  13        218.69        218.57         1.87 o                         
  -1  -6 -14          5.37          7.85         1.24 o                         
   1  -6  15         61.66         62.60         1.03 o                         
  -1  -7  15          5.17          5.13         0.81 o                         
   1  -7 -14          8.87         10.06         1.14 o                         
  -1  -7  13         47.14         50.79         1.26 o                         
   1  -7 -12         14.53         17.72         1.18 o                         
  -1  -7  11          9.69         12.79         1.20 o                         
  -1  -7  10        183.84        182.36         1.54 o                         
  -1  -7   9         91.30         79.55         1.30 o                         
  -1  -7   8       2335.20       2220.26         3.13 o                         
   1  -7  -7          0.34          1.75         0.90 o                         
  -1  -7   6       1352.90       1326.56         2.26 o                         
  -1  -7   5          0.17          3.03         1.04 o                         
   1  -7  -4         16.90         20.81         1.51 o                         
   1  -7  -3        124.22        126.65         2.29 o                         
   1  -7  -2         40.26         49.45         1.97 o                         
   1   7  -1         53.06         52.39         1.57 o                         
  -1   7   0        703.45        626.34         3.09 o                         
   1   7   1        210.63        217.75         2.09 o                         
   1   7   2       2757.12       2738.03         7.49 o                         
   1   7   3         17.65         21.84         2.06 o                         
   1   7   4       1606.66       1438.86         6.64 o                         
  -1  -7  -5         15.37         23.58         1.01 o                         
   1  -7   6         49.93         52.70         1.08 o                         
   1  -7   7         18.51         20.06         1.11 o                         
  -1  -7  -8        141.12        142.46         1.35 o                         
   1  -7   9          7.12          3.82         1.22 o                         
   1  -7  10         21.63         21.09         1.53 o                         
   1  -7  11         20.23         20.81         1.54 o                         
   1  -7  12        169.18        176.96         1.87 o                         
  -1  -7 -13          0.05          1.90         1.35 o                         
  -1  -7 -14        436.23        419.91         2.47 o                         
   1  -8 -14         33.55         30.76         1.03 o                         
  -1  -8  13        136.09        139.55         1.66 o                         
   1  -8 -12          2.88          3.60         1.15 o                         
  -1  -8  11         20.23         25.11         1.25 o                         
  -1  -8  10         13.95         20.18         1.26 o                         
   1  -8  -9         81.08         95.04         1.26 o                         
  -1  -8   8         15.26         18.24         1.07 o                         
  -1  -8   7         20.74         22.26         1.07 o                         
  -1  -8   6         95.12         90.68         1.07 o                         
  -1  -8   5       1169.30       1159.26         2.43 o                         
   1  -8  -4         71.57         85.05         1.21 o                         
  -1  -8   4         71.65         46.81        11.27 o                         
   1  -8  -3       2893.00       2880.27         3.65 o                         
  -1  -8   3       2969.58       3020.51        20.75 o                         
  -1  -8   2        422.13        441.03         1.86 o                         
  -1  -8   2        462.73        674.33        14.77 o                         
   1  -8  -1        277.86        254.56         1.73 o                         
  -1  -8   0        209.26        243.20         1.78 o                         
   1   8   1       1270.30       1361.73         3.49 o                         
   1  -8   2         90.80         90.59         1.27 o                         
   1  -8   3        171.28        177.54         1.29 o                         
   1  -8   3       1464.71       1269.12        11.10 o                         
  -1  -8  -4          0.17          3.38         0.97 o                         
   1  -8   5         29.94         26.10         1.06 o                         
  -1   8  -6          3.56          1.38         1.12 o                         
   1  -8   7        470.58        401.54         1.77 o                         
   1  -8   8          0.01          1.97         1.17 o                         
   1  -8   9        904.63        931.29         2.45 o                         
   1  -8  10          5.69          6.43         1.52 o                         
   1  -8  11        173.61        174.11         1.86 o                         
   1  -8  12          6.33          9.31         1.48 o                         
  -1  -8 -13         15.49         20.03         1.31 o                         
   1   8  14          7.49          5.76         0.98 o                         
   1  -9 -13          1.57          1.38         1.29 o                         
   1  -9 -12         21.60         26.39         1.51 o                         
  -1  -9  11        263.98        288.10         2.03 o                         
   1  -9 -10        217.98        220.21         1.92 o                         
  -1  -9   9          7.46         17.74         1.27 o                         
  -1  -9   8         21.32         23.75         1.18 o                         
  -1  -9   7        323.06        304.84         1.74 o                         
  -1  -9   6        384.26        367.11         1.83 o                         
   1  -9  -5        889.73        881.98         2.38 o                         
   1  -9  -4        108.12        105.45         1.31 o                         
  -1  -9   4        192.35        259.44        13.63 o                         
   1  -9  -3         33.25         35.82         1.27 o                         
  -1  -9   3         37.84         46.70        12.25 o                         
  -1  -9   2        399.92        394.09         1.74 o                         
  -1  -9   2        516.86        613.22        14.81 o                         
   1  -9  -1        357.01        357.89         1.85 o                         
   1  -9   0        746.58        728.42         2.16 o                         
   1   9   0       1080.36       1201.65        24.40 o                         
   1  -9   1       2190.22       2151.92         3.20 o                         
   1   9   1       2349.83       2331.36        31.80 o                         
  -1  -9  -2        261.55        266.45         1.57 o                         
   1  -9   2        440.35        460.15        11.35 o                         
   1  -9   3         10.28         11.34         1.19 o                         
   1  -9   3         25.14         19.62         7.04 o                         
   1  -9   4        188.40        193.55         1.48 o                         
   1  -9   4        236.74        223.49         8.24 o                         
  -1  -9  -5        256.16        255.93         1.50 o                         
   1  -9   6        284.26        295.30         1.57 o                         
   1   9   7        293.87        305.79         1.68 o                         
   1  -9   8        188.57        166.60         1.68 o                         
   1  -9   9          2.94          0.59         1.38 o                         
   1  -9  10        228.53        214.89         1.85 o                         
   1  -9  11         15.95         16.61         1.43 o                         
   1  -9  12        107.14         95.20         1.71 o                         
   1   9  13         29.03         28.54         1.63 o                         
   1 -10 -12         25.21         31.71         1.66 o                         
  -1 -10  11        118.86        134.83         1.82 o                         
   1 -10 -10         49.50         64.44         1.52 o                         
  -1 -10   9        418.48        408.65         2.70 o                         
   1 -10  -8         27.81         25.50         1.64 o                         
  -1 -10   7        266.19        256.78         2.07 o                         
  -1 -10   6         26.79         31.03         1.48 o                         
   1 -10  -5        231.14        220.18         1.75 o                         
  -1 -10   5        337.30        338.91        14.02 o                         
   1 -10  -4        297.16        308.04         1.96 o                         
  -1 -10   4        345.94        315.86         8.14 o                         
   1 -10  -3         88.57         96.28         1.51 o                         
   1 -10  -3        107.82        118.10         6.00 o                         
   1 -10  -2        379.59        364.44         1.92 o                         
  -1 -10   1        237.96        272.16         1.95 o                         
   1 -10  -1       1086.04       1091.70        11.16 o                         
   1 -10   0          1.13          5.23         1.47 o                         
   1 -10   0          1.63         -1.92         7.14 o                         
   1 -10   1       1896.88       1999.96         3.86 o                         
  -1 -10  -1       2003.27       2038.81         8.66 o                         
  -1 -10  -2         36.75         47.71         1.60 o                         
   1 -10   2        206.46        192.94         6.29 o                         
   1 -10   3         43.05         47.49         1.46 o                         
   1 -10   3         82.65         85.43         5.37 o                         
   1 -10   4        109.10        108.00         1.57 o                         
   1 -10   4        241.96        250.36         8.64 o                         
   1 -10   5        237.45        238.31         1.81 o                         
   1 -10   5        340.79        302.74         8.89 o                         
   1 -10   6        164.43        147.98         1.58 o                         
   1 -10   7         93.29         73.25         1.29 o                         
   1 -10   8          2.72          3.23         1.45 o                         
   1 -10   9        101.87        111.79         1.80 o                         
  -1 -10 -10        133.08        138.79         1.75 o                         
   1 -10  11        264.36        246.68         2.35 o                         
  -1 -10 -12        114.82        109.43         1.66 o                         
  -1  11  11         37.17         48.12         1.17 o                         
   1 -11 -10         12.51         10.86         1.62 o                         
  -1 -11   9         29.56         31.04         2.47 o                         
   1 -11  -8         10.08         11.30         1.75 o                         
  -1 -11   7         31.48         30.57         1.86 o                         
  -1 -11   6        369.49        359.71         2.35 o                         
  -1 -11   5          3.00          9.22         1.76 o                         
   1 -11  -5          8.23          2.29         7.80 o                         
  -1 -11   4        344.34        366.42         2.47 o                         
   1 -11  -4        356.39        394.41         8.83 o                         
   1 -11  -3          1.58          5.52         1.58 o                         
   1 -11  -3         47.25         51.55         7.58 o                         
   1 -11  -2        244.06        242.84         2.11 o                         
   1 -11  -2        250.07        257.85         8.42 o                         
  -1 -11   1        152.88        148.19         1.81 o                         
   1 -11  -1        153.46        117.74        10.80 o                         
   1 -11   0        171.59        173.18         2.02 o                         
   1 -11   0        248.30        240.45         6.72 o                         
  -1 -11  -1          1.30          4.56         1.66 o                         
  -1 -11  -1         69.65         74.52         5.20 o                         
   1 -11   2         13.44         18.45         1.80 o                         
   1 -11   2        122.55        122.16         6.09 o                         
  -1 -11  -3        102.17         91.90         1.77 o                         
  -1 -11  -3        102.87        110.63         7.23 o                         
   1 -11   4         26.95         26.42         1.61 o                         
  -1 -11  -4        180.90        181.00         7.45 o                         
  -1 -11  -5         11.71         16.96         1.62 o                         
   1 -11   6        360.69        360.04         2.14 o                         
  -1 -11  -7         12.51         14.97         1.56 o                         
   1 -11   8        422.69        401.01         2.42 o                         
  -1 -11  -9         46.44         57.41         2.15 o                         
   1  11  10        280.90        271.41         4.17 o                         
  -1 -11 -11          3.23          3.13         1.35 o                         
  -1  12   9         96.09        106.67         2.18 o                         
  -1 -12   8         32.07         36.83         1.70 o                         
   1 -12  -7        184.04        178.25         1.95 o                         
  -1 -12   6          0.26          0.93         1.72 o                         
   1 -12  -5        140.74        136.27         1.99 o                         
  -1 -12   4          7.86         14.38         1.59 o                         
   1 -12  -3         32.78         43.94         1.85 o                         
  -1 -12   3        367.58        410.85         5.43 o                         
  -1 -12   2          1.37          2.02         1.58 o                         
  -1 -12   2          2.92          1.93         4.43 o                         
   1 -12  -1         46.12         42.49         1.93 o                         
  -1 -12   1        373.71        385.34         5.56 o                         
   1 -12   0         56.09         60.30         2.11 o                         
   1 -12   0         81.17         67.56         4.21 o                         
  -1 -12  -1        732.71        757.03         3.48 o                         
   1 -12   1        753.33        738.76         6.87 o                         
  -1 -12  -2          3.45          3.32         1.88 o                         
  -1 -12  -2          4.07         10.84         5.08 o                         
  -1 -12  -3        748.83        808.85         3.37 o                         
   1 -12   3        763.48        803.40         6.99 o                         
   1 -12   4        350.97        386.27         2.61 o                         
  -1 -12  -4        354.49        393.10         7.10 o                         
  -1 -12  -5         73.80         67.64         1.80 o                         
   1 -12   6         25.02         26.10         1.61 o                         
   1 -12   7         53.97         49.42         1.74 o                         
  -1 -12  -8         52.28         50.43         5.19 o                         
  -1  13   7         38.33         36.49         1.31 o                         
   1 -13  -6        167.48        165.21         1.78 o                         
  -1 -13   5        226.79        234.54         1.69 o                         
   1 -13  -4        104.94        117.16         1.77 o                         
  -1 -13   4        114.63        120.62         4.58 o                         
   1 -13  -3         10.19         12.58         1.37 o                         
   1 -13  -2        383.28        435.94         2.54 o                         
  -1 -13   2        422.91        481.39         6.28 o                         
   1 -13  -1         44.81         45.94         1.80 o                         
  -1 -13   1         73.10         73.60         5.12 o                         
  -1 -13   0        220.02        235.68         2.62 o                         
   1 -13   0        318.39        324.33         4.50 o                         
  -1 -13  -1         63.28         67.87         1.95 o                         
  -1 -13  -1         83.31         76.25         3.82 o                         
   1 -13   2         88.64         78.49         2.39 o                         
  -1 -13  -2        260.00        261.30         4.18 o                         
   1 -13   3         18.99         24.56         1.77 o                         
  -1 -13  -3         23.55         25.52         4.66 o                         
   1 -13   4         21.67         20.91         1.55 o                         
  -1 -13  -4         68.58         70.35         4.42 o                         
  -1 -13  -5          4.04          5.82         1.71 o                         
   1 -13   6         31.17         30.34         2.25 o                         
  -1 -13  -7         91.99         71.31         3.84 o                         
  -1 -14   5        231.39        168.19         2.43 o                         
  -1 -14   4        135.67        122.18         3.05 o                         
  -1 -14   3         93.07         73.44         1.62 o                         
  -1 -14   2         47.87         58.97         1.48 o                         
   1 -14  -1        330.75        320.05         2.23 o                         
  -1 -14   0          8.07         12.75         1.70 o                         
  -1 -14  -1         16.23         18.99         1.17 o                         
   1 -14   2        160.55        173.98         2.06 o                         
   1 -14   3        162.92        164.54         1.80 o                         
  -2   0  16         99.84        103.01         1.65 o                         
  -2   0  14        184.08        200.49         2.29 o                         
  -2   0  12         67.01         78.48         1.94 o                         
  -2   0  10        153.13        133.50         2.03 o                         
  -2   0   8        510.34        510.24         3.58 o                         
   2   0  -6       7118.66       7405.18        12.17 o                         
  -2   0   4      12902.08      13588.03        11.15 o                         
   2   0  -2        124.11        210.04         2.61 o                         
   2   0   0       6918.85       8515.74         9.09 o                         
   2   0   2        451.69        486.91         3.07 o                         
  -2   0  -4        956.88        888.48         3.37 o                         
   2   0   6       4232.84       3909.95         7.08 o                         
   2   0   8       1471.45       1478.44         6.52 o                         
   2   0  10         71.48         73.05         1.95 o                         
   2   0  12        185.52        170.18         2.97 o                         
   2   0  14        203.16        188.15         2.53 o                         
  -2   0 -16        769.80        815.70         3.50 o                         
  -2  -1  17          9.46          9.09         0.72 o                         
  -2  -1  16         85.66         80.70         1.40 o                         
  -2   1  15         56.99         52.45         1.38 o                         
  -2   1  14         75.76         77.53         1.50 o                         
  -2  -1  13       1339.62       1351.33         3.26 o                         
   2  -1 -12        124.21        127.84         1.53 o                         
  -2  -1  11         27.70         33.38         1.19 o                         
  -2   1  10        705.40        644.49         2.26 o                         
   2   1  -9        354.71        367.55         2.41 o                         
  -2   1   8        572.91        539.21         2.47 o                         
  -2  -1   7        178.31        191.89         1.49 o                         
  -2   1   6         56.38         46.94         1.16 o                         
  -2  -1   5       9885.98      10762.25         8.24 o                         
  -2   1   4        748.55        666.97         2.22 o                         
   2   1  -3        823.86        738.99         2.19 o                         
   2  -1  -2       1082.23       1111.56         2.59 o                         
   2  -1  -1       3857.02       4317.55         4.62 o                         
   2   1   0        137.67        200.69         1.36 o                         
   2  -1   1       2444.99       2758.30         4.55 o                         
   2  -1   2         42.54         51.59         0.98 o                         
   2   1   3        749.23        770.32         2.22 o                         
  -2   1  -4        129.77        150.16         1.44 o                         
  -2  -1  -5        119.51        145.52         1.72 o                         
  -2  -1  -6         18.55         14.37         1.11 o                         
   2  -1   7        284.82        275.62         2.09 o                         
   2  -1   8          2.93          6.52         1.53 o                         
   2  -1   9        758.90        707.56         2.26 o                         
   2  -1  10         14.76         15.04         1.24 o                         
   2  -1  11        645.69        619.49         2.38 o                         
   2   1  12        134.92        127.45         1.49 o                         
   2  -1  13        183.98        186.92         1.77 o                         
   2  -1  14          2.27          5.19         1.49 o                         
  -2  -1 -15        100.42         94.95         1.84 o                         
  -2  -1 -16          8.25          9.08         0.84 o                         
  -2   2  17          0.38          1.39         0.68 o                         
  -2  -2  16         16.09         19.34         1.09 o                         
  -2  -2  15        122.13        136.97         1.66 o                         
  -2  -2  14        205.59        217.15         2.20 o                         
  -2  -2  13        131.32        135.83         2.15 o                         
   2  -2 -12        349.65        355.51         2.17 o                         
   2  -2 -11          0.27          2.20         1.16 o                         
   2   2 -10        134.72        140.34         1.44 o                         
  -2   2   9        544.86        507.86         2.08 o                         
  -2  -2   8        218.12        200.28         1.74 o                         
  -2  -2   7        713.69        690.48         2.25 o                         
   2   2  -6        742.73        772.68         3.12 o                         
   2   2  -5        345.34        342.17         1.90 o                         
   2   2  -4       1308.29       1451.88         3.90 o                         
   2  -2  -3       1954.43       1892.24         4.12 o                         
   2  -2  -2       1575.59       1783.79         3.67 o                         
   2  -2  -1        564.00        571.00         1.90 o                         
   2  -2   0       2093.66       2511.16         5.43 o                         
   2   2   1        714.58        677.44         1.95 o                         
  -2  -2  -2       1947.55       2070.29         3.78 o                         
   2   2   3       2951.40       2837.65         4.04 o                         
  -2  -2  -4        932.47        896.29         2.68 o                         
   2  -2   5        153.51        161.56         1.64 o                         
   2  -2   6        204.93        180.78         1.58 o                         
   2   2   7        551.15        430.41         2.52 o                         
   2  -2   8        114.78        111.08         2.25 o                         
   2   2   9        815.03        763.10         2.55 o                         
   2  -2  10        476.45        475.70         2.21 o                         
  -2  -2 -11         11.76         11.77         1.43 o                         
   2   2  12        123.80        121.47         1.90 o                         
   2  -2  13         23.78         24.87         1.40 o                         
   2  -2  14         54.03         51.45         1.57 o                         
   2  -2  15        249.16        246.41         2.34 o                         
   2  -2  16        181.21        161.42         2.07 o                         
  -2  -3  17        158.31         69.62         2.20 o                         
  -2  -3  16          7.47          8.43         0.99 o                         
  -2  -3  15        129.45        138.21         1.61 o                         
  -2   3  14          6.28          7.79         1.36 o                         
  -2  -3  13        168.22        165.59         1.95 o                         
  -2   3  12         14.72         16.13         1.30 o                         
  -2  -3  11        582.03        599.18         2.18 o                         
  -2  -3  10          6.91          7.51         1.03 o                         
   2  -3  -9        320.08        307.49         1.49 o                         
  -2   3   8         75.82         73.11         1.22 o                         
  -2  -3   7       2112.28       2029.52         3.86 o                         
  -2  -3   6          2.61          4.63         1.05 o                         
   2  -3  -5        822.55        784.57         2.61 o                         
  -2   3   4          3.05         13.85         1.18 o                         
  -2   3   3        107.76        115.47         1.49 o                         
  -2  -3   2         14.62         15.00         1.13 o                         
   2   3  -1         28.42         38.13         0.79 o                         
   2  -3   0        287.89        239.10         1.50 o                         
   2   3   1        840.87        966.30         3.03 o                         
  -2  -3  -2        876.28        796.34         2.72 o                         
  -2  -3  -3       1732.52       1712.69         3.69 o                         
  -2   3  -4        124.98        146.29         1.42 o                         
  -2  -3  -5       3347.08       3122.74         5.26 o                         
   2  -3   6        193.12        157.91         1.54 o                         
   2  -3   7       1478.04       1256.30         3.91 o                         
   2  -3   8        129.48        101.15         1.31 o                         
  -2  -3  -9         86.27         90.91         1.49 o                         
   2   3  10         29.77         28.71         1.38 o                         
   2  -3  11        103.95        112.92         1.70 o                         
   2  -3  12        401.57        358.21         2.21 o                         
   2  -3  13         11.74         19.62         1.41 o                         
  -2  -3 -14          1.22          2.54         1.37 o                         
   2  -3  15         32.74         33.72         1.22 o                         
   2  -3  16          0.78          0.57         1.30 o                         
   2  -4 -16          8.73          9.73         0.94 o                         
  -2  -4  15          3.93          4.20         1.01 o                         
  -2  -4  14        309.38        323.60         2.14 o                         
  -2   4  13          9.83         13.11         1.47 o                         
  -2   4  12       1509.72       1513.28         3.33 o                         
  -2  -4  11         30.40         29.42         1.24 o                         
  -2  -4  10        332.13        330.46         1.89 o                         
  -2  -4   9          1.46          7.57         1.04 o                         
   2  -4  -8        118.74        104.06         1.21 o                         
  -2   4   7         46.20         50.49         1.37 o                         
  -2   4   6         24.11         20.08         1.22 o                         
   2  -4  -5         21.82         26.26         1.16 o                         
  -2  -4   4         93.18        107.69         1.34 o                         
  -2   4   3          0.66          2.79         1.05 o                         
  -2   4   2       2033.48       1876.79         4.07 o                         
   2  -4  -1         38.56         57.03         1.26 o                         
   2   4   0       3370.72       3623.06         5.00 o                         
  -2  -4  -1        120.97        132.80         1.61 o                         
   2  -4   2        264.13        284.38         2.06 o                         
   2  -4   3         15.16         11.47         1.16 o                         
   2  -4   4       1352.12       1418.92         3.57 o                         
  -2  -4  -5        312.89        295.95         2.10 o                         
   2  -4   6         25.99         22.32         1.18 o                         
   2  -4   7         46.36         30.34         1.39 o                         
   2  -4   8        253.81        222.58         1.38 o                         
   2  -4   9         63.75         60.89         1.37 o                         
   2  -4  10       2137.63       2086.93         4.15 o                         
   2  -4  11         98.64         97.38         1.50 o                         
   2  -4  12         47.83         49.96         1.61 o                         
   2  -4  13         75.72         74.83         1.40 o                         
   2   4  14        125.72        130.66         1.63 o                         
   2  -4  15          0.19          0.82         1.03 o                         
   2  -4  16         43.94         22.75         1.53 o                         
  -2  -5  16          0.20          0.99         0.74 o                         
  -2  -5  15         51.48         64.20         1.27 o                         
  -2   5  14         53.42         63.67         1.38 o                         
  -2  -5  13         10.86         13.82         1.51 o                         
   2  -5 -12          0.18          0.48         1.24 o                         
   2   5 -11       1376.21       1398.08         2.99 o                         
   2   5 -10         21.99         22.21         1.19 o                         
  -2  -5   9       1047.87       1032.53         2.33 o                         
  -2  -5   8        975.79        915.20         1.97 o                         
   2   5  -7       3007.56       2875.42         4.69 o                         
  -2   5   6          0.01          1.06         1.18 o                         
  -2  -5   5        840.55        830.23         2.99 o                         
  -2   5   4        175.75        166.01         1.61 o                         
   2  -5  -3        874.87        929.67         2.91 o                         
   2   5  -2        694.72        645.35         2.48 o                         
   2  -5  -1        544.65        590.63         2.52 o                         
   2   5   0          0.12          1.08         1.26 o                         
   2   5   1        506.42        559.41         2.64 o                         
   2   5   2        172.72        147.44         1.48 o                         
   2   5   3       1068.97       1011.75         3.30 o                         
  -2  -5  -4        370.11        358.70         2.23 o                         
   2   5   5        745.85        664.17         3.30 o                         
   2   5   6        181.21        158.43         2.14 o                         
   2  -5   7        453.58        443.38         1.63 o                         
  -2  -5  -8        345.61        320.08         1.68 o                         
   2  -5   9         20.68         27.95         1.34 o                         
   2  -5  10          2.62          3.55         1.34 o                         
   2  -5  11        112.42        113.55         1.70 o                         
   2   5  12         61.03         64.13         1.57 o                         
   2  -5  13         12.11         14.69         1.37 o                         
   2  -5  14        169.15        168.08         1.80 o                         
  -2  -5 -15        176.87        155.64         2.00 o                         
   2  -6 -15        148.38        161.15         1.72 o                         
  -2  -6  14         63.63         76.89         1.49 o                         
  -2   6  13        151.53        160.51         1.61 o                         
   2  -6 -12        264.73        302.32         1.99 o                         
  -2  -6  11        130.33        127.73         1.53 o                         
  -2  -6  10        166.69        183.93         1.52 o                         
  -2  -6   9        259.27        247.44         1.46 o                         
   2  -6  -8        125.85        119.45         1.19 o                         
  -2  -6   7          4.46          6.15         0.88 o                         
   2  -6  -6        833.41        794.89         2.11 o                         
  -2   6   5        229.44        214.95         2.19 o                         
   2   6  -4        302.36        298.93         2.73 o                         
  -2  -6   3        583.45        580.82         2.87 o                         
   2  -6  -2        296.88        292.64         2.16 o                         
  -2   6   1          3.15          5.13         1.66 o                         
   2  -6   0        934.90        981.48         3.49 o                         
   2   6   1        918.36        845.39         2.94 o                         
  -2  -6  -2        679.80        704.69         2.88 o                         
   2  -6   3        932.39        858.64         3.90 o                         
   2  -6   4       1816.68       1860.60         6.92 o                         
   2  -6   5         36.88         38.47         1.47 o                         
  -2  -6  -6         27.24         31.91         0.99 o                         
   2  -6   7          7.65          5.79         1.01 o                         
   2  -6   8         20.87         24.50         1.08 o                         
   2   6   9        498.76        468.03         2.27 o                         
  -2  -6 -10        398.69        373.20         1.99 o                         
   2  -6  11          4.53          5.77         1.57 o                         
  -2  -6 -12         12.92         14.58         1.57 o                         
   2  -6  13          5.89         10.17         1.33 o                         
   2  -6  14        187.92        182.43         1.65 o                         
   2  -6  15         25.89         21.77         1.22 o                         
  -2   7  15          7.88          6.74         0.68 o                         
  -2  -7  14          0.95          0.87         1.10 o                         
  -2  -7  13        423.20        476.88         2.41 o                         
  -2  -7  12          1.66          2.91         1.20 o                         
  -2  -7  11        943.90        987.02         2.60 o                         
  -2  -7  10         21.89         20.52         1.35 o                         
  -2   7   9         21.18         23.11         1.22 o                         
  -2  -7   8         52.95         60.31         1.11 o                         
   2  -7  -7         27.51         32.62         0.99 o                         
  -2  -7   6         22.94         19.75         1.06 o                         
  -2  -7   5         78.18         97.59         1.17 o                         
   2  -7  -4        112.20        109.75         1.46 o                         
   2   7  -3        148.11        138.77         2.15 o                         
  -2  -7   2         34.33         38.68         1.87 o                         
  -2  -7   1       1892.12       1811.95         5.70 o                         
   2  -7   0          6.53         12.51         1.52 o                         
   2   7   1       2154.88       2136.08         5.61 o                         
   2   7   2         21.37         16.84         1.61 o                         
  -2  -7  -3         73.03         95.39         1.52 o                         
   2  -7   4         44.59         44.54         1.11 o                         
   2   7   5         97.00         80.12         1.16 o                         
   2  -7   6          0.21          4.58         1.09 o                         
   2  -7   7         41.80         45.56         1.23 o                         
   2  -7   8         13.51         16.85         1.18 o                         
   2   7   9        415.77        408.70         2.07 o                         
   2   7  10          5.53          5.26         1.60 o                         
   2  -7  11        962.78        956.00         3.26 o                         
   2  -7  12          0.02          1.75         1.59 o                         
   2  -7  13         91.33        111.66         1.83 o                         
   2  -7  14         31.77         26.56         1.22 o                         
   2  -8 -14         30.98         27.01         1.00 o                         
  -2  -8  13          5.54          3.92         1.21 o                         
  -2  -8  12         36.87         47.96         1.24 o                         
  -2  -8  11         24.47         20.25         1.20 o                         
  -2   8  10         23.06         24.79         1.30 o                         
   2  -8  -9         13.16         11.63         1.27 o                         
   2  -8  -8        405.85        413.44         1.84 o                         
  -2  -8   7          6.86         11.70         1.19 o                         
   2  -8  -6       1744.87       1699.03         3.15 o                         
   2  -8  -5        113.88        111.18         1.17 o                         
  -2  -8   4       1939.14       1961.41         3.02 o                         
   2  -8  -3          4.57          6.31         1.07 o                         
   2  -8  -3         83.35        124.74         7.37 o                         
  -2  -8   2        321.39        361.40         1.85 o                         
  -2  -8   2        387.84        543.27         8.61 o                         
  -2  -8   1        323.39        343.85         1.78 o                         
  -2  -8   1        507.34        545.23        10.02 o                         
   2  -8   0        411.43        416.94         2.05 o                         
   2  -8   1        148.63        133.83         1.30 o                         
   2  -8   2        176.22        183.27         1.55 o                         
   2  -8   3         65.98         60.29         1.19 o                         
   2  -8   4        457.85        469.44         1.85 o                         
   2   8   5          0.36          4.65         1.07 o                         
   2  -8   6        837.23        864.85         2.23 o                         
  -2  -8  -7         42.15         46.20         1.18 o                         
   2  -8   8        288.14        288.84         1.81 o                         
   2  -8   9          9.32         12.07         1.42 o                         
  -2  -8 -10         49.31         62.08         1.73 o                         
   2  -8  11          2.69          2.03         1.66 o                         
   2   8  12         21.02         23.16         2.05 o                         
  -2  -8 -13         32.00         32.80         1.40 o                         
   2  -9 -13        486.26        446.69         4.02 o                         
  -2  -9  12         82.16         87.07         1.38 o                         
   2  -9 -11         37.21         36.23         1.38 o                         
  -2  -9  10        159.31        167.29         1.41 o                         
   2  -9  -9        173.40        202.96         1.67 o                         
  -2   9   8        457.51        457.24         2.07 o                         
  -2  -9   7         28.47         29.56         1.34 o                         
  -2  -9   6        155.22        150.71         1.45 o                         
   2  -9  -5       1750.61       1687.69         3.00 o                         
  -2  -9   5       1812.47       1827.42        15.69 o                         
  -2  -9   4        101.27         97.18         1.46 o                         
  -2  -9   4        114.32        114.40         7.80 o                         
  -2  -9   3        394.56        392.32         2.10 o                         
  -2  -9   3        536.94        598.09         9.90 o                         
  -2  -9   2       1023.85        997.31         3.01 o                         
  -2  -9   2       1192.98       1262.53        11.31 o                         
  -2  -9   1        149.26        158.84         1.70 o                         
  -2  -9   0         42.11         45.95         1.45 o                         
  -2   9   0        108.84         71.32        19.28 o                         
   2  -9   1        378.29        400.24         1.97 o                         
  -2  -9  -1        836.04        789.56         5.70 o                         
   2  -9   2        318.44        303.62         1.77 o                         
  -2   9  -2        494.85        430.62        15.52 o                         
   2  -9   3         29.19         43.62         1.44 o                         
  -2   9  -3         74.47         88.19        17.31 o                         
  -2  -9  -4        138.37        137.85         1.41 o                         
   2  -9   5        309.51        323.41         1.81 o                         
   2  -9   6          0.14          1.55         1.29 o                         
   2  -9   7        323.62        318.34         1.91 o                         
  -2  -9  -8         52.09         43.52         1.37 o                         
   2  -9   9        168.75        149.31         1.82 o                         
   2   9  10          5.47         10.45         1.47 o                         
   2  -9  11        104.10        103.64         1.45 o                         
   2  -9  12          6.24         20.54         1.62 o                         
   2 -10 -12        193.39        220.34         1.69 o                         
   2 -10 -11         19.81         23.52         1.20 o                         
  -2 -10  10         89.14         96.24         1.82 o                         
  -2 -10   9         50.77         53.94         1.89 o                         
  -2 -10   8         33.38         35.63         1.53 o                         
  -2 -10   7        223.70        225.34         2.14 o                         
   2 -10  -6         36.13         40.47         1.68 o                         
  -2 -10   6         37.75         34.31        13.20 o                         
  -2 -10   5         20.30         17.98         1.38 o                         
  -2 -10   5         42.29         29.48         5.45 o                         
  -2 -10   4        210.87        214.84         1.75 o                         
  -2 -10   4        413.20        416.14         7.21 o                         
   2 -10  -3        297.10        303.45         2.36 o                         
  -2 -10   3        658.41        673.16         6.20 o                         
  -2 -10   2        303.84        330.34         2.11 o                         
  -2 -10   2        310.50        353.73         6.91 o                         
   2 -10  -1         57.17         64.14         1.53 o                         
   2 -10   0         33.29         36.64         1.56 o                         
  -2  10   0         58.85         57.77         6.04 o                         
   2 -10   1         14.92         11.05         1.68 o                         
  -2  10  -1        150.76        149.60         4.31 o                         
  -2 -10  -2        808.13        823.85         2.74 o                         
  -2  10  -2        940.96        907.50         5.66 o                         
   2 -10   3        452.55        453.51         2.26 o                         
  -2 -10  -3        546.83        568.18         7.98 o                         
   2 -10   4         49.18         49.89         1.61 o                         
  -2 -10  -4         58.25         56.74         6.64 o                         
   2 -10   5          3.61          6.89         1.54 o                         
  -2 -10  -5         19.77         10.18         6.31 o                         
   2 -10   6        339.69        355.77         1.89 o                         
   2 -10   7        124.35        133.64         1.50 o                         
   2 -10   8        346.89        309.98         1.95 o                         
   2 -10   9        249.53        243.33         1.95 o                         
   2  10  10        291.33        306.55         1.96 o                         
   2 -10  11         14.14         24.62         1.65 o                         
   2 -11 -11         24.46         29.52         0.82 o                         
   2 -11 -10          0.02          1.09         1.54 o                         
   2 -11  -9        112.65        128.40         1.80 o                         
  -2 -11   8          2.10          1.12         1.51 o                         
   2 -11  -7        160.39        176.24         1.96 o                         
  -2 -11   6        131.07        111.51         1.87 o                         
  -2 -11   5        808.27        837.25         3.04 o                         
   2 -11  -5        879.28        952.14        10.08 o                         
  -2 -11   4        135.40        129.15         2.13 o                         
  -2 -11   4        285.35        265.18         5.89 o                         
  -2 -11   3         23.76         28.16         2.27 o                         
   2 -11  -3         28.14         46.66         4.38 o                         
  -2 -11   2          0.11          2.10         1.56 o                         
   2 -11  -2         92.19         99.13         3.89 o                         
   2 -11  -1        101.90        106.08         2.04 o                         
   2 -11  -1        132.70        111.64         4.42 o                         
  -2 -11   0         68.91         56.57         1.91 o                         
  -2 -11   0        114.47         89.98         4.96 o                         
   2 -11   1        205.96        220.19         2.18 o                         
  -2 -11  -1        206.01        222.48         5.92 o                         
  -2 -11  -2          9.80          5.11         2.22 o                         
  -2 -11  -2         20.42         37.10         5.33 o                         
  -2 -11  -3        335.38        361.04         2.88 o                         
  -2 -11  -3        395.91        410.60         6.28 o                         
  -2 -11  -4        158.81        158.59         2.09 o                         
  -2 -11  -4        520.18        541.23         7.57 o                         
  -2 -11  -5        700.28        746.08         3.35 o                         
  -2 -11  -6         13.21         13.86         1.62 o                         
   2 -11   7        331.49        349.56         2.49 o                         
   2  11   8         11.83          9.11         1.84 o                         
   2 -11   9         51.40         45.70         1.44 o                         
   2 -12  -9          6.80          6.54         0.94 o                         
  -2 -12   8         52.74         57.66         1.26 o                         
   2 -12  -7         65.62         71.44         1.53 o                         
  -2 -12   6         15.01         18.03         1.47 o                         
  -2 -12   5          9.02          8.70         1.90 o                         
   2 -12  -5         26.29         19.84         4.25 o                         
  -2 -12   4        300.26        320.96         3.00 o                         
   2 -12  -4        305.96        332.63         5.28 o                         
  -2 -12   3          0.75          1.54         1.87 o                         
   2 -12  -3        122.66        122.47         3.45 o                         
  -2 -12   2        388.37        421.87         2.57 o                         
  -2 -12   2        557.67        584.60         3.83 o                         
   2 -12  -1         37.09         30.87         2.33 o                         
   2 -12  -1        201.96        187.16         2.85 o                         
  -2 -12   0        368.75        379.67         3.01 o                         
  -2 -12   0        385.34        391.64         4.05 o                         
  -2 -12  -1        378.67        378.25         2.86 o                         
   2 -12   1        552.31        548.70        11.42 o                         
  -2 -12  -2        272.66        289.11         2.72 o                         
   2 -12   2        273.00        346.18        10.30 o                         
   2 -12   3         12.75         13.07         1.58 o                         
   2 -12   3        147.00        169.38         9.39 o                         
  -2 -12  -4         38.63         45.29         1.61 o                         
   2 -12   4         42.66         66.95         8.66 o                         
   2 -12   5         52.54         54.17         1.58 o                         
   2 -12   6         78.80         88.00         1.97 o                         
   2 -12   7        154.85        123.92         2.01 o                         
  -2 -12  -8         46.13         28.69         4.32 o                         
   2 -13  -7        223.59        236.93         2.31 o                         
   2 -13  -6          0.34          1.04         1.07 o                         
   2 -13  -5        271.40        323.01         1.96 o                         
  -2  13   4         98.39        107.51         1.56 o                         
   2 -13  -4        141.47        148.51         3.40 o                         
  -2 -13   3        173.56        189.24         2.32 o                         
   2 -13  -3        176.18        191.38         3.68 o                         
  -2 -13   2        241.00        269.65         2.73 o                         
  -2 -13   2        251.83        264.64         4.71 o                         
  -2 -13   1         80.25         76.63         2.29 o                         
  -2 -13   1         81.58         71.23         3.50 o                         
   2 -13   0          2.98          4.07         1.76 o                         
  -2 -13   0         38.86         29.32         4.12 o                         
  -2 -13  -1         24.21         23.02         1.68 o                         
   2 -13   1        131.96        136.31         5.30 o                         
  -2 -13  -2          5.85          8.52         1.73 o                         
   2 -13   2         83.45        104.10         4.88 o                         
   2 -13   3         96.34         97.63         1.45 o                         
   2 -13   4        144.77        164.96         2.00 o                         
   2 -13   5         42.17         52.11         1.30 o                         
  -2 -13  -6         16.63          7.81         4.25 o                         
   2 -14  -4        150.04        128.30         1.78 o                         
  -2 -14   3         33.68         28.72         2.31 o                         
   2 -14  -3         47.71         57.65         2.62 o                         
   2 -14  -2         14.13         14.45         0.98 o                         
   2 -14  -2         21.58         25.86         2.85 o                         
  -2 -14   1          5.74          8.19         1.11 o                         
   2 -14  -1         21.24         21.91         2.97 o                         
  -2 -14   0         34.67         38.12         1.54 o                         
   2 -14   0         37.24         40.73         2.94 o                         
  -2 -14  -1         16.67         23.51         1.38 o                         
   2 -14   1         22.99         22.02         2.76 o                         
  -2 -14  -2         31.38         30.45         1.17 o                         
  -2 -14  -3          0.46          2.14         0.70 o                         
  -3   0  15         75.88         73.29         2.31 o                         
  -3   0  13         62.09         69.06         2.30 o                         
  -3   0  11        452.31        468.37         2.99 o                         
  -3   0   9       2623.85       2776.54         5.39 o                         
   3   0  -7       2760.64       2619.30         6.47 o                         
   3   0  -5         54.44         71.10         1.94 o                         
  -3   0   3        460.99        454.84         3.07 o                         
   3   0  -1       1010.78       1165.50         5.48 o                         
   3   0   1       1423.68       1263.20         5.36 o                         
   3   0   3       9556.33       9886.60        19.69 o                         
   3   0   5        620.22        624.24         3.98 o                         
   3   0   7         30.72         21.62         3.34 o                         
   3   0   9         35.33         35.27         3.29 o                         
   3   0  11        155.05        171.80         3.66 o                         
   3   0  13        721.83        545.84         6.10 o                         
  -3   0 -15         16.34         17.95         2.56 o                         
  -3   1  16        138.45        137.18         1.80 o                         
  -3  -1  15        102.10        110.10         2.30 o                         
  -3   1  14         16.22         23.18         2.03 o                         
  -3  -1  13        297.80        338.52         2.93 o                         
   3  -1 -12        461.72        442.40         3.03 o                         
  -3   1  11        544.14        571.92         3.21 o                         
  -3   1  10        101.56        100.84         1.72 o                         
  -3  -1   9        293.07        273.17         2.15 o                         
  -3   1   8       1818.40       1847.61         5.57 o                         
  -3  -1   7       1175.14       1064.09         4.07 o                         
   3   1  -6        160.82        249.13         1.96 o                         
   3   1  -5       1031.17       1043.88         3.74 o                         
   3  -1  -4       7318.63       7476.41        10.28 o                         
   3  -1  -3       1692.89       1794.44         4.48 o                         
  -3   1   2        581.53        601.82         2.46 o                         
   3  -1  -1        823.61        853.39         3.55 o                         
  -3  -1   0       1788.36       1991.41         4.63 o                         
  -3  -1  -1        293.08        317.92         2.89 o                         
  -3  -1  -2       3778.62       4132.31         7.15 o                         
  -3  -1  -3       3284.40       3311.56         7.44 o                         
  -3   1  -4        486.59        506.50         3.21 o                         
   3  -1   5         78.89        131.61         2.35 o                         
   3   1   6       1477.81       1358.00         5.61 o                         
  -3   1  -7        978.92       1053.04         5.51 o                         
   3  -1   8        581.36        484.67         2.94 o                         
   3  -1   9        157.16        153.48         2.44 o                         
  -3  -1 -10        780.92        757.50         4.25 o                         
  -3  -1 -11        221.24        216.57         2.97 o                         
   3   1  12        149.06        162.60         3.46 o                         
   3   1  13          9.78         20.75         3.19 o                         
   3  -1  14        169.17        172.21         3.14 o                         
   3  -1  15        111.05        108.96         2.05 o                         
  -3  -2  16         43.35         42.87         1.48 o                         
  -3   2  15         65.84         74.37         1.78 o                         
   3  -2 -14         85.26         90.64         2.30 o                         
  -3  -2  13        336.70        366.21         3.90 o                         
   3  -2 -12        376.14        388.90         2.79 o                         
  -3  -2  11        457.27        459.42         2.81 o                         
  -3  -2  10        271.85        275.48         2.16 o                         
   3  -2  -9        322.97        318.42         1.99 o                         
  -3   2   8        438.67        430.33         2.50 o                         
  -3  -2   7        725.38        682.99         2.88 o                         
  -3   2   6        817.28        723.49         3.25 o                         
  -3  -2   5        106.24         97.41         1.77 o                         
   3  -2  -4       1054.51       1076.98         3.59 o                         
  -3   2   3       1578.78       1663.29         4.42 o                         
   3   2  -2        806.10        766.14         3.38 o                         
   3  -2  -1       2806.65       2830.47         5.28 o                         
  -3  -2   0       4234.31       4388.43         6.57 o                         
   3  -2   1        869.85        814.09         3.41 o                         
   3   2   2        800.84        834.15         3.74 o                         
   3  -2   3       1589.27       1692.86         4.66 o                         
   3  -2   4        175.12        148.23         2.39 o                         
  -3  -2  -5        523.91        475.36         3.85 o                         
  -3  -2  -6       1490.38       1371.00         6.14 o                         
  -3  -2  -7        325.07        299.21         3.91 o                         
   3  -2   8        146.73        157.18         2.11 o                         
   3  -2   9        338.76        325.87         2.84 o                         
   3  -2  10        221.65        243.44         2.97 o                         
   3  -2  11        500.12        501.22         3.21 o                         
   3  -2  12        326.53        327.38         3.36 o                         
   3  -2  13        185.91        174.43         3.61 o                         
   3   2  14         37.03         39.28         2.21 o                         
   3   2  15         32.01         32.19         1.96 o                         
  -3  -3  16         56.17         49.65         1.22 o                         
  -3   3  15         72.00         82.17         1.65 o                         
   3  -3 -14         20.28         25.00         2.21 o                         
  -3  -3  13        129.42        143.68         3.74 o                         
  -3  -3  12         94.58        106.05         2.75 o                         
   3  -3 -11         38.38         43.80         2.14 o                         
  -3  -3  10       2126.93       2031.37         4.33 o                         
   3  -3  -9         34.43         37.46         1.61 o                         
  -3   3   8         38.50         38.18         1.56 o                         
   3   3  -7        126.06        140.11         2.44 o                         
  -3  -3   6        176.11        172.85         2.42 o                         
   3  -3  -5       1150.80       1106.22         4.06 o                         
  -3   3   4        158.09        155.64         1.87 o                         
   3  -3  -3       2789.31       2618.92         5.86 o                         
   3  -3  -2        769.68        821.77         3.78 o                         
   3   3  -1       1523.28       1418.45         4.40 o                         
  -3   3   0       3209.70       3159.80         6.52 o                         
   3   3   1        377.15        391.15         2.76 o                         
  -3  -3  -2       5885.96       5806.91        10.65 o                         
  -3  -3  -3        273.99        263.28         2.48 o                         
   3   3   4       2567.83       2517.30         7.49 o                         
  -3  -3  -5        352.26        321.88         3.25 o                         
  -3  -3  -6        262.89        268.96         3.05 o                         
  -3  -3  -7         30.23         27.33         1.91 o                         
   3  -3   8         62.22         71.06         2.16 o                         
   3  -3   9       1110.94       1105.36         4.48 o                         
   3   3  10         57.56         61.25         2.37 o                         
   3  -3  11        141.77        155.12         2.47 o                         
   3  -3  12        289.13        290.37         3.40 o                         
   3  -3  13         31.44         39.32         2.39 o                         
   3  -3  14        154.12        160.40         2.10 o                         
   3  -3  15        108.68        105.53         2.17 o                         
  -3   4  16         10.27          9.71         1.17 o                         
  -3   4  15        147.26        161.75         2.05 o                         
  -3  -4  14         22.89         25.18         2.09 o                         
  -3   4  13        387.12        423.06         3.54 o                         
  -3   4  12        184.42        187.96         2.54 o                         
  -3   4  11         73.10         74.34         2.14 o                         
  -3   4  10        346.73        350.26         2.50 o                         
   3  -4  -9         25.76         25.24         1.62 o                         
  -3  -4   8        174.85        169.17         1.73 o                         
  -3   4   7         54.58         58.43         1.80 o                         
  -3   4   6        554.96        517.47         3.11 o                         
   3  -4  -5       1686.88       1599.24         4.50 o                         
  -3  -4   4         72.22         79.27         1.88 o                         
   3  -4  -3       2687.57       2582.97         6.30 o                         
  -3   4   2        104.47        137.18         2.65 o                         
   3  -4  -1       1374.57       1404.58         5.16 o                         
   3  -4   0        634.99        639.48         3.71 o                         
   3  -4   1        161.50        212.99         2.78 o                         
   3  -4   2       1213.63       1097.47         4.95 o                         
   3  -4   3        146.15        163.11         2.52 o                         
  -3  -4  -4        766.27        687.35         4.02 o                         
   3  -4   5       1128.14       1041.25         5.21 o                         
  -3  -4  -6         24.45         26.99         2.05 o                         
  -3  -4  -7        349.81        309.49         2.25 o                         
  -3  -4  -8         11.67         12.44         1.80 o                         
   3  -4   9        618.47        584.02         3.42 o                         
   3  -4  10        101.20        103.94         2.28 o                         
   3  -4  11        403.80        412.12         3.93 o                         
   3  -4  12        173.13        189.09         2.64 o                         
   3  -4  13         47.94         70.49         2.10 o                         
   3   4  14         67.32         69.08         2.14 o                         
   3  -4  15         10.17         11.15         1.45 o                         
  -3  -5  15         75.38         76.86         1.65 o                         
  -3  -5  14         94.20        105.92         2.17 o                         
  -3  -5  13        289.23        313.86         2.76 o                         
  -3  -5  12        190.70        209.20         2.45 o                         
  -3  -5  11        465.27        464.72         2.68 o                         
  -3   5  10       2831.10       2735.85         4.94 o                         
  -3  -5   9        191.27        197.06         2.00 o                         
  -3  -5   8        168.96        175.58         1.81 o                         
  -3   5   7        316.24        301.51         1.90 o                         
  -3  -5   6       1161.02       1145.15         3.81 o                         
   3   5  -5       1087.06        986.18         4.49 o                         
   3  -5  -4        206.60        206.34         2.66 o                         
  -3  -5   3        300.72        282.38         2.91 o                         
  -3   5   2        185.15        193.38         3.08 o                         
   3   5  -1        453.73        394.76         2.93 o                         
  -3  -5   0        657.71        582.38         3.66 o                         
   3  -5   1        138.75        131.28         2.40 o                         
   3  -5   2        662.92        599.94         3.68 o                         
   3  -5   3        227.05        208.75         2.70 o                         
   3   5   4       2167.90       1979.49         7.14 o                         
   3   5   5       1328.26       1229.01         4.44 o                         
   3  -5   6        513.77        471.60         2.50 o                         
   3  -5   7        171.95        174.35         2.30 o                         
   3  -5   8        365.35        359.14         2.80 o                         
   3  -5   9       1369.43       1366.28         3.93 o                         
  -3  -5 -10        298.64        299.06         2.81 o                         
   3  -5  11        398.59        421.04         3.12 o                         
   3  -5  12        637.06        625.24         3.37 o                         
   3  -5  13         42.24         59.41         2.05 o                         
   3   5  14        160.96        165.35         2.35 o                         
  -3  -6  15         11.95         13.40         1.40 o                         
  -3  -6  14         93.54        105.22         2.03 o                         
  -3  -6  13        182.28        208.52         2.34 o                         
  -3  -6  12        479.54        500.99         2.81 o                         
  -3  -6  11        333.11        342.85         2.62 o                         
  -3  -6  10        133.34        139.92         1.85 o                         
  -3  -6   9        463.14        439.57         2.37 o                         
  -3  -6   8         84.70         84.54         1.84 o                         
  -3  -6   7        373.46        359.42         2.39 o                         
   3  -6  -6        469.57        432.94         2.56 o                         
  -3  -6   5        190.05        176.44         2.09 o                         
  -3   6   4        115.29        125.73         3.03 o                         
  -3   6   3        644.17        641.86         4.97 o                         
  -3  -6   2       1129.48       1048.89         5.36 o                         
   3   6  -1       1764.87       1654.33         7.01 o                         
  -3  -6   0       1453.13       1369.09         6.98 o                         
  -3   6  -1       1263.04       1205.66         5.55 o                         
   3   6   2        288.79        279.09         3.21 o                         
   3   6   3        216.39        204.60         2.55 o                         
   3  -6   4         85.65         83.32         1.90 o                         
   3   6   5        318.54        302.79         2.32 o                         
  -3   6  -6        792.15        733.15         2.81 o                         
   3  -6   7        185.03        175.54         2.05 o                         
  -3  -6  -8        284.39        271.57         2.20 o                         
   3  -6   9        263.63        260.08         2.63 o                         
   3  -6  10        151.28        162.71         2.95 o                         
  -3  -6 -11        777.72        808.23         3.79 o                         
   3   6  12        122.75        140.93         2.40 o                         
   3  -6  13        206.57        240.33         2.24 o                         
   3  -6  14         12.41          9.87         1.22 o                         
  -3  -7  14         66.28         68.62         2.10 o                         
  -3  -7  13         36.43         38.10         1.82 o                         
  -3  -7  12        100.67        105.60         1.83 o                         
  -3  -7  11        194.85        208.65         2.16 o                         
  -3  -7  10        149.46        153.63         2.17 o                         
  -3   7   9        453.91        447.90         2.68 o                         
  -3  -7   8         87.81         92.66         2.06 o                         
  -3  -7   7        154.20        147.68         1.96 o                         
  -3  -7   6        219.84        199.62         2.08 o                         
  -3  -7   5         36.25         37.19         1.77 o                         
  -3  -7   4       2680.62       2566.48         5.43 o                         
  -3  -7   3         71.69         65.27         1.91 o                         
   3  -7  -2       1771.82       1703.62         4.97 o                         
  -3  -7   1        126.34        108.39         2.39 o                         
   3  -7   0        186.45        167.45         2.61 o                         
   3  -7   1        813.31        735.37         3.32 o                         
   3   7   2         50.15         51.99         1.91 o                         
   3  -7   3       1260.37       1138.63         4.24 o                         
   3  -7   4         43.61         44.94         1.98 o                         
   3  -7   5        284.36        248.48         2.28 o                         
   3  -7   6        128.62        123.48         2.14 o                         
   3  -7   7        117.08        125.27         2.20 o                         
   3  -7   8        868.70        845.62         3.37 o                         
   3  -7   9         66.91         73.13         2.76 o                         
   3  -7  10        340.35        354.62         3.58 o                         
   3  -7  11         45.15         50.50         2.42 o                         
   3  -7  12         46.51         44.66         2.25 o                         
  -3  -7 -13         31.83         30.37         1.86 o                         
  -3  -8  14        174.31        112.29         2.24 o                         
   3  -8 -13         24.22         24.41         1.90 o                         
  -3  -8  12        123.18        125.47         1.71 o                         
  -3  -8  11        338.34        368.66         2.22 o                         
  -3  -8  10         31.66         31.50         2.09 o                         
  -3  -8   9       1046.12       1080.24         3.74 o                         
  -3   8   8        123.67        122.95         2.20 o                         
  -3  -8   7        751.09        745.76         3.07 o                         
  -3  -8   6        210.18        219.63         2.21 o                         
  -3   8   5        312.94        290.45         2.35 o                         
  -3  -8   4       1123.63       1063.83         3.91 o                         
   3   8  -3         36.62         42.70         2.03 o                         
  -3  -8   2        298.39        279.22         2.34 o                         
  -3  -8   1         43.20         42.97         1.89 o                         
  -3  -8   0         57.18         55.94         1.95 o                         
   3  -8   1        338.22        318.41         2.76 o                         
   3  -8   2         50.63         59.81         2.20 o                         
   3  -8   3       1517.89       1407.78         4.50 o                         
   3  -8   4        594.13        571.63         3.15 o                         
   3  -8   5        430.43        435.42         2.76 o                         
   3  -8   6        336.47        353.25         2.69 o                         
   3  -8   7         66.28         73.07         2.21 o                         
   3  -8   8        479.11        509.52         3.07 o                         
   3  -8   9         28.66         27.53         2.67 o                         
   3  -8  10        152.29        158.70         2.51 o                         
   3  -8  11        194.49        185.96         2.50 o                         
  -3  -8 -12         19.68         21.29         1.89 o                         
   3  -8  13        389.65        289.26         4.62 o                         
  -3  -9  13         35.21         28.50         2.45 o                         
  -3  -9  12        263.38        271.46         2.26 o                         
  -3  -9  11        333.74        368.92         2.24 o                         
  -3  -9  10         15.54         17.72         1.72 o                         
  -3   9   9         45.46         43.70         1.79 o                         
  -3  -9   8        671.93        657.72         3.22 o                         
  -3  -9   7        239.17        219.72         2.44 o                         
  -3   9   6         92.02         90.99         2.14 o                         
   3  -9  -5        738.45        717.09         3.00 o                         
  -3  -9   4       1117.63       1090.27         3.57 o                         
  -3  -9   3        397.37        373.22         2.74 o                         
   3  -9  -2         35.24         41.74         2.13 o                         
   3  -9  -1        370.40        383.82         2.90 o                         
   3  -9   0        254.80        257.75         2.70 o                         
  -3  -9  -1         17.46         20.13         2.50 o                         
   3  -9   2        887.97        865.77         4.31 o                         
   3  -9   3        558.97        543.88         3.55 o                         
   3  -9   4        429.28        425.44         3.04 o                         
   3  -9   5        171.17        169.36         2.41 o                         
  -3  -9  -6        528.10        487.82         2.80 o                         
   3  -9   7        327.67        333.11         2.76 o                         
   3  -9   8         99.34         96.66         2.46 o                         
   3  -9   9          9.78          9.32         2.18 o                         
   3  -9  10        267.56        276.80         2.88 o                         
   3  -9  11        210.90        235.15         2.62 o                         
   3  -9  12         47.40         46.32         1.24 o                         
   3 -10 -11         49.35         46.09         1.55 o                         
   3 -10 -10          8.96         10.25         1.50 o                         
  -3 -10   9         22.41         26.08         1.85 o                         
  -3 -10   8        204.41        212.94         2.91 o                         
  -3 -10   7        169.50        180.21         2.28 o                         
  -3 -10   6        387.77        372.25         2.94 o                         
  -3 -10   5        258.63        241.09         2.22 o                         
  -3 -10   4        342.29        316.34         2.70 o                         
  -3 -10   3        609.25        605.90         3.37 o                         
   3 -10  -2         25.11         31.07         2.15 o                         
   3 -10  -1        506.60        494.02         3.27 o                         
  -3 -10   0        651.01        649.16         3.67 o                         
   3 -10   1         55.29         58.43         2.73 o                         
   3 -10   2        282.67        284.56         3.46 o                         
  -3 -10  -3        757.06        689.58         4.53 o                         
   3 -10   4        325.43        296.81         3.05 o                         
  -3 -10  -5        400.95        406.19         3.41 o                         
   3 -10   6        253.36        284.91         3.18 o                         
   3 -10   7        380.82        425.99         3.27 o                         
   3 -10   8         24.59         28.38         2.36 o                         
   3 -10   9         17.09         18.51         2.31 o                         
   3 -10  10         89.11         82.61         2.00 o                         
   3 -11 -10        237.31        269.26         1.83 o                         
   3 -11  -9         30.72         34.49         1.82 o                         
   3 -11  -8        322.50        366.98         3.14 o                         
  -3  11   7         58.75         53.52         2.21 o                         
   3 -11  -6         62.81         70.28         2.34 o                         
   3 -11  -5        147.93        162.63         2.45 o                         
  -3 -11   4         78.79         67.90         1.99 o                         
   3 -11  -3        716.62        735.95         3.28 o                         
  -3 -11   2         94.30         86.16         2.35 o                         
   3 -11  -1        123.14        121.57         2.75 o                         
   3 -11   0        222.37        217.84         3.17 o                         
   3 -11   1        133.42        130.10         3.44 o                         
   3 -11   2       1542.81       1559.64         5.28 o                         
   3 -11   3        110.01        112.62         2.85 o                         
   3 -11   4        258.86        276.78         3.08 o                         
   3 -11   5         45.42         47.00         2.50 o                         
   3 -11   6         53.90         50.44         1.86 o                         
   3 -11   7        147.79        163.57         2.16 o                         
   3 -11   8         31.45         39.53         1.83 o                         
   3 -11   9        113.55         89.49         2.79 o                         
  -3  12   9         11.53         14.31         2.72 o                         
   3 -12  -8        114.64        135.79         1.63 o                         
  -3 -12   7        115.84        121.80         1.83 o                         
  -3 -12   6         50.75         56.62         1.78 o                         
  -3 -12   5        240.29        267.14         2.51 o                         
   3 -12  -4         17.06         22.31         1.79 o                         
   3 -12  -3        380.02        404.55         2.79 o                         
  -3 -12   2        234.70        241.38         2.64 o                         
   3 -12  -1        144.25        149.07         2.63 o                         
  -3 -12   0         75.60         83.25         2.66 o                         
  -3 -12  -1        133.95        146.45         3.43 o                         
  -3 -12  -2        176.02        184.07         2.86 o                         
   3 -12   3         17.69         25.00         2.31 o                         
   3 -12   4        199.54        220.85         2.54 o                         
   3 -12   5        111.48        123.69         2.24 o                         
   3 -12   6         85.53         91.65         2.82 o                         
   3 -12   7        236.44        196.83         3.39 o                         
  -3 -13   6        420.92        310.26         4.27 o                         
  -3 -13   5        247.88        256.96         2.79 o                         
   3 -13  -4        143.00        140.14         2.55 o                         
   3 -13  -3         25.54         31.33         2.05 o                         
   3 -13  -2         88.22         85.63         2.01 o                         
   3 -13  -1         88.95        102.61         2.02 o                         
   3 -13   0         60.93         63.41         1.94 o                         
   3 -13   1        116.10        130.24         2.43 o                         
   3 -13   2         55.65         63.14         1.85 o                         
   3 -13   3         81.81         83.96         2.06 o                         
   3 -13   4        349.50        366.78         2.62 o                         
  -4   0  16        201.96        151.91         1.86 o                         
  -4   0  14        155.60        147.26         3.18 o                         
  -4   0  12        836.52        820.90         3.15 o                         
  -4   0  10       1567.89       1604.86         3.94 o                         
  -4   0   8        475.63        506.92         2.54 o                         
   4   0  -6        121.47        177.41         2.14 o                         
   4   0  -4         70.18         66.28         1.65 o                         
  -4   0   2        327.79        269.60         2.71 o                         
   4   0   0       2578.40       2831.31         9.45 o                         
   4   0   2         29.14         49.02         2.47 o                         
   4   0   4       1424.70       1856.29         7.93 o                         
   4   0   6         19.68         22.78         2.42 o                         
   4   0   8        258.95        260.89         2.71 o                         
   4   0  10         58.79         62.90         4.42 o                         
   4   0  12        831.97        757.20         4.71 o                         
   4   0  14        141.31        115.03         2.02 o                         
  -4  -1  16         86.13         64.96         1.14 o                         
  -4   1  15         13.24         13.44         1.07 o                         
  -4   1  14        103.67        106.54         1.35 o                         
  -4  -1  13          9.81         13.55         1.39 o                         
  -4   1  12         16.39         17.83         1.22 o                         
  -4   1  11        124.32        113.44         1.30 o                         
   4  -1 -10        316.29        313.96         1.68 o                         
  -4  -1   9        414.64        425.45         2.00 o                         
   4   1  -8        286.65        294.50         1.55 o                         
   4  -1  -7       3016.08       3078.42         5.15 o                         
   4   1  -6         45.13         35.42         1.10 o                         
   4  -1  -5         55.43         54.94         1.11 o                         
  -4   1   4        469.06        392.89         2.28 o                         
   4  -1  -3         92.52        101.21         1.58 o                         
  -4  -1   2         38.85         24.49         1.34 o                         
   4   1  -1        145.03        185.69         2.06 o                         
   4  -1   0         14.29         11.67         1.24 o                         
   4   1   1        672.31        785.70         3.11 o                         
   4   1   2        156.81        150.69         2.00 o                         
   4  -1   3       4530.52       5196.87         8.01 o                         
   4  -1   4        312.99        385.31         2.91 o                         
   4   1   5       1521.80       1558.25         4.92 o                         
   4   1   6         64.29         59.31         1.51 o                         
  -4   1  -7        822.18        758.80         2.52 o                         
   4  -1   8        125.93        112.32         1.80 o                         
   4   1   9        167.29        138.39         2.02 o                         
   4   1  10        161.56        151.44         2.27 o                         
   4   1  11        146.61        133.56         2.41 o                         
   4   1  12         74.23         76.26         2.01 o                         
   4  -1  13         76.66         80.28         1.95 o                         
   4  -1  14         18.59         16.33         1.60 o                         
  -4   1 -15        165.25        138.46         1.20 o                         
  -4  -2  16         37.15         32.29         0.99 o                         
  -4  -2  15         38.01         40.40         0.96 o                         
  -4  -2  14         20.13         24.59         1.15 o                         
  -4  -2  13         16.53         17.86         1.27 o                         
  -4   2  12        113.49        123.76         1.51 o                         
  -4  -2  11        107.48        102.46         1.29 o                         
   4  -2 -10         62.46         73.71         1.18 o                         
  -4  -2   9        287.63        255.50         1.58 o                         
  -4   2   8         53.76         66.91         1.14 o                         
  -4  -2   7        127.94        120.45         1.26 o                         
   4  -2  -6        621.87        692.52         2.68 o                         
  -4  -2   5        448.74        445.69         2.34 o                         
   4  -2  -4        756.58        806.31         2.58 o                         
  -4   2   3       1490.35       1343.49         4.03 o                         
   4  -2  -2        806.63        823.28         2.92 o                         
   4   2  -1        450.19        450.11         2.34 o                         
   4   2   0        801.30        868.31         2.86 o                         
   4  -2   1         15.35         10.74         1.18 o                         
  -4   2  -2         31.79         40.42         1.32 o                         
   4  -2   3       1535.83       1514.45         4.69 o                         
   4  -2   4       1341.81       1519.45         4.86 o                         
   4  -2   5          6.73          8.36         1.92 o                         
   4  -2   6       1074.13       1060.80         2.98 o                         
   4  -2   7         58.96         55.40         1.33 o                         
   4  -2   8        132.31        121.97         1.71 o                         
   4   2   9        247.55        205.03         1.89 o                         
   4  -2  10         19.09         20.64         1.76 o                         
   4   2  11          1.89          2.34         1.59 o                         
   4  -2  12        260.42        239.84         2.79 o                         
   4  -2  13         15.96         17.31         1.47 o                         
   4  -2  14        120.36        106.76         1.70 o                         
  -4  -3  15         54.76         52.27         1.11 o                         
  -4  -3  14          0.28          2.00         1.02 o                         
  -4  -3  13        219.19        229.56         1.48 o                         
  -4  -3  12          2.68          4.95         1.32 o                         
  -4  -3  11        124.31        134.48         1.65 o                         
  -4  -3  10          4.32          5.51         1.15 o                         
   4   3  -9        142.76        141.16         1.37 o                         
  -4  -3   8          0.56          1.62         1.04 o                         
  -4   3   7         21.21         21.86         1.07 o                         
  -4   3   6         94.74        109.45         1.44 o                         
  -4  -3   5        393.72        433.74         2.26 o                         
  -4   3   4         61.09         63.98         1.33 o                         
  -4  -3   3       2245.90       2272.54         4.38 o                         
   4   3  -2         53.88         65.91         1.44 o                         
  -4   3   1       2996.62       3099.20         5.55 o                         
   4  -3   0        357.08        366.49         2.17 o                         
   4  -3   1        550.89        566.60         2.73 o                         
   4  -3   2        787.77        796.50         3.14 o                         
   4   3   3         65.10         62.84         2.25 o                         
   4   3   4          0.59          2.28         1.66 o                         
  -4  -3  -5        863.25        944.01         3.19 o                         
  -4  -3  -6        242.33        206.38         1.52 o                         
   4  -3   7         45.02         35.32         1.37 o                         
   4  -3   8        845.75        779.38         2.47 o                         
   4   3   9        274.19        276.37         2.11 o                         
   4  -3  10          0.57          4.52         1.69 o                         
   4  -3  11        284.77        284.19         2.06 o                         
   4  -3  12         38.60         37.71         1.50 o                         
  -4  -3 -13         90.92         80.09         1.50 o                         
   4  -3  14         74.16         68.41         1.13 o                         
  -4  -4  15          0.02          1.74         1.31 o                         
  -4  -4  14        125.84        134.27         1.34 o                         
  -4   4  13         95.79        101.59         1.29 o                         
  -4  -4  12          9.67         12.74         1.40 o                         
  -4  -4  11          0.23          1.47         1.44 o                         
  -4  -4  10         23.45         25.91         1.18 o                         
  -4  -4   9         38.37         39.32         1.31 o                         
   4  -4  -8        444.54        435.87         2.27 o                         
  -4  -4   7         66.12         70.55         1.27 o                         
  -4  -4   6       2178.88       2123.05         3.68 o                         
  -4  -4   5        179.23        184.79         1.78 o                         
  -4   4   4        635.87        638.13         3.06 o                         
  -4  -4   3        126.80        130.45         2.02 o                         
  -4  -4   2         48.28         72.37         1.80 o                         
   4   4  -1          8.93          9.54         1.35 o                         
   4  -4   0         32.85         49.45         1.50 o                         
   4  -4   1         58.33         65.79         1.85 o                         
   4  -4   2        512.16        535.89         3.49 o                         
   4  -4   3          7.98         10.33         1.76 o                         
   4  -4   4       1036.40       1048.80         3.63 o                         
   4   4   5         89.62         91.23         1.54 o                         
   4  -4   6       2943.62       2759.11         4.51 o                         
   4   4   7        355.13        348.57         2.19 o                         
   4  -4   8        115.90        110.43         1.73 o                         
   4  -4   9         46.11         35.97         1.80 o                         
   4  -4  10         21.84         24.64         1.73 o                         
   4  -4  11         19.27         17.67         1.56 o                         
   4  -4  12         27.47         30.35         1.26 o                         
   4  -4  13         38.96         37.97         1.29 o                         
   4  -4  14         57.66         54.13         1.21 o                         
  -4  -5  15        136.14        105.45         2.09 o                         
  -4  -5  14         41.59         39.15         1.17 o                         
  -4   5  13         78.32         88.86         1.19 o                         
  -4  -5  12          0.05          0.29         1.18 o                         
  -4  -5  11         31.61         37.87         1.35 o                         
  -4  -5  10         55.51         62.26         1.38 o                         
   4  -5  -9        349.85        325.65         1.90 o                         
  -4  -5   8         17.29         12.82         1.22 o                         
  -4   5   7         37.45         37.33         1.22 o                         
  -4   5   6          4.51          4.34         1.18 o                         
  -4   5   5        398.01        417.56         1.94 o                         
  -4  -5   4         56.22         57.84         1.25 o                         
  -4  -5   3        474.45        510.70         3.09 o                         
   4  -5  -2          9.35          8.63         2.17 o                         
   4  -5  -1        972.81        948.48         4.13 o                         
   4  -5   0        116.98        117.02         2.69 o                         
   4  -5   1        801.35        826.30         4.48 o                         
   4  -5   2        659.44        627.94         2.85 o                         
   4  -5   3         38.91         42.32         1.48 o                         
   4  -5   4        184.95        199.00         1.84 o                         
   4  -5   5       2222.36       2187.15         4.00 o                         
   4  -5   6          8.20         12.18         1.42 o                         
  -4  -5  -7         93.05         84.16         1.61 o                         
   4  -5   8        523.79        474.08         2.18 o                         
   4  -5   9        491.61        459.49         2.21 o                         
   4  -5  10         20.97         19.55         1.56 o                         
   4  -5  11        248.35        250.25         1.91 o                         
   4  -5  12         62.10         62.76         1.42 o                         
   4  -5  13         52.03         50.30         1.55 o                         
   4  -5  14        104.50         43.19         2.54 o                         
  -4  -6  14         10.36         12.21         1.21 o                         
  -4   6  13         15.68         15.21         0.95 o                         
  -4  -6  12        230.75        243.48         1.82 o                         
  -4  -6  11          3.80          7.39         1.36 o                         
  -4  -6  10         89.27         94.28         1.44 o                         
  -4  -6   9        422.51        411.60         2.16 o                         
  -4   6   8         19.86         26.07         1.34 o                         
   4   6  -7        109.65        106.01         1.47 o                         
  -4  -6   6        455.70        465.12         1.99 o                         
   4   6  -5        445.66        449.88         2.26 o                         
  -4  -6   4        942.00        901.68         2.47 o                         
  -4  -6   3        328.90        309.52         1.71 o                         
  -4  -6   2       1178.93       1199.03         2.79 o                         
  -4  -6   1          1.28          6.87         1.42 o                         
   4  -6   0        158.12        177.53         1.92 o                         
   4   6   1        130.94        107.29         1.53 o                         
   4  -6   2         30.02         34.07         1.52 o                         
   4  -6   3        845.32        799.77         2.80 o                         
   4  -6   4         47.44         44.25         1.46 o                         
  -4  -6  -5          0.70          3.12         1.31 o                         
   4   6   6       1257.75       1183.53         2.91 o                         
   4  -6   7        130.83        128.15         1.66 o                         
   4  -6   8         54.30         55.57         1.68 o                         
   4  -6   9         50.58         46.72         1.80 o                         
   4  -6  10        407.02        395.83         2.31 o                         
   4  -6  11          1.10          2.62         1.39 o                         
   4  -6  12        174.09        163.62         1.39 o                         
   4  -6  13          0.67          2.11         0.90 o                         
  -4  -7  14         11.54          7.45         1.04 o                         
  -4  -7  13         10.02         12.75         1.04 o                         
  -4  -7  12          8.32          8.18         1.03 o                         
  -4  -7  11         15.96         19.13         1.22 o                         
  -4  -7  10         40.88         42.39         1.25 o                         
  -4  -7   9        349.32        365.58         1.84 o                         
  -4  -7   8          8.86          7.98         1.29 o                         
   4  -7  -7       1015.38        999.16         3.02 o                         
  -4  -7   6          6.03          4.44         1.25 o                         
  -4  -7   5        869.64        854.74         2.73 o                         
  -4  -7   4         35.63         31.95         1.47 o                         
  -4  -7   4        159.45        134.71        12.83 o                         
  -4   7   3        450.79        439.83         2.10 o                         
  -4  -7   3        478.99        531.18        14.40 o                         
  -4  -7   2          1.77          3.09         1.20 o                         
  -4  -7   1         17.56         18.68         1.50 o                         
  -4  -7   1         55.18         43.30         9.99 o                         
   4  -7   0         84.15         78.05         1.64 o                         
  -4  -7   0         92.00         73.39         9.68 o                         
  -4  -7  -1        278.76        253.39         2.01 o                         
  -4  -7  -1        279.55        236.89         9.95 o                         
   4  -7   2         63.07         56.74         1.76 o                         
   4  -7   3        276.94        296.38         2.40 o                         
   4  -7   4        128.79        133.87         2.00 o                         
  -4  -7  -5       1373.12       1358.71         3.46 o                         
  -4  -7  -6        101.00         99.97         1.52 o                         
   4  -7   7        249.60        245.85         2.03 o                         
   4  -7   8         54.15         48.33         1.60 o                         
   4  -7   9         11.62         16.14         1.61 o                         
   4  -7  10          4.85          6.01         1.50 o                         
   4  -7  11         55.85         50.90         1.40 o                         
   4  -7  12          1.80          2.86         1.07 o                         
  -4  -8  13          2.19          2.45         0.69 o                         
  -4  -8  12        425.23        450.81         2.80 o                         
  -4  -8  11         34.68         34.60         1.26 o                         
  -4  -8  10        362.63        359.09         1.99 o                         
  -4  -8   9         29.06         27.70         1.30 o                         
  -4  -8   8         29.90         33.11         1.30 o                         
  -4  -8   7        197.74        190.73         1.73 o                         
   4  -8  -6         22.64         23.78         1.33 o                         
   4  -8  -5         35.87         31.30         1.48 o                         
  -4  -8   4         28.42         35.71         1.42 o                         
  -4  -8   4         77.57         73.95         5.81 o                         
   4   8  -3         43.81         44.85         1.56 o                         
  -4  -8   3        187.42        194.49         5.44 o                         
   4  -8  -2        374.60        376.69         2.35 o                         
   4  -8  -2        608.61        618.69         6.33 o                         
   4  -8  -1        108.75        110.26         1.59 o                         
   4  -8   0        814.96        730.85         2.78 o                         
   4  -8   0        863.59        870.69         7.67 o                         
   4  -8   1        523.39        514.81         2.53 o                         
   4  -8   1        690.87        655.13         7.96 o                         
   4  -8   2        321.21        336.63         2.27 o                         
   4  -8   3        109.92         94.60         1.53 o                         
   4  -8   4        172.32        166.69         2.02 o                         
   4  -8   5          5.54          5.46         1.52 o                         
   4  -8   6        151.84        153.32         1.98 o                         
   4  -8   7         24.10         26.84         1.78 o                         
   4  -8   8         83.64         86.63         1.72 o                         
   4  -8   9         37.97         35.46         1.59 o                         
   4  -8  10         79.85         86.59         1.44 o                         
   4  -8  11          3.20          3.16         1.28 o                         
   4  -8  12        194.44        130.64         2.95 o                         
  -4   9  12         21.23         21.14         0.97 o                         
  -4  -9  11         86.50         78.82         1.20 o                         
  -4  -9  10         63.70         80.83         1.11 o                         
  -4  -9   9         89.80        101.12         1.29 o                         
  -4  -9   8        343.66        358.00         1.85 o                         
  -4  -9   7        607.69        633.45         2.39 o                         
  -4  -9   6          3.65          6.20         1.38 o                         
   4  -9  -6         97.60         82.02         6.43 o                         
  -4  -9   5         62.25         58.59         1.60 o                         
  -4  -9   5         63.51         57.65         5.77 o                         
   4  -9  -4        160.67        184.75         1.78 o                         
   4  -9  -4        972.18        952.36         9.42 o                         
  -4  -9   3        186.42        199.92         1.88 o                         
   4  -9  -3        393.64        411.10         6.04 o                         
  -4  -9   2          1.05          1.43         1.59 o                         
   4  -9  -2         13.94         22.20         4.98 o                         
   4  -9  -1        129.08        139.83         2.11 o                         
   4  -9  -1        135.67        153.02         4.10 o                         
   4  -9   0         14.75         16.52         1.88 o                         
   4  -9   0         72.46         49.85         4.42 o                         
   4  -9   1         28.83         32.13         1.80 o                         
   4  -9   1         29.30         38.33         6.19 o                         
   4  -9   2        463.48        452.98         2.27 o                         
   4  -9   3       1815.08       1720.85         4.92 o                         
   4  -9   3       1886.92       1639.69        11.47 o                         
   4  -9   4          2.83          6.44         1.70 o                         
   4  -9   5        210.14        202.43         1.87 o                         
   4  -9   6        104.38         99.19         1.52 o                         
   4  -9   7        286.49        285.04         2.27 o                         
   4  -9   8        291.00        277.85         2.28 o                         
   4  -9   9         56.26         55.88         1.30 o                         
   4  -9  10         13.95         15.27         0.99 o                         
   4  -9  11         45.90         41.37         0.99 o                         
  -4  10  11          1.00          1.71         0.69 o                         
  -4 -10  10         49.37         44.84         1.03 o                         
   4 -10  -9         49.03         51.57         1.39 o                         
  -4 -10   8        257.36        273.29         1.71 o                         
  -4  10   7          6.23          7.08         1.26 o                         
  -4 -10   6        236.18        276.43         1.92 o                         
   4 -10  -6        256.78        293.53         6.32 o                         
  -4 -10   5          1.04          4.18         1.42 o                         
   4 -10  -5        310.04        320.65         6.68 o                         
  -4 -10   4        201.28        217.38         1.61 o                         
  -4 -10   4        215.30        234.84         5.62 o                         
   4 -10  -3        178.51        186.27         1.90 o                         
   4 -10  -3        266.89        278.62         3.79 o                         
  -4  10   2         80.10         86.31         2.01 o                         
   4 -10  -2        148.81        164.24         3.66 o                         
  -4 -10   1         54.59         57.05         1.91 o                         
   4 -10  -1        125.27        114.46         3.68 o                         
   4 -10   0        158.08        155.00         2.17 o                         
   4 -10   0        182.48        193.78         3.98 o                         
   4 -10   1        153.70        154.63         3.12 o                         
  -4  10  -1        189.51        212.26         4.03 o                         
   4 -10   2        197.68        212.04         2.30 o                         
   4 -10   2        277.49        293.63         4.70 o                         
   4 -10   3         31.37         40.52         2.02 o                         
   4 -10   3        121.36        133.90         4.10 o                         
  -4 -10  -4        691.15        674.60         2.98 o                         
   4 -10   5         46.09         47.15         1.64 o                         
   4 -10   6         29.99         36.42         1.47 o                         
   4 -10   7         15.75         14.53         1.42 o                         
   4 -10   8         22.83         27.00         1.31 o                         
   4 -10   9         54.97         46.98         1.55 o                         
  -4  11   9         23.42         30.37         1.33 o                         
  -4 -11   8          1.33          1.54         0.87 o                         
  -4 -11   7         12.23         15.66         1.09 o                         
  -4 -11   6         62.80         66.61         1.22 o                         
  -4 -11   5         51.29         60.01         1.47 o                         
   4 -11  -5         51.31         65.85         4.72 o                         
  -4 -11   4        142.88        163.39         1.60 o                         
   4 -11  -4        200.97        227.84         5.58 o                         
  -4 -11   3        862.50        863.21         2.58 o                         
   4 -11  -3        950.04        983.58         8.06 o                         
  -4 -11   2          0.23         -0.25         1.46 o                         
   4 -11  -2         36.73         34.84         3.98 o                         
  -4 -11   1        790.40        794.00         3.16 o                         
   4 -11  -1        807.47        842.25         7.84 o                         
  -4 -11   0         38.19         39.28         2.96 o                         
   4 -11   0        391.57        395.62         5.11 o                         
   4 -11   1         81.65         90.69         2.16 o                         
   4 -11   1         81.76         80.52         5.35 o                         
   4 -11   2        195.80        185.34         2.39 o                         
   4 -11   2        581.41        560.13         5.36 o                         
   4 -11   3        129.92        123.50         2.05 o                         
   4 -11   3        193.81        179.11         5.15 o                         
   4 -11   4          0.04          1.70         1.50 o                         
   4 -11   5         10.67         12.26         1.17 o                         
   4 -11   6          0.76          0.62         1.16 o                         
   4 -11   7         26.52         23.10         0.97 o                         
   4 -11   8        109.41         88.53         1.67 o                         
   4 -12  -7         35.79         26.79         1.07 o                         
   4 -12  -6        155.35        129.64         1.65 o                         
   4 -12  -5        141.61        123.85         1.76 o                         
   4 -12  -5        368.53        383.03         3.61 o                         
  -4 -12   4        132.69        127.96         2.07 o                         
   4 -12  -4        186.63        188.59         3.80 o                         
  -4 -12   3         85.58         80.26         2.18 o                         
   4 -12  -3        110.62        109.76         3.92 o                         
   4 -12  -2         14.19         17.47         1.52 o                         
   4 -12  -2         92.25         83.82         4.04 o                         
  -4 -12   1         14.13         14.57         1.61 o                         
   4 -12  -1         20.82         17.65         3.90 o                         
  -4 -12   0         14.98         16.72         1.66 o                         
   4 -12   0         21.29         22.31         3.88 o                         
  -4 -12  -1        174.60        171.96         2.65 o                         
   4 -12   1        180.94        178.45         4.29 o                         
  -4 -12  -2         55.99         60.43         2.18 o                         
   4 -12   2         94.25         92.35         3.72 o                         
   4 -12   3        120.66        128.49         1.98 o                         
   4 -12   3        179.98        169.63         3.39 o                         
   4 -12   4        507.56        458.06         3.66 o                         
   4 -12   5          3.55          6.29         1.28 o                         
   4 -12   6        356.58        261.44         3.53 o                         
  -4 -13   4         61.53         44.67         1.53 o                         
  -4 -13   3         33.99         24.13         2.59 o                         
   4 -13  -3         54.17         45.70         4.21 o                         
  -4 -13   2         32.00         31.92         1.98 o                         
   4 -13  -2         65.69         76.06         4.85 o                         
  -4 -13   1         48.13         37.62         1.50 o                         
   4 -13  -1         48.59         44.92         4.96 o                         
  -4 -13   0          1.03          3.66         1.05 o                         
   4 -13   0         22.55         11.02         4.83 o                         
  -4 -13  -1         75.35         75.49         1.70 o                         
   4 -13   1         89.66         76.76         4.92 o                         
  -4 -13  -2         45.12         50.05         2.24 o                         
   4 -13   2         60.32         43.67         4.25 o                         
  -4 -13  -3         47.22         41.22         1.28 o                         
  -5   0  15        251.75        212.62         2.53 o                         
  -5   0  13        500.43        567.24         5.21 o                         
   5   0 -11        227.12        181.93         2.51 o                         
  -5   0   9         20.89         26.72         1.65 o                         
   5   0  -7         21.16         23.13         1.58 o                         
   5   0  -5        194.86        183.43         1.72 o                         
  -5   0   3       3295.30       3415.93         7.32 o                         
   5   0  -1        181.87        182.53         2.56 o                         
   5   0   1        626.72        800.94         6.28 o                         
   5   0   3        183.85        200.97         2.61 o                         
   5   0   5        494.77        520.99         2.95 o                         
   5   0   7        623.22        590.67         3.82 o                         
  -5   0  -9       1733.82       1504.62         5.99 o                         
   5   0  11         42.39         43.41         3.02 o                         
   5   0  13         59.51         51.74         1.76 o                         
  -5  -1  15          0.08          1.94         1.31 o                         
  -5  -1  14         13.07         17.08         1.50 o                         
  -5  -1  13         78.82         85.13         2.12 o                         
  -5  -1  12        359.19        394.76         2.33 o                         
   5   1 -11         83.96         90.46         1.55 o                         
  -5  -1  10        571.11        510.34         2.40 o                         
  -5   1   9         15.58         15.59         1.12 o                         
  -5  -1   8        338.74        338.48         1.83 o                         
   5  -1  -7        369.15        356.54         1.98 o                         
  -5  -1   6         19.49         23.40         1.02 o                         
  -5   1   5          0.31          2.45         1.04 o                         
   5  -1  -4         62.79         74.28         1.80 o                         
  -5  -1   3         93.16         86.55         1.73 o                         
   5  -1  -2       1197.78       1331.16         4.08 o                         
  -5  -1   1        367.64        349.63         2.13 o                         
  -5  -1   0       1690.32       1754.38         5.31 o                         
   5  -1   1         79.36        113.79         2.01 o                         
   5  -1   2        429.33        410.04         2.87 o                         
   5   1   3        103.21         87.46         1.59 o                         
   5   1   4        523.50        539.21         2.24 o                         
   5  -1   5        219.51        201.43         2.05 o                         
   5  -1   6         17.50         20.35         1.48 o                         
   5   1   7        193.96        195.81         1.83 o                         
  -5  -1  -8        300.38        268.68         2.04 o                         
   5   1   9         31.26         34.90         1.97 o                         
   5   1  10         18.19         23.27         2.05 o                         
   5   1  11         46.73         41.31         1.72 o                         
   5   1  12        220.49        203.10         2.25 o                         
   5  -1  13         32.47         31.84         1.47 o                         
  -5  -1 -14        203.23        130.62         1.87 o                         
  -5  -2  15         59.25         47.72         1.23 o                         
  -5  -2  14         24.69         21.58         1.65 o                         
  -5  -2  13         11.34         13.76         1.44 o                         
  -5   2  12        132.91        140.68         1.82 o                         
  -5  -2  11         80.93         63.14         1.47 o                         
  -5   2  10          7.26          4.87         1.31 o                         
   5  -2  -9        337.25        322.88         1.80 o                         
  -5   2   8        166.80        167.32         1.54 o                         
  -5  -2   7        138.44        138.53         1.36 o                         
   5  -2  -6        605.90        555.73         2.14 o                         
   5   2  -5        388.77        387.50         1.97 o                         
  -5  -2   4        440.09        429.03         1.90 o                         
   5  -2  -3       2212.17       2426.22         5.42 o                         
   5  -2  -2        327.11        330.02         2.33 o                         
  -5   2   1        363.39        362.99         2.44 o                         
   5   2   0        680.85        665.49         3.31 o                         
  -5  -2  -1        536.81        539.45         2.92 o                         
   5  -2   2        169.34        153.14         1.87 o                         
   5  -2   3        133.94        122.85         1.46 o                         
  -5   2  -4         36.37         38.25         1.32 o                         
   5  -2   5         87.36         92.38         1.60 o                         
   5   2   6        326.21        288.29         1.99 o                         
   5  -2   7        311.01        305.25         2.23 o                         
   5  -2   8         16.30         16.70         1.61 o                         
   5   2   9        281.41        248.90         2.48 o                         
   5   2  10          3.97          5.16         1.88 o                         
   5   2  11         19.41         17.99         1.57 o                         
   5  -2  12          0.17          1.98         1.48 o                         
   5  -2  13        120.51        110.00         1.37 o                         
  -5  -3  15         29.50         20.48         1.05 o                         
  -5  -3  14        240.60        238.91         2.50 o                         
  -5  -3  13          2.06          2.49         1.18 o                         
  -5  -3  12         10.85         13.16         1.57 o                         
  -5   3  11          1.11          1.11         1.29 o                         
  -5  -3  10         12.55         16.83         1.33 o                         
  -5   3   9         50.43         50.39         1.28 o                         
  -5   3   8         42.93         41.74         1.33 o                         
   5  -3  -7        101.27        101.36         1.35 o                         
  -5  -3   6        369.79        377.41         1.86 o                         
  -5  -3   5        138.77        154.89         1.57 o                         
  -5  -3   4       1968.06       2036.63         4.13 o                         
   5  -3  -3         72.98         78.51         1.54 o                         
   5  -3  -2       1274.62       1253.50         4.12 o                         
   5   3  -1        351.07        334.97         2.82 o                         
   5  -3   0         41.33         38.33         1.89 o                         
   5  -3   1         20.41         29.33         1.63 o                         
   5  -3   2         28.11         32.22         1.34 o                         
  -5  -3  -2        908.01        740.37        20.20 o                         
   5   3   3        204.49        201.90         1.69 o                         
   5  -3   4         22.45         25.06         1.48 o                         
   5  -3   5        792.43        772.59         2.63 o                         
   5  -3   6       1761.90       1668.96         3.54 o                         
  -5  -3  -7         10.40         10.71         1.45 o                         
   5  -3   8        466.37        420.97         2.18 o                         
   5  -3   9          0.63          1.27         1.55 o                         
   5  -3  10         68.33         59.74         1.95 o                         
  -5  -3 -11        367.51        326.81         2.53 o                         
   5  -3  12          9.92         12.72         1.30 o                         
   5  -3  13         17.13         12.71         0.97 o                         
  -5  -4  15        132.57         77.62         1.84 o                         
   5  -4 -14          0.37          1.50         1.27 o                         
  -5  -4  13         73.98         87.48         1.31 o                         
  -5   4  12          0.64          2.56         1.35 o                         
  -5  -4  11        292.97        299.90         2.05 o                         
  -5   4  10         47.27         45.27         1.29 o                         
  -5  -4   9       1476.91       1367.76         3.38 o                         
  -5  -4   8        208.85        181.62         1.51 o                         
  -5   4   7         46.03         45.46         1.27 o                         
  -5  -4   6          4.70          8.44         1.26 o                         
  -5  -4   5         78.54         84.27         1.35 o                         
   5   4  -5        609.76        563.27         7.10 o                         
  -5  -4   4         14.23         18.98         1.17 o                         
  -5  -4   3         26.23         33.56         1.14 o                         
  -5  -4   3        413.78        398.08         7.01 o                         
  -5  -4   2         32.33         29.88         1.23 o                         
  -5  -4   2         39.78         57.17         5.98 o                         
  -5  -4   1       1115.63       1155.92         3.23 o                         
  -5  -4   1       1614.42       1568.59        11.25 o                         
   5  -4   0         16.67         16.04         1.47 o                         
  -5  -4   0         31.12         21.83         6.74 o                         
   5  -4   1        866.81        860.03         2.97 o                         
  -5  -4  -1        878.54        823.64        10.39 o                         
   5  -4   2         73.21         75.69         1.78 o                         
   5  -4   3       1188.17       1116.80         3.34 o                         
   5  -4   4        116.45        123.86         2.04 o                         
   5  -4   5         62.86         64.68         1.60 o                         
   5  -4   6        152.82        139.14         1.77 o                         
   5   4   7        380.39        342.27         2.14 o                         
   5  -4   8         16.99         15.33         1.58 o                         
   5  -4   9         14.87         17.06         1.52 o                         
   5  -4  10         12.51         12.23         1.38 o                         
   5  -4  11         66.64         70.48         1.41 o                         
   5  -4  12          0.08          0.52         1.51 o                         
   5  -4  13        102.42         75.83         1.58 o                         
  -5  -5  14        162.65        128.09         2.02 o                         
  -5  -5  13         74.63         90.50         1.30 o                         
  -5  -5  12         19.79         28.08         1.51 o                         
  -5  -5  11          0.33         -0.11         1.36 o                         
  -5  -5  10         60.22         54.63         1.78 o                         
  -5  -5   9          6.47          7.73         1.67 o                         
  -5  -5   8        237.42        206.74         1.97 o                         
  -5  -5   7         69.54         83.78         1.52 o                         
  -5   5   6         84.70         86.32         1.49 o                         
   5  -5  -5         20.07         19.68         1.40 o                         
  -5  -5   4       1362.65       1271.09         3.68 o                         
  -5  -5   3        125.25        122.68         1.78 o                         
  -5  -5   3        125.35        116.28         6.33 o                         
  -5  -5   2        760.25        738.01         2.48 o                         
  -5  -5   2        925.36        883.21         6.31 o                         
   5  -5  -1        483.57        479.04         2.57 o                         
  -5  -5   1        699.76        617.71         6.21 o                         
  -5  -5   0        369.30        397.66         2.31 o                         
  -5  -5   0        709.20        685.78         6.78 o                         
   5  -5   1          0.22          2.04         1.38 o                         
  -5  -5  -1         56.22         38.95         6.61 o                         
   5  -5   2         42.63         46.14         1.86 o                         
  -5  -5  -2        651.86        568.65         9.50 o                         
   5  -5   3        155.42        167.22         2.21 o                         
  -5   5  -3        164.40        150.83        12.80 o                         
   5  -5   4         87.00         86.18         1.92 o                         
   5  -5   5        789.36        734.37         3.09 o                         
   5  -5   6       1480.11       1382.92         3.54 o                         
   5  -5   7         50.72         42.43         1.59 o                         
   5  -5   8        150.56        143.95         1.72 o                         
   5  -5   9        147.02        147.01         1.75 o                         
   5  -5  10         81.81         81.09         1.70 o                         
   5  -5  11        194.66        186.38         1.57 o                         
   5  -5  12          9.98         12.20         1.48 o                         
  -5  -6  14          0.76          0.74         1.01 o                         
  -5  -6  13         12.10         14.00         1.05 o                         
  -5  -6  12        249.46        260.05         2.29 o                         
  -5  -6  11         19.22         20.23         1.33 o                         
  -5  -6  10         78.58         73.29         1.55 o                         
  -5  -6   9        478.78        448.81         2.18 o                         
  -5  -6   8        278.19        274.93         2.04 o                         
  -5  -6   7         41.59         38.38         1.43 o                         
  -5  -6   6         80.34         82.57         1.61 o                         
  -5  -6   6        119.05         88.97        12.48 o                         
  -5  -6   5        932.88        871.31         2.80 o                         
  -5  -6   5       1016.44        977.94        15.12 o                         
  -5  -6   4         56.46         54.49         1.68 o                         
  -5  -6   4         56.65         72.45         4.48 o                         
   5  -6  -3        315.27        314.42         1.85 o                         
   5  -6  -2        138.68        132.30         2.03 o                         
   5  -6  -2        167.84        154.38         4.73 o                         
  -5  -6   1         49.73         57.13         1.70 o                         
  -5  -6   1         71.97        109.46         7.00 o                         
   5  -6   0         65.21         57.00         1.88 o                         
  -5  -6   0        127.21        108.22         4.97 o                         
   5  -6   1         98.13         94.69         2.22 o                         
  -5   6  -1        239.08        221.53         5.80 o                         
   5  -6   2          0.43          4.02         1.58 o                         
  -5   6  -2         25.67         60.09        18.38 o                         
   5  -6   3        186.89        179.17         2.48 o                         
  -5   6  -3        603.97        525.30        23.63 o                         
   5  -6   4         86.57         88.97         1.72 o                         
  -5   6  -5        200.89        190.27         1.87 o                         
   5  -6   6          3.40          4.19         1.60 o                         
   5  -6   7       1653.05       1544.15         3.80 o                         
   5  -6   8          3.09          3.89         1.72 o                         
   5  -6   9        138.81        128.26         1.82 o                         
   5  -6  10          1.40          1.83         1.45 o                         
   5  -6  11         13.41         12.49         1.02 o                         
   5  -6  12          0.83          2.88         0.96 o                         
  -5  -7  13         48.93         49.27         1.87 o                         
  -5   7  12        101.29        110.27         1.66 o                         
  -5   7  11          3.54          6.75         1.30 o                         
  -5  -7  10        416.58        399.49         2.19 o                         
  -5   7   9         11.23         11.08         1.23 o                         
  -5  -7   8        454.46        459.02         2.28 o                         
  -5  -7   7         72.25         77.82         1.73 o                         
  -5  -7   6         20.23         19.19         1.51 o                         
  -5  -7   6        208.69        204.79        10.11 o                         
  -5  -7   5         31.88         31.38         1.70 o                         
  -5  -7   5         32.07         30.53         4.68 o                         
  -5  -7   4         23.28         24.25         1.70 o                         
  -5  -7   4         94.69         99.92         4.99 o                         
   5  -7  -3          7.79          7.32         1.51 o                         
  -5  -7   3         13.57         18.35         4.35 o                         
   5  -7  -2         17.38         20.17         1.63 o                         
  -5  -7   2        171.76        159.27         4.57 o                         
  -5  -7   1        201.93        199.83         2.64 o                         
  -5  -7   1        292.21        244.05         8.08 o                         
  -5  -7   0        345.29        343.07         2.92 o                         
  -5   7   0        353.06        327.24         8.40 o                         
   5  -7   1         12.93         14.79         2.11 o                         
  -5  -7  -1         16.41          7.08         5.25 o                         
   5  -7   2        159.71        165.84         2.39 o                         
  -5  -7  -2        170.12        165.57         6.37 o                         
   5  -7   3          0.44          1.89         2.33 o                         
  -5   7  -3         14.69         26.08        19.98 o                         
  -5  -7  -4        421.53        389.38         2.41 o                         
   5  -7   5        226.87        209.52         2.09 o                         
   5  -7   6        291.64        265.94         2.13 o                         
   5  -7   7         22.90         22.28         1.56 o                         
   5  -7   8        166.54        146.91         1.75 o                         
   5  -7   9         13.66         14.48         1.49 o                         
   5  -7  10         32.28         29.18         1.45 o                         
   5  -7  11         70.54         59.56         1.13 o                         
  -5  -8  12         39.43         41.52         0.90 o                         
  -5  -8  11         33.65         26.37         1.03 o                         
  -5   8  10          0.70          3.61         1.09 o                         
  -5  -8   9         12.27         11.69         1.13 o                         
  -5   8   8         22.89         22.87         1.36 o                         
  -5  -8   7         17.64         19.97         1.37 o                         
  -5  -8   6        159.09        159.30         1.80 o                         
  -5  -8   6        273.13        247.41         7.97 o                         
  -5   8   5        103.68        106.32         1.92 o                         
  -5  -8   5        109.76         99.30         5.30 o                         
  -5   8   4          2.37          3.78         1.80 o                         
  -5  -8   4          5.48          7.41         4.60 o                         
  -5  -8   3       1175.74       1178.08         3.67 o                         
  -5  -8   3       1212.73       1126.69         7.37 o                         
   5  -8  -2        319.31        310.67         2.21 o                         
  -5  -8   2        319.71        335.01         5.96 o                         
   5  -8  -1        353.72        353.83         2.70 o                         
  -5  -8   1        511.87        476.03         6.35 o                         
   5  -8   0          0.91          4.16         1.90 o                         
   5  -8   0        143.67        117.61         5.32 o                         
   5  -8   1         82.74         80.53         2.18 o                         
  -5  -8  -1        608.40        498.32         8.54 o                         
  -5  -8  -2          6.96          8.93         2.46 o                         
   5  -8   2          8.02         24.77         6.53 o                         
   5  -8   3         13.61         16.23         2.30 o                         
  -5  -8  -3         59.96         43.60         5.79 o                         
   5  -8   4        255.08        253.77         2.29 o                         
   5  -8   5        107.02        100.29         1.86 o                         
   5  -8   6         20.72         17.44         1.60 o                         
   5  -8   7        333.83        329.35         2.00 o                         
   5  -8   8          4.87          4.53         1.36 o                         
   5  -8   9        327.90        303.53         2.02 o                         
   5  -8  10        159.75        150.02         1.58 o                         
  -5  -9  11         75.17         75.98         1.74 o                         
  -5  -9  10        154.97        157.15         2.43 o                         
  -5   9   9          8.00         13.85         1.11 o                         
  -5   9   8         71.34         82.99         1.28 o                         
  -5  -9   7         50.23         57.76         1.34 o                         
  -5  -9   6         79.44         75.16         1.62 o                         
  -5  -9   6        214.34        178.81         9.22 o                         
  -5  -9   5          2.26          4.16         1.59 o                         
  -5  -9   5         54.27         53.87         4.88 o                         
   5  -9  -4         48.69         64.06         1.74 o                         
  -5  -9   4         84.63         90.95         4.22 o                         
   5  -9  -3          9.14         11.79         1.76 o                         
  -5  -9   3         15.19         29.86         4.11 o                         
   5  -9  -2        676.02        659.90         3.05 o                         
  -5  -9   2       1102.37       1076.79        13.55 o                         
   5  -9  -1         19.68         29.39         2.08 o                         
   5  -9  -1         28.48         46.72         7.40 o                         
   5  -9   0        953.62        948.28         3.77 o                         
   5  -9   0       1255.86       1261.25        15.65 o                         
   5  -9   1         13.54         12.05         1.81 o                         
   5  -9   1         17.62          7.60         4.06 o                         
   5  -9   2         80.39         78.46         2.90 o                         
   5  -9   2        102.16        102.69         5.72 o                         
   5  -9   3        116.33        120.15         2.74 o                         
   5  -9   3        117.34        107.79         6.31 o                         
   5  -9   4        301.74        273.68         2.53 o                         
   5  -9   5         65.44         65.44         1.92 o                         
   5  -9   6         34.20         37.83         1.46 o                         
   5  -9   7          4.11          6.71         1.44 o                         
   5  -9   8         92.18         96.27         1.48 o                         
   5  -9   9          6.19          7.83         0.87 o                         
  -5  10  10          0.51          2.54         1.99 o                         
  -5 -10   9        108.44         99.41         1.57 o                         
  -5 -10   8         15.01         19.12         1.30 o                         
  -5 -10   7         95.40        101.02         1.35 o                         
  -5 -10   6         58.06         65.91         1.31 o                         
  -5 -10   5         72.25         77.39         1.45 o                         
  -5 -10   5         94.70         93.07         4.66 o                         
  -5 -10   4        190.99        184.05         2.17 o                         
  -5 -10   4        261.31        260.44         6.79 o                         
  -5 -10   3        276.00        271.01         2.26 o                         
  -5 -10   3        477.31        451.47        10.13 o                         
   5 -10  -2        329.92        372.80         2.99 o                         
   5 -10  -2        359.53        316.56         5.91 o                         
   5 -10  -1        299.50        274.10         2.24 o                         
   5 -10  -1        433.40        375.48         5.92 o                         
   5 -10   0         66.22         71.67         2.37 o                         
   5 -10   0        213.72        217.02         3.22 o                         
   5 -10   1        450.27        457.51         3.40 o                         
   5 -10   1        573.67        549.59         4.63 o                         
   5 -10   2        157.28        165.08         3.31 o                         
   5 -10   2        242.67        239.76         3.25 o                         
   5 -10   3         50.21         55.61         2.36 o                         
   5 -10   3         82.52         86.96         4.54 o                         
   5 -10   4        115.19        108.04         1.88 o                         
  -5  10  -4        141.15        214.12         5.00 o                         
   5 -10   5         25.94         23.93         1.41 o                         
   5 -10   6        140.91        140.30         1.76 o                         
   5 -10   7         12.20         11.27         1.37 o                         
   5 -10   8         15.49         15.51         0.98 o                         
   5 -11  -8          9.45         10.04         0.93 o                         
   5 -11  -7        136.49        115.69         1.72 o                         
  -5 -11   6        388.84        331.54         2.85 o                         
   5 -11  -6        406.85        323.97         7.74 o                         
  -5 -11   5         21.72         20.46         1.29 o                         
   5 -11  -5         23.75         10.63         7.42 o                         
  -5 -11   4        201.90        197.64         2.00 o                         
   5 -11  -4        234.52        213.11         4.41 o                         
  -5 -11   3          2.50          5.52         1.42 o                         
   5 -11  -3          5.14         -4.75         8.20 o                         
  -5 -11   2        725.34        631.37         6.39 o                         
   5 -11  -2        737.02        690.85         5.35 o                         
  -5 -11   1         36.78         36.56         2.43 o                         
   5 -11  -1         53.23         54.90         5.06 o                         
   5 -11   0         26.11         24.37         3.00 o                         
   5 -11   0        350.40        343.63         4.03 o                         
   5 -11   1          5.90          5.99         2.26 o                         
   5 -11   1          7.02         17.32         3.63 o                         
   5 -11   2         72.95         72.52         2.32 o                         
   5 -11   2        163.22        172.61         4.34 o                         
   5 -11   3          4.55          4.47         1.61 o                         
   5 -11   3         14.26         13.85         7.09 o                         
   5 -11   4         40.28         32.16         1.55 o                         
   5 -11   5          2.50          3.95         1.15 o                         
   5 -11   6        274.58        245.37         1.97 o                         
  -5 -12   5         11.15         13.66         2.13 o                         
   5 -12  -5         94.53         96.46         4.40 o                         
  -5 -12   4        126.95         98.57         2.79 o                         
   5 -12  -4        128.46        111.23         3.38 o                         
  -5 -12   3         36.17         26.92         3.02 o                         
   5 -12  -3        160.91        140.41         3.73 o                         
  -5 -12   2         10.53         11.17         2.94 o                         
   5 -12  -2         27.15         37.00         5.79 o                         
  -5 -12   1        153.16        109.96         2.42 o                         
   5 -12  -1        221.64        181.31         3.66 o                         
  -5 -12   0         37.18         37.55         1.91 o                         
   5 -12   0         41.89         37.76         5.82 o                         
  -5 -12  -1        279.01        296.45         3.22 o                         
   5 -12   1        295.18        257.62         6.25 o                         
  -5 -12  -2          3.36          3.19         1.67 o                         
   5 -12   2         60.12         67.12         5.15 o                         
   5 -12   3        186.49        156.55         1.79 o                         
   5 -12   4        139.43         82.17         2.33 o                         
  -6   0  14         26.26         21.39         2.78 o                         
  -6   0  12         63.01         62.87         2.41 o                         
  -6   0  10         34.95         38.55         3.06 o                         
  -6   0   8        257.63        274.56         3.23 o                         
  -6   0   6       1705.24       1741.76         6.10 o                         
  -6   0   4        764.76        803.11         4.41 o                         
  -6   0   2       1519.60       1691.38         5.88 o                         
   6   0   0        859.16        928.72         4.57 o                         
   6   0   2        734.47        778.06         5.31 o                         
   6   0   4       1285.34       1314.98         6.02 o                         
   6   0   6        475.99        472.28         4.37 o                         
  -6   0  -8         36.65         29.80         3.60 o                         
   6   0  10        127.80        114.22         4.31 o                         
   6   0  12         18.96         28.58         2.78 o                         
  -6  -1  14         67.08         79.98         1.49 o                         
  -6  -1  13        302.21        291.24         2.56 o                         
  -6  -1  12         17.16         24.12         1.87 o                         
  -6  -1  11        530.26        588.06         3.49 o                         
  -6   1  10        124.94        137.14         2.27 o                         
  -6   1   9         76.17         80.39         2.21 o                         
  -6   1   8         38.95         47.68         2.00 o                         
  -6   1   7         27.48         39.18         2.02 o                         
  -6  -1   6         45.71         49.32         1.79 o                         
   6   1  -5        159.09        183.96         2.19 o                         
  -6   1   4        798.20        809.79         3.24 o                         
   6   1  -3        251.44        263.90         2.29 o                         
   6  -1  -2        111.24        102.52         1.75 o                         
   6   1  -1       4084.96       4453.52         6.61 o                         
   6   1   0        238.05        237.44         2.12 o                         
   6  -1   1        507.78        548.34         2.94 o                         
   6  -1   2        606.34        589.99         3.38 o                         
   6  -1   3         85.12         87.08         2.34 o                         
   6  -1   4         24.92         24.59         2.19 o                         
   6  -1   5         35.31         51.77         2.43 o                         
   6   1   6         85.63         98.49         2.45 o                         
   6  -1   7        119.99        128.46         2.67 o                         
   6   1   8         95.64         93.87         3.12 o                         
   6   1   9        672.87        737.67         4.01 o                         
   6   1  10         36.78         37.35         2.76 o                         
   6   1  11        266.40        302.84         2.40 o                         
   6  -1  12         58.79         61.61         2.23 o                         
  -6  -2  14         95.21         86.40         1.64 o                         
  -6  -2  13         18.73         25.21         1.64 o                         
  -6  -2  12        191.56        207.51         2.82 o                         
  -6   2  11         65.23         66.37         1.97 o                         
  -6   2  10        172.96        177.80         2.53 o                         
  -6   2   9        206.24        202.98         2.65 o                         
  -6   2   8        717.51        727.28         3.20 o                         
  -6   2   7         67.58         62.48         1.89 o                         
  -6  -2   6        724.60        783.58         3.42 o                         
  -6  -2   5        351.67        379.83         2.53 o                         
  -6  -2   4        134.83        151.46         1.95 o                         
  -6  -2   3         52.90         48.26         1.80 o                         
   6   2  -2        465.71        491.83         2.88 o                         
   6   2  -1        507.97        490.27         2.63 o                         
   6   2   0        526.09        579.52         3.08 o                         
  -6  -2  -1         65.38         65.93         2.13 o                         
   6   2   2        154.94        185.68         2.43 o                         
   6  -2   3        181.34        168.78         2.52 o                         
   6  -2   4        513.58        544.98         3.06 o                         
   6  -2   5         31.99         35.63         2.21 o                         
   6  -2   6        394.64        397.58         3.01 o                         
   6  -2   7         95.10         96.29         2.80 o                         
   6  -2   8        137.13        145.69         2.40 o                         
  -6  -2  -9         34.55         30.19         3.24 o                         
   6   2  10        341.46        334.94         2.90 o                         
   6  -2  11         41.45         56.61         2.22 o                         
   6  -2  12        111.71         92.51         3.41 o                         
  -6   3  14          5.25          7.13         2.41 o                         
  -6  -3  13         31.31         36.17         1.78 o                         
  -6   3  12         65.72         84.64         1.71 o                         
  -6   3  11         20.52         28.19         1.98 o                         
  -6   3  10        250.78        249.57         2.92 o                         
  -6   3   9        424.75        418.37         3.41 o                         
  -6   3   8         52.86         54.15         2.06 o                         
  -6   3   7       1555.06       1528.28         4.48 o                         
  -6  -3   6          7.54         15.37         1.98 o                         
  -6  -3   5        548.16        578.77         3.05 o                         
  -6  -3   4        662.96        720.87         3.05 o                         
  -6  -3   3        349.98        369.85         2.34 o                         
  -6  -3   2         40.60         45.16         1.77 o                         
   6   3  -1         90.61        114.28         2.03 o                         
   6  -3   0         72.49         81.35         2.16 o                         
   6  -3   1        743.01        844.66         3.66 o                         
   6  -3   2        792.54        845.28         3.93 o                         
   6  -3   3        666.89        731.44         3.69 o                         
   6  -3   4         15.24         14.75         1.94 o                         
   6  -3   5        929.53        909.82         3.94 o                         
   6  -3   6         48.80         52.36         2.33 o                         
   6   3   7        321.02        316.04         2.82 o                         
   6  -3   8        411.89        410.68         3.15 o                         
  -6  -3  -9         28.45         41.50         3.18 o                         
   6  -3  10         66.84         68.59         2.25 o                         
   6  -3  11         25.44         28.79         2.26 o                         
   6  -3  12          5.92          7.57         2.24 o                         
  -6  -4  13         10.21         12.42         1.21 o                         
  -6   4  12        242.74        284.53         2.28 o                         
  -6   4  11         76.23         74.29         2.08 o                         
  -6   4  10         69.64         75.32         2.65 o                         
  -6   4   9          9.19         11.66         1.68 o                         
  -6   4   8        475.37        445.41         2.90 o                         
  -6  -4   7         10.25         17.03         1.98 o                         
  -6  -4   6        202.26        204.27         2.38 o                         
  -6  -4   5         32.68         32.59         1.86 o                         
  -6  -4   4        442.11        463.94         2.85 o                         
  -6  -4   3        125.15        125.00         2.04 o                         
   6   4  -2       1705.71       1706.86         4.45 o                         
   6   4  -1         31.36         34.34         2.18 o                         
   6  -4   0       2589.28       2661.31         6.06 o                         
   6  -4   1         89.77         94.79         2.27 o                         
   6  -4   2        219.69        211.54         2.63 o                         
   6  -4   3         17.77         17.83         2.07 o                         
   6   4   4        104.12        104.68         2.58 o                         
   6  -4   5         20.11         28.01         2.47 o                         
   6  -4   6        234.58        224.03         2.63 o                         
   6  -4   7         10.92          9.90         2.12 o                         
   6  -4   8        123.93        146.67         2.26 o                         
  -6  -4  -9         34.13         42.52         2.47 o                         
  -6  -4 -10        285.51        295.55         3.31 o                         
  -6  -4 -11          9.84         11.41         1.80 o                         
  -6  -5  13         43.49         47.57         1.13 o                         
  -6   5  12         19.60         20.77         1.37 o                         
  -6   5  11         66.95         67.56         2.13 o                         
  -6   5  10        105.31        114.43         2.21 o                         
  -6   5   9        465.44        502.89         3.05 o                         
  -6   5   8         67.25         76.42         2.51 o                         
  -6   5   7       1063.49       1046.16         4.45 o                         
  -6  -5   6        282.77        278.36         3.14 o                         
  -6  -5   5         75.63         82.92         2.17 o                         
  -6  -5   4        259.44        261.07         2.31 o                         
  -6   5   3        335.54        327.16         2.50 o                         
   6  -5  -2        128.92        132.27         2.38 o                         
   6   5  -1         30.63         47.29         2.28 o                         
   6  -5   0        264.58        286.13         3.34 o                         
   6   5   1        574.96        597.97         3.89 o                         
   6  -5   2        291.40        288.02         3.37 o                         
   6  -5   3        122.00        139.84         2.95 o                         
   6  -5   4        181.67        164.19         3.86 o                         
   6  -5   5        592.90        571.94         3.87 o                         
   6  -5   6        148.58        158.84         2.56 o                         
   6  -5   7        577.48        596.48         3.06 o                         
   6  -5   8        155.08        165.62         2.42 o                         
   6  -5   9         39.64         41.65         2.13 o                         
   6  -5  10         28.44         26.19         2.12 o                         
   6  -5  11         42.01         47.13         1.59 o                         
  -6  -6  12         27.63         31.27         1.66 o                         
  -6   6  11         99.18        111.59         2.76 o                         
  -6  -6  10         79.39         83.33         2.06 o                         
  -6  -6   9         80.30         97.59         2.24 o                         
  -6  -6   8       1388.60       1378.54         5.21 o                         
  -6  -6   7        292.02        276.60         3.18 o                         
  -6  -6   6        367.47        346.72         3.42 o                         
   6  -6  -5         61.41         59.39         2.43 o                         
   6  -6  -4        212.34        188.71         2.40 o                         
  -6  -6   3        173.10        160.55         2.56 o                         
  -6   6   2        243.11        235.45         3.79 o                         
   6  -6  -1        187.49        184.04         3.36 o                         
   6  -6   0        384.25        395.92         3.10 o                         
   6  -6   1        309.06        319.63         3.13 o                         
   6  -6   2        436.07        474.37         3.90 o                         
   6  -6   3         27.94         27.33         3.31 o                         
   6  -6   4        729.71        734.08         4.50 o                         
   6  -6   5        152.33        156.33         2.78 o                         
   6  -6   6        799.23        793.87         4.58 o                         
   6  -6   7         44.18         50.31         2.72 o                         
   6  -6   8         56.07         59.33         2.24 o                         
   6  -6   9         86.88         91.19         1.89 o                         
   6  -6  10         38.97         39.61         1.70 o                         
  -6  -7  11        204.55        219.38         2.37 o                         
   6  -7 -10         79.79         83.07         1.71 o                         
  -6   7   9         92.86         98.49         1.86 o                         
  -6   7   8         44.98         54.00         1.90 o                         
  -6   7   7         82.13         80.56         2.24 o                         
  -6  -7   6         11.94         12.94         2.08 o                         
  -6  -7   5         40.55         42.75         2.27 o                         
  -6  -7   4        192.24        200.71         2.70 o                         
  -6  -7   3        542.87        519.21         3.72 o                         
   6  -7  -2        109.04        116.07         3.16 o                         
   6  -7  -1        596.14        619.38         4.07 o                         
   6  -7   0         49.33         38.86         2.99 o                         
   6  -7   1       1046.91       1049.80         5.60 o                         
   6  -7   2        106.28         93.87         3.55 o                         
   6  -7   3         49.97         46.47         3.40 o                         
   6  -7   4          9.71         11.65         2.42 o                         
   6  -7   5         78.85         82.53         2.51 o                         
   6  -7   6         83.32         88.41         2.66 o                         
   6  -7   7        171.11        176.30         2.85 o                         
   6  -7   8         62.41         63.79         2.22 o                         
   6  -7   9        217.94        239.18         2.10 o                         
   6  -7  10         37.13         34.93         2.27 o                         
  -6   8  11        130.66        107.04         1.79 o                         
  -6  -8  10         34.46         41.24         1.82 o                         
  -6   8   9        192.92        208.17         1.81 o                         
  -6   8   8        316.84        350.55         2.42 o                         
  -6   8   7         45.67         48.49         2.01 o                         
  -6   8   6        634.43        659.26         3.28 o                         
  -6  -8   5        194.45        200.36         2.54 o                         
  -6  -8   4        107.89        113.25         2.54 o                         
   6  -8  -3          5.22          8.39         2.31 o                         
   6  -8  -2        218.98        230.64         3.45 o                         
   6  -8  -1        181.28        175.55         3.20 o                         
   6  -8   0        114.81        112.58         3.14 o                         
   6  -8   1         11.49          9.66         2.58 o                         
   6  -8   2        185.71        187.57         3.14 o                         
   6  -8   3        101.88         97.19         2.61 o                         
   6  -8   4        433.03        453.96         3.42 o                         
   6  -8   5        100.36         99.35         2.44 o                         
   6  -8   6        295.94        314.21         2.62 o                         
   6  -8   7        239.65        254.96         2.22 o                         
   6  -8   8         33.75         32.36         1.84 o                         
  -6  -8  -9        156.52        130.39         3.12 o                         
  -6  -9   9         33.46         33.36         1.21 o                         
  -6  -9   8         46.45         53.73         1.78 o                         
  -6   9   7         19.22         20.88         1.48 o                         
  -6   9   6          0.98          1.10         1.48 o                         
  -6   9   5        173.01        183.47         2.32 o                         
  -6  -9   4         33.45         33.51         2.07 o                         
   6  -9  -3        159.07        161.71         2.64 o                         
   6  -9  -2        202.37        230.10         3.17 o                         
   6  -9  -1       1209.62       1224.08         5.13 o                         
   6  -9   0        257.71        296.06         2.82 o                         
   6  -9   1        257.63        273.35         3.67 o                         
   6  -9   2         71.83         78.92         2.80 o                         
   6  -9   3        109.33        127.78         2.80 o                         
   6  -9   4          1.08          2.95         1.85 o                         
   6  -9   5         19.09         27.51         1.68 o                         
   6  -9   6         64.63         73.75         1.52 o                         
   6  -9   7         26.18         27.44         1.43 o                         
   6 -10  -7         15.30         16.80         1.72 o                         
   6 -10  -6        211.90        194.84         2.46 o                         
   6 -10  -5        418.24        427.25         2.75 o                         
  -6  10   4         30.39         34.48         1.72 o                         
   6 -10  -3         38.43         38.02         1.98 o                         
   6 -10  -2        947.83        994.53         3.54 o                         
   6 -10  -1         73.04         77.22         1.96 o                         
   6 -10   0        589.92        612.43         2.94 o                         
   6 -10   1         55.58         65.22         1.83 o                         
   6 -10   2         29.77         36.88         1.97 o                         
   6 -10   3        217.49        234.54         2.95 o                         
   6 -10   4        103.87        107.49         2.05 o                         
   6 -10   5         11.03         12.47         1.42 o                         
   6 -10   6         29.57         33.07         1.79 o                         
   6 -11  -5        520.19        390.01         3.51 o                         
   6 -11  -4         78.99         70.56         2.28 o                         
   6 -11  -3        102.39         89.36         2.68 o                         
   6 -11  -2        162.89        158.67         3.03 o                         
   6 -11  -1         59.13         56.38         3.27 o                         
   6 -11   0         75.45         76.08         2.34 o                         
   6 -11   1         89.45         89.95         1.71 o                         
   6 -11   2         70.01         76.58         1.41 o                         
   6 -11   3        369.57        392.14         2.38 o                         
  -7   0  13          8.53          8.89         0.98 o                         
  -7   0  11         40.26         50.98         1.63 o                         
  -7   0   9        138.88        130.79         2.66 o                         
  -7   0   7         59.73         63.75         2.34 o                         
   7   0  -5       1237.98       1278.08         4.55 o                         
   7   0  -3         42.73         44.01         2.02 o                         
  -7   0   1        341.59        352.61         2.80 o                         
   7   0   1        389.53        428.52         3.77 o                         
  -7   0  -3        153.15        134.60         2.59 o                         
  -7   0  -5        123.43        127.56         2.68 o                         
   7   0   7         32.93         31.51         2.02 o                         
   7   0   9         81.42         72.27         2.37 o                         
   7   0  11         13.71          8.18         2.26 o                         
  -7  -1  13          7.41          8.61         0.79 o                         
  -7   1  12          8.14         10.26         0.85 o                         
  -7   1  11          5.62          8.11         1.05 o                         
  -7  -1  10         59.88         64.81         1.28 o                         
  -7  -1   9         42.22         43.28         1.42 o                         
  -7  -1   8         73.49         67.91         1.73 o                         
  -7  -1   7        214.84        223.09         1.92 o                         
  -7  -1   6        195.49        202.40         1.81 o                         
   7  -1  -5         10.62          9.95         1.22 o                         
   7   1  -4       1853.85       1994.02         4.25 o                         
   7   1  -3        217.11        223.00         1.59 o                         
   7   1  -2         39.70         52.22         1.37 o                         
   7  -1  -1        510.62        538.73         2.19 o                         
   7   1   0         73.36         80.88         1.54 o                         
  -7   1  -1          1.62          4.62         1.48 o                         
   7  -1   2         53.15         54.40         1.57 o                         
   7  -1   3        188.17        204.97         1.89 o                         
   7  -1   4        183.81        174.00         1.97 o                         
   7  -1   5         70.26         63.04         1.76 o                         
   7  -1   6        377.56        432.65         2.16 o                         
  -7  -1  -7          1.96         -0.57         1.36 o                         
  -7  -1  -8        385.26        380.91         2.11 o                         
   7   1   9         78.25         72.10         1.65 o                         
   7   1  10         95.87         63.64         1.31 o                         
   7   1  11          0.30          5.81         2.16 o                         
  -7  -2  13         38.31         30.28         1.55 o                         
  -7  -2  12         32.78         35.30         1.05 o                         
  -7   2  11         39.55         41.42         1.06 o                         
  -7  -2  10         33.44         31.39         1.64 o                         
  -7  -2   9         63.73         64.83         1.82 o                         
  -7  -2   8         92.23         99.28         1.57 o                         
  -7  -2   7        202.99        198.16         1.97 o                         
  -7   2   6          3.93          7.22         1.31 o                         
  -7  -2   5        305.97        304.82         1.82 o                         
   7   2  -4        174.31        167.87         1.44 o                         
   7   2  -3         19.23         23.18         1.25 o                         
   7  -2  -2        171.54        186.04         1.67 o                         
  -7   2   2        179.56        306.33        14.43 o                         
   7  -2  -1         42.13         51.90         1.64 o                         
  -7   2   1         60.97         96.01        10.15 o                         
   7   2   0         17.93         18.91         1.57 o                         
   7  -2   1        454.33        503.85         2.26 o                         
   7   2   2         37.87         29.91         1.52 o                         
  -7  -2  -2        115.80        166.83        18.53 o                         
   7  -2   3        223.50        209.91         1.99 o                         
   7  -2   4         29.78         26.49         1.70 o                         
   7  -2   5        198.58        185.40         1.74 o                         
   7  -2   6          3.76          4.55         1.58 o                         
  -7  -2  -7        239.25        232.07         2.28 o                         
   7  -2   8         77.34         88.74         1.82 o                         
   7  -2   9         88.95         82.77         1.35 o                         
   7  -2  10         13.60         11.35         1.53 o                         
  -7  -3  12         26.55         25.82         1.14 o                         
  -7  -3  11          1.15          2.43         1.24 o                         
  -7  -3  10        472.68        483.57         3.55 o                         
  -7  -3   9         41.91         52.59         1.45 o                         
  -7  -3   8        318.32        332.60         2.00 o                         
  -7  -3   7        262.86        278.37         1.98 o                         
  -7  -3   6        169.70        160.96         1.62 o                         
  -7  -3   5         16.09         17.50         1.43 o                         
   7   3  -5         34.35         41.49         6.29 o                         
  -7  -3   4         41.84         40.49         1.53 o                         
   7   3  -4        505.43        527.39         8.27 o                         
   7  -3  -3         14.14         18.81         1.25 o                         
  -7   3   3         14.17         67.83         8.19 o                         
  -7   3   2         64.60         77.60         1.41 o                         
   7  -3  -1        383.62        417.08         2.28 o                         
  -7   3   1        555.14        626.41        13.39 o                         
   7  -3   0        143.19        169.78         2.01 o                         
  -7   3   0        172.07        228.84        10.58 o                         
   7   3   1          0.06          4.18         1.64 o                         
  -7  -3  -1          6.38         35.03        16.85 o                         
  -7  -3  -2       1036.90       1121.55         3.41 o                         
   7  -3   3         40.85         51.98         1.51 o                         
   7  -3   4         24.45         21.94         1.44 o                         
   7  -3   5        100.62         98.23         1.66 o                         
   7  -3   6         54.33         52.80         1.71 o                         
   7  -3   7        133.81        125.73         1.76 o                         
  -7  -3  -8         81.32         82.95         1.60 o                         
   7  -3   9         70.30         77.22         1.22 o                         
   7  -3  10         54.55         46.69         1.74 o                         
   7  -4 -12          0.64          1.14         0.74 o                         
  -7  -4  11         23.09         30.91         1.22 o                         
  -7  -4  10         18.52         23.71         1.11 o                         
  -7  -4   9         54.57         57.66         1.32 o                         
  -7   4   8         27.81         25.84         1.16 o                         
  -7  -4   7        701.02        702.48         3.26 o                         
  -7  -4   6         19.41         16.62         1.52 o                         
  -7  -4   5        606.65        637.05         2.86 o                         
  -7  -4   4         49.74         51.64         1.58 o                         
   7   4  -4         57.63         75.54         6.14 o                         
  -7  -4   3       1082.50       1124.77         3.32 o                         
   7   4  -3       1101.33       1248.51        10.05 o                         
  -7  -4   2         30.34         32.30         1.70 o                         
   7   4  -2         36.90         48.11         6.31 o                         
  -7  -4   1         61.42         67.90         1.75 o                         
  -7  -4   0         14.69         19.28         1.71 o                         
  -7  -4  -1         42.12         41.07         2.08 o                         
   7  -4   2         17.66         15.80         1.89 o                         
   7  -4   3         14.08         15.59         1.71 o                         
   7  -4   4          1.35          0.66         1.56 o                         
   7  -4   5         48.68         51.29         1.52 o                         
   7  -4   6         11.89          8.92         1.31 o                         
   7  -4   7        513.78        526.25         2.11 o                         
   7  -4   8          1.03          0.51         1.55 o                         
  -7  -4  -9         42.57         39.37         1.65 o                         
  -7  -4 -10         26.82         20.42         1.38 o                         
  -7  -5  11          6.38          8.69         1.18 o                         
  -7  -5  10        207.11        200.78         2.12 o                         
  -7  -5   9        155.29        156.76         1.71 o                         
  -7  -5   8         25.22         30.20         1.15 o                         
  -7  -5   7         44.54         51.86         1.32 o                         
  -7  -5   6        166.94        160.70         1.61 o                         
  -7  -5   5          3.78          4.01         1.43 o                         
   7   5  -5         59.20         67.58         5.24 o                         
  -7   5   4         15.23         22.63         1.40 o                         
   7   5  -4        589.24        610.27         7.24 o                         
  -7  -5   3         95.27        111.49         1.74 o                         
   7   5  -3        164.56        201.48         6.26 o                         
  -7  -5   2        153.39        155.32         2.02 o                         
   7   5  -2        162.65        197.88         6.46 o                         
  -7  -5   1        149.62        149.85         2.18 o                         
   7   5  -1        216.52        236.15         6.71 o                         
  -7  -5   0         20.72         24.97         2.16 o                         
   7   5   0         89.30         83.40         6.16 o                         
  -7  -5  -1        154.97        163.09         2.26 o                         
  -7  -5  -2       1283.88       1372.36         4.41 o                         
  -7  -5  -3        123.96        146.68         1.91 o                         
  -7  -5  -4        159.61        164.00         1.90 o                         
  -7  -5  -5         89.18         91.99         1.42 o                         
   7  -5   6         14.03         14.16         1.25 o                         
   7  -5   7         32.46         28.87         1.19 o                         
   7  -5   8        183.23        171.83         2.03 o                         
   7  -5   9          6.83          3.36         1.18 o                         
  -7  -6  11         70.28         52.29         0.99 o                         
  -7  -6  10         65.64         55.61         1.06 o                         
  -7  -6   9         60.28         66.78         1.10 o                         
  -7  -6   8         60.04         64.23         1.21 o                         
  -7  -6   7         99.12        100.67         1.37 o                         
  -7  -6   6         55.77         67.11         1.44 o                         
  -7  -6   5         21.22         22.72         1.40 o                         
  -7  -6   4         48.63         44.06         1.53 o                         
  -7  -6   3         20.58         22.21         1.98 o                         
  -7  -6   3        412.50        387.52        12.14 o                         
  -7  -6   2        198.46        204.12         2.32 o                         
  -7  -6   1        117.57        115.83         2.40 o                         
   7   6  -1        170.14        154.56         5.68 o                         
  -7  -6   0         86.60         80.26         2.33 o                         
   7   6   0        175.33        137.22         5.74 o                         
  -7  -6  -1        876.60        907.03         4.10 o                         
   7   6   1        885.80        939.87         8.25 o                         
  -7  -6  -2         14.81         23.25         1.76 o                         
  -7  -6  -3        397.50        392.58         2.39 o                         
  -7  -6  -4         39.48         45.45         1.57 o                         
   7  -6   5         17.35         16.51         1.41 o                         
   7  -6   6         11.25         11.70         1.47 o                         
   7  -6   7         85.86         76.82         1.20 o                         
  -7  -6  -8        274.62        235.72         1.61 o                         
  -7  -7  10          8.34          6.42         0.72 o                         
  -7  -7   9          0.11          1.92         0.88 o                         
  -7  -7   8         27.71         24.83         1.03 o                         
  -7  -7   7         47.43         47.56         1.17 o                         
  -7  -7   6        263.00        265.20         1.86 o                         
  -7   7   5          4.09          6.04         1.30 o                         
  -7  -7   4        270.71        259.36         3.01 o                         
  -7  -7   3         53.48         52.40         2.41 o                         
  -7  -7   2         86.92         90.11         2.81 o                         
  -7  -7   2         93.88         74.00         9.70 o                         
  -7  -7   1        113.60        118.38         2.16 o                         
  -7  -7   1        164.39        128.34         9.73 o                         
   7  -7   0         15.55         18.66         2.17 o                         
  -7  -7   0         54.41         42.25         4.89 o                         
   7  -7   1          4.03          4.71         1.85 o                         
  -7   7  -1         27.94         21.63         5.40 o                         
   7  -7   2        226.64        200.09         1.98 o                         
  -7   7  -2        347.68        401.43         7.09 o                         
   7  -7   3         97.20        109.65         1.65 o                         
   7  -7   4        116.71        106.74         1.61 o                         
   7  -7   5         10.71         12.14         1.43 o                         
   7  -7   6         64.11         58.61         1.40 o                         
   7  -7   7          2.21          3.93         1.39 o                         
  -7   8   9         82.85         39.29         2.07 o                         
  -7   8   8         21.47         18.27         1.04 o                         
  -7  -8   7         43.30         35.13         1.10 o                         
  -7  -8   6         20.52         24.40         0.92 o                         
   7  -8  -5        233.50        214.47         1.82 o                         
   7  -8  -4          0.02          2.92         1.41 o                         
   7  -8  -4         81.24         98.39         6.15 o                         
  -7  -8   3         94.36         89.90         2.43 o                         
   7  -8  -3        191.89        206.24         3.19 o                         
  -7  -8   2          6.72         10.13         1.62 o                         
   7  -8  -2         26.98         42.07         4.04 o                         
  -7  -8   1        244.14        258.07         2.78 o                         
   7  -8  -1        353.29        364.70         4.12 o                         
   7  -8   0         45.31         48.55         1.55 o                         
   7  -8   0         48.32         47.17         3.86 o                         
   7  -8   1        218.14        234.13         1.97 o                         
  -7   8  -1        260.33        355.76         5.94 o                         
   7  -8   2        181.65        186.31         2.62 o                         
  -7   8  -2        181.66        249.54         5.53 o                         
   7  -8   3        238.13        252.18         2.28 o                         
   7  -8   4         62.44         64.07         1.59 o                         
   7  -8   5         54.87         41.68         1.13 o                         
   7  -8   6         33.93         29.06         0.86 o                         
  -7  -9   7          2.58          1.44         1.09 o                         
  -7  -9   6        141.21        113.32         1.74 o                         
  -7  -9   5         58.94         50.33         1.51 o                         
  -7  -9   4        664.37        504.54         4.04 o                         
  -7  -9   3        351.03        337.32         2.42 o                         
   7  -9  -3        352.35        362.22         3.68 o                         
  -7  -9   2         24.65         23.92         1.18 o                         
   7  -9  -2         46.24         50.42         2.35 o                         
   7  -9  -1          0.57          0.62         1.10 o                         
   7  -9  -1          0.82          0.96         2.56 o                         
   7  -9   0         48.29         42.36         2.08 o                         
   7  -9   0         59.32         48.74         2.75 o                         
   7  -9   1          2.96          4.14         1.38 o                         
  -7   9  -1        159.90        166.61         3.84 o                         
   7  -9   2         15.20         18.40         1.28 o                         
   7  -9   3         60.11         61.22         1.19 o                         
   7  -9   4         38.34         29.52         0.78 o                         
   7 -10  -3         20.46         17.54         1.27 o                         
   7 -10  -2         25.16         15.07         1.41 o                         
   7 -10  -2         56.13         54.47         1.55 o                         
  -7 -10   1         44.90         27.99         1.57 o                         
   7 -10  -1         64.98         48.07         1.41 o                         
   7 -10   0         69.28         64.70         1.16 o                         
   7 -10   0         80.53         54.88         3.20 o                         
  -7 -10  -1         14.41         11.77         1.39 o                         
   7 -10   2         12.40         10.07         1.61 o                         
   8   0 -10         58.46         74.19         1.97 o                         
   8   0  -8         45.08         57.83         1.96 o                         
   8   0  -6         97.03        100.25         2.25 o                         
   8   0  -4        391.21        384.43         3.36 o                         
  -8   0   2         65.46         74.07         2.34 o                         
  -8   0   0        218.27        240.91         3.96 o                         
   8   0   2         46.52         52.66         2.36 o                         
  -8   0  -4         38.20         34.34         2.08 o                         
  -8   0  -6        161.01        141.18         1.89 o                         
   8   0   8         73.77         48.47         2.33 o                         
  -8  -1  11         45.77         44.15         1.08 o                         
   8  -1 -10          5.36          9.89         1.52 o                         
   8  -1  -9         14.67         17.70         1.35 o                         
   8   1  -8          9.66         12.17         1.24 o                         
   8   1  -7        503.39        558.68         2.44 o                         
  -8   1   6        137.24        125.95         1.92 o                         
   8   1  -6        279.91        312.86         4.38 o                         
   8   1  -5         85.10         92.47         2.04 o                         
   8   1  -5        172.44        195.05         3.65 o                         
  -8  -1   4        246.81        246.28         2.44 o                         
   8   1  -4        293.15        316.87         3.58 o                         
  -8  -1   3        102.64        108.67         2.04 o                         
   8  -1  -3        147.95        165.73         3.01 o                         
  -8   1   2          0.11          1.49         1.69 o                         
  -8  -1   2         12.66         22.09         2.78 o                         
   8  -1  -1         28.06         38.39         3.15 o                         
  -8  -1   1         28.11         44.12         3.56 o                         
   8   1   0        101.36        114.47         2.83 o                         
  -8  -1   0        147.25        166.02         4.46 o                         
   8  -1   1        103.64        129.23         3.23 o                         
  -8  -1  -1        213.98        225.94         6.25 o                         
  -8   1  -2        195.36        205.69         2.03 o                         
  -8  -1  -3        319.11        380.77         2.65 o                         
   8  -1   3        380.47        449.60         6.16 o                         
  -8  -1  -4          9.53          8.94         1.47 o                         
  -8  -1  -5        328.14        314.91         1.95 o                         
   8  -1   6         87.69         92.38         1.28 o                         
   8  -1   7         28.04         26.73         1.16 o                         
   8  -1   8          1.02         -0.46         1.41 o                         
  -8  -2  11         61.33         62.22         1.72 o                         
  -8  -2  10         78.13         84.41         1.38 o                         
   8   2  -9          0.35          0.45         1.22 o                         
   8  -2  -8         12.59         15.64         1.65 o                         
   8   2  -7          4.48          5.31         1.27 o                         
   8   2  -6         82.45         84.41         1.83 o                         
   8   2  -6         85.71         94.19         3.49 o                         
  -8  -2   5         42.81         49.96         1.62 o                         
   8   2  -5        118.88        129.54         2.97 o                         
  -8  -2   4        144.86        151.70         2.59 o                         
   8   2  -4        199.35        214.90         3.06 o                         
  -8  -2   3          6.68          6.04         1.97 o                         
   8   2  -3        140.43        158.73         3.16 o                         
  -8  -2   2        211.06        232.92         3.24 o                         
  -8  -2   2        211.37        245.91         3.08 o                         
  -8  -2   1          0.69          5.00         2.29 o                         
  -8  -2   1         95.05        101.43         3.62 o                         
  -8  -2   0        299.16        366.09         2.64 o                         
  -8  -2   0        302.14        349.04         5.48 o                         
   8  -2   1        121.87        127.46         2.25 o                         
   8  -2   1        186.64        182.40         4.50 o                         
   8  -2   2        170.15        176.63         2.03 o                         
  -8  -2  -2        189.29        193.93         8.84 o                         
   8  -2   3          7.28          7.07         1.50 o                         
   8  -2   4         60.23         56.18         1.31 o                         
  -8  -2  -5         45.47         56.73         1.55 o                         
  -8  -2  -6         18.59         16.76         1.23 o                         
   8   2   7          0.30          0.27         1.00 o                         
   8  -2   8         44.05         34.06         1.26 o                         
  -8  -3  10         37.16         41.37         1.05 o                         
   8  -3  -9         16.17         16.27         1.03 o                         
  -8  -3   8         29.62         36.75         1.28 o                         
  -8  -3   7         10.10         12.95         1.24 o                         
  -8  -3   6         46.63         48.74         1.41 o                         
   8  -3  -6         52.04         61.81         3.17 o                         
  -8   3   5         37.54         38.09         1.64 o                         
   8   3  -5         78.27         84.45         2.84 o                         
  -8  -3   4        164.41        164.88         2.42 o                         
   8   3  -4        171.29        192.59         3.05 o                         
  -8  -3   3        225.02        234.84         2.61 o                         
   8   3  -3        229.72        264.16         2.67 o                         
  -8  -3   2          0.50          4.14         2.50 o                         
   8  -3  -2        253.37        247.40         2.73 o                         
  -8  -3   1        565.58        688.26         5.37 o                         
  -8  -3   1        565.81        637.95         3.19 o                         
  -8  -3   0         10.51         11.45         2.62 o                         
  -8  -3   0        111.12        104.44         2.73 o                         
  -8  -3  -1         15.39         20.41         1.56 o                         
   8  -3   1         88.90         75.76         2.67 o                         
  -8  -3  -2         91.10         98.59         1.92 o                         
  -8  -3  -2        107.89        108.41         4.23 o                         
   8  -3   3         12.11         15.87         1.84 o                         
   8  -3   4         66.34         65.14         1.62 o                         
  -8  -3  -5         17.86         18.42         1.42 o                         
  -8  -3  -6         37.54         45.90         1.33 o                         
  -8  -3  -7         34.61         32.66         1.83 o                         
  -8  -3  -8          0.46         -0.85         1.47 o                         
  -8  -4  10         14.23         11.13         0.70 o                         
  -8  -4   9          5.97          4.42         1.11 o                         
  -8  -4   8        219.70        226.24         2.29 o                         
  -8  -4   7         26.72         33.78         1.20 o                         
  -8  -4   6        495.46        488.06         2.51 o                         
   8   4  -6        510.54        688.15         6.33 o                         
  -8  -4   5          3.38          4.11         1.20 o                         
   8  -4  -5         76.36         89.33         3.02 o                         
  -8  -4   4         32.24         30.43         1.59 o                         
   8  -4  -4         32.90         40.39         2.84 o                         
  -8  -4   3          0.50          0.63         1.87 o                         
   8  -4  -3         24.78         20.29         2.51 o                         
  -8  -4   2         11.64         13.08         3.22 o                         
   8  -4  -2         20.54         19.61         2.46 o                         
  -8  -4   1         19.92         18.31         2.04 o                         
   8   4  -1         25.12         17.82         3.51 o                         
  -8  -4   0         54.30         56.11         2.69 o                         
  -8  -4   0         54.53         52.31         2.67 o                         
   8  -4   1          1.48          0.87         1.56 o                         
   8   4   1         15.89         10.84         3.11 o                         
   8  -4   2        163.24        189.63         1.92 o                         
  -8  -4  -2        164.75        198.43         4.41 o                         
  -8  -4  -3         33.73         33.86         1.28 o                         
  -8  -4  -4        266.72        297.64         1.95 o                         
  -8  -4  -5          1.39          1.30         1.21 o                         
  -8  -4  -6         28.06         25.82         1.47 o                         
   8  -4   7          4.94          3.47         1.03 o                         
  -8  -5   9         16.12         11.61         0.87 o                         
  -8  -5   8          2.40          2.98         0.98 o                         
  -8  -5   7         11.23         11.52         1.06 o                         
  -8  -5   6        123.99        133.24         1.60 o                         
   8  -5  -6        160.60        154.15         5.64 o                         
  -8  -5   5        106.71        108.89         1.56 o                         
   8  -5  -5        137.13        156.05         3.38 o                         
   8  -5  -4        143.66        172.67         2.52 o                         
   8  -5  -4        161.74        181.61         3.00 o                         
  -8  -5   3        204.75        214.78         2.50 o                         
  -8  -5   3        241.65        251.92         3.31 o                         
  -8  -5   2         42.14         40.52         2.02 o                         
   8  -5  -2        320.12        282.44         3.18 o                         
  -8  -5   1        621.77        692.64         3.49 o                         
   8  -5  -1        640.61        681.46         4.42 o                         
   8  -5   0         82.52         77.26         5.33 o                         
   8   5   0        174.07        184.18         2.89 o                         
   8  -5   1         40.44         51.49         1.76 o                         
  -8  -5  -1        104.66        112.55         3.11 o                         
  -8  -5  -2         68.03         75.46         1.49 o                         
  -8  -5  -2        115.74        121.88         3.88 o                         
   8  -5   3         81.90         83.16         1.21 o                         
  -8  -5  -3        137.33        132.25         3.71 o                         
  -8  -5  -4         10.20          8.51         1.04 o                         
   8  -5   5         15.61         15.32         1.18 o                         
   8  -5   6          2.58          0.33         1.32 o                         
  -8  -6   8         28.57         18.91         0.99 o                         
  -8  -6   7         22.93         20.49         0.87 o                         
  -8  -6   6         11.65         13.58         1.96 o                         
   8  -6  -6         12.83         14.87         3.90 o                         
  -8  -6   5         16.30         20.10         1.38 o                         
   8  -6  -5         73.79         65.57         3.15 o                         
  -8  -6   4        165.90        161.55         2.02 o                         
  -8  -6   4        175.21        167.23         3.34 o                         
   8  -6  -3          2.72          0.58         1.48 o                         
  -8  -6   3         96.80         67.41         4.27 o                         
  -8  -6   2        460.86        471.44         2.72 o                         
  -8  -6   2        460.88        451.42         5.35 o                         
   8  -6  -1          0.03         -1.15         2.61 o                         
  -8  -6   1        206.08        166.43         3.25 o                         
   8  -6   0        210.42        212.41         2.60 o                         
  -8  -6   0        211.64        209.85         2.64 o                         
  -8   6  -1         20.83         23.49         1.32 o                         
   8   6   1         95.01         80.24         2.47 o                         
   8  -6   2        128.59        129.09         1.62 o                         
   8   6   2        135.88        156.54         2.82 o                         
   8  -6   3          2.62          3.25         1.09 o                         
  -8  -6  -3          7.83          8.98         2.41 o                         
   8  -6   4         14.18         12.69         0.83 o                         
   8  -6   5        134.76        112.39         1.68 o                         
  -8  -7   7        105.19         63.26         1.11 o                         
   8  -7  -6          0.06          1.97         1.42 o                         
   8  -7  -5         15.72         17.37         1.32 o                         
   8  -7  -4         99.78         80.28         2.10 o                         
  -8  -7   4        152.73        159.13         3.59 o                         
  -8  -7   3         32.49         30.60         1.29 o                         
  -8  -7   3         45.26         48.05         3.41 o                         
   8  -7  -2          0.94          2.20         2.13 o                         
  -8  -7   2         30.19         28.97         2.72 o                         
   8  -7  -1         65.41         61.12         1.53 o                         
  -8  -7   1         65.84         65.62         2.87 o                         
   8  -7   0         28.58         30.19         1.22 o                         
   8  -7   0         43.10         39.97         1.88 o                         
   8  -7   1        118.44        111.14         1.56 o                         
  -8  -7  -1        163.05        156.84         3.23 o                         
   8  -7   2         72.51         72.06         1.20 o                         
   8  -7   3        204.59        167.52         1.54 o                         
   8  -7   4          0.09          3.24         1.04 o                         
  -8  -8   5          2.38          4.08         1.63 o                         
   8  -8  -4        331.05        245.60         2.01 o                         
   8  -8  -4        346.85        284.94         3.54 o                         
   8  -8  -3         32.83         30.84         1.16 o                         
  -8  -8   3        127.44         96.73         4.08 o                         
  -8  -8   2         66.28         58.72         1.44 o                         
   8  -8  -2        116.30        112.21         1.74 o                         
   8  -8  -1        111.89         87.61         1.55 o                         
   8  -8  -1        141.52        129.63         2.21 o                         
   8  -8   0        211.62        185.35         1.84 o                         
   8   8   0        226.29        223.27         3.46 o                         
   8  -8   1         35.35         29.39         1.30 o                         
   8  -8   1        183.36        158.86         1.95 o                         
   8  -8   2         49.80         36.42         0.95 o                         
   9   0  -7         12.06          9.33         1.86 o                         
   9   0  -5        235.71        194.05         2.52 o                         
   9   0  -3        153.70        133.65         3.36 o                         
  -9   0   1         49.20         66.48         2.40 o                         
   9   0   1        250.91        282.98         2.71 o                         
  -9   0  -3        283.52        308.22         2.44 o                         
  -9   0  -5        159.64        147.93         2.15 o                         
   9   1  -8         75.06         68.42         2.09 o                         
   9  -1  -7         61.25         56.84         2.00 o                         
   9   1  -6         27.73         28.31         2.06 o                         
   9   1  -5        168.07        167.90         2.31 o                         
   9   1  -4         46.45         45.22         1.80 o                         
  -9   1   3        184.84        188.05         2.24 o                         
  -9  -1   2        116.78        122.00         2.03 o                         
  -9  -1   1        233.58        255.51         2.24 o                         
  -9   1   0        327.70        359.79         2.20 o                         
  -9   1  -1         23.61         24.01         1.84 o                         
  -9  -1  -2        365.16        414.68         2.73 o                         
  -9  -1  -3         34.98         45.32         1.80 o                         
  -9  -1  -4        100.96         92.85         2.02 o                         
  -9  -1  -5         95.64         88.53         1.68 o                         
   9  -2  -8         15.92         20.69         1.50 o                         
   9  -2  -7         19.89         24.00         1.62 o                         
   9   2  -6         36.01         34.00         1.57 o                         
  -9  -2   5        129.38        131.87         1.99 o                         
   9  -2  -4        136.42        149.64         2.41 o                         
  -9   2   3        225.99        233.61         2.41 o                         
  -9  -2   2         18.34         18.65         1.71 o                         
   9  -2  -1         20.40         21.55         1.62 o                         
  -9  -2   0        102.50         96.94         2.03 o                         
  -9  -2  -1        133.02        142.86         2.21 o                         
  -9  -2  -2        112.37        119.85         2.04 o                         
  -9   2  -3         80.36         84.98         2.01 o                         
  -9   2  -4         19.77         13.99         1.57 o                         
  -9  -2  -5         30.50         34.01         2.84 o                         
  -9  -3   7         82.41         59.47         2.30 o                         
   9  -3  -6        136.50        132.27         2.04 o                         
  -9  -3   5         69.28         64.29         1.95 o                         
  -9  -3   4        246.67        243.83         2.48 o                         
   9   3  -3          5.78          9.10         2.14 o                         
   9   3  -2         87.01         88.13         1.76 o                         
   9  -3  -1        156.46        174.25         2.05 o                         
   9  -3   0         10.06         13.08         1.91 o                         
  -9  -3  -1        112.86        105.44         2.06 o                         
  -9  -3  -2         74.33         73.79         1.89 o                         
  -9  -3  -3         69.07         55.72         1.90 o                         
   9   3   4        110.78        106.52         1.72 o                         
  -9  -4   6        169.71        121.31         2.23 o                         
  -9  -4   5         12.93         13.27         1.57 o                         
  -9  -4   4         68.82         57.91         1.72 o                         
   9   4  -3         12.94         14.42         1.72 o                         
   9  -4  -2         35.40         33.79         1.54 o                         
   9  -4  -1         54.88         57.74         1.92 o                         
   9  -4   0         11.62         10.37         1.62 o                         
  -9  -4  -1        135.17        143.65         1.87 o                         
  -9  -4  -2          7.92          7.75         1.64 o                         
  -9  -4  -3        374.33        335.71         2.03 o                         
   9  -5  -5         24.25         30.00         2.11 o                         
   9  -5  -4        125.87        107.37         1.86 o                         
  -9   5   3         26.44         29.03         2.09 o                         
   9  -5  -2         68.82         64.17         2.26 o                         
   9  -5  -1         58.68         54.13         1.82 o                         
   9  -5   0         20.32         16.65         1.39 o                         
  -9   5  -1         56.91         41.24         1.49 o                         
   9  -5   2         36.69         20.37         2.65 o                         
  -9   6   2         40.09         27.93         1.49 o                         
   9   6  -1         81.53         56.34         2.14 o                         
  -1   0  17         11.47          8.72         1.69 o                         
  -1   0  15        345.08        366.65         3.36 o                         
  -1   0  13         96.89         99.54         2.61 o                         
  -1   0  11          9.32         20.32         2.14 o                         
  -1   0   9         75.14         72.53         2.38 o                         
   1   0  -7         26.38         38.42         1.57 o                         
   1   0  -5       2165.85       2204.98         5.07 o                         
   1   0  -3      15522.01      16878.30        14.01 o                         
   1   0  -1        225.67        226.05         1.80 o                         
  -1   0  -1       4980.91       5757.70         9.57 o                         
  -1   0  -3       4729.02       4988.29         6.45 o                         
  -1   0  -5        255.57        294.26         2.54 o                         
  -1   0  -7        463.90        404.33         2.98 o                         
   1   0   9       1051.65        992.90         5.50 o                         
   1   0  11        324.67        342.17         2.69 o                         
   1   0  13         43.58         50.15         2.43 o                         
   1   0  15        235.88        276.11         3.16 o                         
  -1   1  17          0.97          3.33         1.89 o                         
  -1  -1  16          8.46          8.93         1.31 o                         
  -1   1  15         20.86         22.33         1.98 o                         
  -1  -1  14        171.21        194.07         2.41 o                         
  -1  -1  13         84.08         89.89         2.01 o                         
  -1   1  12         83.19         88.47         1.90 o                         
  -1   1  11         64.64         61.58         1.61 o                         
  -1   1  10        292.45        303.72         1.80 o                         
   1   1  -9         32.37         38.13         1.68 o                         
   1   1  -8        255.68        235.67         2.03 o                         
   1  -1  -7        391.59        360.05         1.98 o                         
   1   1  -6       1016.75       1005.79         2.79 o                         
   1   1  -5        433.96        407.82         1.70 o                         
   1   1  -4         16.31         17.15         0.90 o                         
   1   1  -3         11.33         16.38         0.83 o                         
   1   1  -2        619.92        673.08         2.71 o                         
   1   1  -1         16.00         15.62         0.59 o                         
   1   1   0        474.57        535.53         2.21 o                         
  -1   1  -1         56.36         64.21         1.04 o                         
  -1   1  -2       3607.41       3704.11         5.01 o                         
  -1  -1  -3         71.38         75.53         1.00 o                         
   1   1   4        371.43        353.48         1.67 o                         
   1   1   5          1.02          3.81         1.11 o                         
   1   1   6         92.81         82.50         1.49 o                         
  -1  -1  -7          0.43          3.37         1.31 o                         
   1   1   8         28.95         28.20         1.66 o                         
   1   1   9          6.76          7.66         1.83 o                         
   1  -1  10         98.00        104.07         1.52 o                         
   1   1  11          0.76          1.93         1.46 o                         
   1   1  12        115.05        118.16         1.74 o                         
   1  -1  13         19.46         20.87         1.85 o                         
   1  -1  14         71.04         89.12         2.18 o                         
   1   1  15          7.28         11.37         1.97 o                         
   1  -1  16        138.47        164.25         3.00 o                         
   1  -1  17          0.39         -2.36         2.83 o                         
  -1  -2  17         22.65         24.90         1.65 o                         
  -1   2  16         48.08         54.87         1.46 o                         
  -1   2  15        122.75        136.34         1.94 o                         
  -1   2  14          2.89          5.33         1.68 o                         
  -1   2  13         18.33         23.48         2.08 o                         
  -1   2  12        238.73        243.62         2.29 o                         
  -1   2  11         33.34         38.72         1.64 o                         
  -1   2  10        171.04        180.15         1.73 o                         
   1  -2  -9        326.63        353.33         2.61 o                         
   1   2  -8          0.27          2.23         1.53 o                         
   1   2  -7        419.56        405.51         2.29 o                         
   1   2  -6        500.65        367.96         2.47 o                         
   1   2  -5        394.49        362.73         1.89 o                         
  -1   2   4        533.85        487.59         1.76 o                         
   1   2  -3         16.19         16.01         0.93 o                         
   1   2  -2        217.66        197.56         1.42 o                         
   1   2  -1       1434.78       1475.48         3.39 o                         
  -1   2   0        635.30        572.47         1.62 o                         
  -1   2  -1       3884.41       4032.99         7.65 o                         
  -1   2  -2         14.09         14.46         1.18 o                         
  -1  -2  -3       3475.84       3324.42         6.22 o                         
   1  -2   4        829.58        764.22         2.48 o                         
   1   2   5        472.10        466.93         2.45 o                         
   1   2   6        665.64        630.45         2.58 o                         
   1  -2   7        277.91        236.38         1.49 o                         
   1  -2   8         14.55         16.09         1.40 o                         
   1   2   9        246.36        240.62         1.78 o                         
   1   2  10        261.09        260.89         1.74 o                         
   1   2  11         21.49         20.82         1.39 o                         
   1   2  12        238.58        242.13         2.00 o                         
   1  -2  13         20.83         19.82         1.56 o                         
   1   2  14          0.53          2.49         1.92 o                         
   1   2  15         97.31        120.42         2.67 o                         
   1  -2  16          4.30          9.67         2.45 o                         
  -1   3  17          2.17          2.88         1.44 o                         
  -1   3  16         49.52         50.47         2.19 o                         
  -1   3  15         16.51         16.00         1.50 o                         
  -1   3  14        241.86        258.04         2.17 o                         
  -1   3  13         33.52         44.09         1.95 o                         
  -1   3  12        137.10        143.42         2.08 o                         
  -1   3  11          3.88          5.48         1.55 o                         
  -1   3  10         12.54         17.80         1.43 o                         
  -1   3   9         27.50         22.59         1.39 o                         
   1   3  -8        727.92        733.06         3.39 o                         
   1   3  -7          1.65          4.43         1.27 o                         
   1  -3  -6        358.40        316.63         2.08 o                         
  -1   3   5          5.05          7.61         0.85 o                         
  -1   3   4        489.88        450.76         1.79 o                         
  -1   3   3          4.45          5.20         1.00 o                         
  -1   3   2        198.45        168.01         1.39 o                         
  -1   3   1        276.21        240.52         1.53 o                         
  -1   3   0         19.42         20.67         0.90 o                         
   1   3   1         69.10         67.52         0.87 o                         
   1   3   2         26.88         31.33         1.11 o                         
   1   3   3          1.37          3.80         1.32 o                         
   1   3   4        634.99        626.75         3.00 o                         
   1  -3   5        292.59        255.06         2.11 o                         
   1   3   6        284.85        256.20         1.71 o                         
   1  -3   7          9.23         11.78         1.12 o                         
   1   3   8        757.91        710.39         2.75 o                         
   1   3   9         51.12         48.94         1.42 o                         
   1   3  10        334.79        327.87         1.90 o                         
   1   3  11          1.92          4.69         1.57 o                         
   1   3  12          5.76          8.59         1.77 o                         
   1   3  13          3.48          4.61         1.68 o                         
   1   3  14         11.89         15.18         1.56 o                         
   1   3  15         92.79        111.34         2.95 o                         
   1   3  16         34.22         30.66         1.63 o                         
  -1   4  16          1.06         -0.69         2.36 o                         
  -1   4  15          3.65          6.39         1.58 o                         
  -1   4  14          2.11          0.91         2.05 o                         
  -1   4  13          5.99         10.92         1.92 o                         
  -1   4  12          2.57          5.13         1.75 o                         
  -1   4  11        156.64        158.29         1.69 o                         
  -1   4  10        118.27        118.63         1.72 o                         
  -1   4   9        881.35        869.27         2.86 o                         
   1   4  -8          2.84          7.33         1.87 o                         
   1   4  -7        738.22        647.86         3.10 o                         
   1   4  -6         24.37         25.59         1.33 o                         
  -1   4   5        317.74        313.00         2.11 o                         
  -1   4   4         68.46         60.81         1.49 o                         
  -1   4   3        969.93       1025.32         2.84 o                         
  -1   4   2         53.83         49.92         0.99 o                         
   1   4  -1        178.15        188.41         1.80 o                         
   1  -4   0        131.66        133.67         1.26 o                         
   1  -4   1         59.34         42.69         0.85 o                         
   1  -4   2          5.63          7.06         1.06 o                         
   1  -4   3       6682.22       6866.43         8.95 o                         
   1   4   4        335.12        352.88         2.63 o                         
   1  -4   5         40.59         58.73         1.25 o                         
  -1   4  -6          0.07          1.44         1.21 o                         
  -1   4  -7         96.42         88.07         1.88 o                         
   1   4   8        109.19        108.28         1.43 o                         
   1   4   9        140.75        153.39         1.60 o                         
  -1   4 -10         18.15         18.35         1.69 o                         
   1   4  11         48.36         47.49         1.63 o                         
   1   4  12         44.00         41.60         2.05 o                         
   1   4  13        461.95        494.62         2.63 o                         
   1   4  14          2.46          4.68         1.50 o                         
   1   4  15         96.02         92.82         1.70 o                         
   1   4  16          8.65          6.66         1.44 o                         
  -1   5  16         33.99         28.99         1.44 o                         
  -1  -5  15         13.10         12.98         1.36 o                         
  -1   5  14         47.33         50.76         2.00 o                         
  -1   5  13         12.17         13.54         1.92 o                         
  -1   5  12        195.13        200.06         2.26 o                         
  -1   5  11         44.64         46.79         1.60 o                         
  -1   5  10        153.00        152.73         1.68 o                         
  -1   5   9         12.46         14.91         1.35 o                         
  -1   5   8        696.12        736.34         2.26 o                         
  -1  -5   7         15.55         14.82         1.67 o                         
   1   5  -6         44.76         36.74         2.32 o                         
  -1   5   5        513.88        488.68         3.14 o                         
  -1   5   4        322.04        291.85         2.94 o                         
  -1   5   3         39.21         43.31         1.74 o                         
  -1   5   2        332.90        292.97         2.09 o                         
  -1   5   1        302.90        277.09         2.01 o                         
   1   5   0        320.72        329.11         2.36 o                         
   1   5   1        374.00        205.56         3.51 o                         
   1   5   2        379.38        366.15         3.13 o                         
   1   5   3         22.68         22.01         1.27 o                         
  -1   5  -4        795.35        737.85         2.94 o                         
  -1   5  -5         13.22          9.79         1.29 o                         
  -1   5  -6        142.86        115.01         1.97 o                         
  -1   5  -7        122.61        121.49         2.24 o                         
   1   5   8        503.85        512.30         1.92 o                         
   1   5   9         92.48         89.49         1.48 o                         
   1   5  10        119.26        115.34         1.60 o                         
   1   5  11         50.26         48.94         1.50 o                         
   1   5  12         17.35         18.07         1.91 o                         
   1   5  13          9.15          8.56         1.83 o                         
   1   5  14         37.49         34.95         2.19 o                         
   1   5  15         40.84         35.32         1.64 o                         
  -1   6  15         22.31         18.96         1.23 o                         
  -1   6  14          0.04          1.75         1.80 o                         
  -1   6  13         25.06         27.85         1.95 o                         
  -1   6  12         54.50         56.56         1.85 o                         
  -1  -6  11         24.31         28.11         1.58 o                         
  -1   6  10        129.82        127.62         1.81 o                         
  -1   6   9        111.38        120.46         1.68 o                         
  -1   6   8         74.99         75.97         1.34 o                         
  -1   6   7        357.97        371.40         1.80 o                         
   1   6  -6        146.27        123.36         3.62 o                         
  -1   6   5        781.90        787.82         4.32 o                         
  -1   6   4         41.85         39.78         1.94 o                         
  -1   6   3         15.49         22.03         1.80 o                         
  -1   6   2        244.39        219.82         2.40 o                         
  -1   6   1        150.77        125.84         1.97 o                         
  -1   6   0        538.94        525.10         3.45 o                         
   1   6   1        153.72        145.54         1.83 o                         
  -1   6  -2        346.03        349.80         2.31 o                         
  -1   6  -3       2293.08       2331.37         4.70 o                         
  -1   6  -4        475.86        447.53         2.99 o                         
  -1   6  -5         12.99         19.41         1.93 o                         
   1   6   6        260.30        237.67         1.88 o                         
   1   6   7        214.90        247.32         1.44 o                         
   1   6   8         54.84         59.79         1.37 o                         
   1   6   9        176.96        184.10         1.71 o                         
   1   6  10          0.88          4.21         1.44 o                         
   1   6  11         86.04         93.41         1.64 o                         
   1   6  12        180.32        183.66         1.98 o                         
   1   6  13         97.77         97.62         1.64 o                         
   1   6  14          2.40          5.58         1.43 o                         
   1   6  15         27.57         23.91         1.23 o                         
  -1   7  15          2.31          3.51         1.28 o                         
  -1   7  14          3.97          4.12         1.51 o                         
  -1   7  13         21.07         21.82         1.72 o                         
  -1   7  12          6.50          9.58         1.90 o                         
  -1   7  11          4.33          5.69         2.19 o                         
  -1   7  10         82.19         91.49         1.94 o                         
  -1   7   9         40.82         41.95         1.61 o                         
  -1   7   8       1044.04       1067.33         2.67 o                         
  -1   7   7          0.15          3.10         1.33 o                         
  -1   7   6        604.87        615.72         2.03 o                         
  -1   7   5          0.08          1.72         1.49 o                         
  -1   7   4          7.56         11.12         2.37 o                         
  -1   7   3         55.54         63.57         2.70 o                         
  -1   7   2         18.00         25.58         2.17 o                         
  -1   7   1         23.72         24.27         1.55 o                         
  -1   7   0        314.50        275.01         2.40 o                         
   1   7   1         94.17         95.50         2.21 o                         
  -1   7  -2       1232.68       1169.09         4.72 o                         
  -1   7  -3          7.89          9.28         1.66 o                         
  -1   7  -4        718.33        637.68         3.34 o                         
   1  -7   5          6.87         11.46         1.25 o                         
   1   7   6         22.32         27.10         1.15 o                         
   1   7   7          8.28          9.66         1.19 o                         
   1   7   8         63.09         71.19         1.46 o                         
   1   7   9          3.18          4.22         1.45 o                         
   1   7  10          9.67         12.74         1.56 o                         
   1   7  11          9.04          9.10         1.46 o                         
   1   7  12         75.64         84.89         1.72 o                         
   1   7  13          0.02          0.93         1.56 o                         
   1   7  14        195.03        188.32         1.65 o                         
   1   7  15          1.10          1.57         1.13 o                         
   1   8 -14         15.00         12.45         1.38 o                         
  -1  -8  13         60.84         58.78         1.89 o                         
  -1   8  12          1.29          1.71         1.94 o                         
  -1   8  11          9.04         10.20         1.89 o                         
  -1   8  10          6.24         11.13         2.00 o                         
  -1   8   9         36.25         41.50         1.50 o                         
  -1   8   8          6.82         10.18         1.52 o                         
  -1   8   7          9.27         13.51         1.51 o                         
  -1   8   6         42.53         39.28         1.44 o                         
  -1   8   5        522.78        525.28         1.87 o                         
  -1   8   4         32.00         37.50         1.33 o                         
  -1   8   3       1293.43       1282.26         2.66 o                         
  -1   8   2        188.73        198.76         2.11 o                         
  -1   8   1        124.23        118.12         1.67 o                         
  -1   8   0         93.56         98.58         1.62 o                         
   1   8   1        567.94        569.36         2.32 o                         
   1   8   2         40.59         40.48         1.39 o                         
   1   8   3         76.58         75.08         1.47 o                         
   1   8   4          0.08          2.03         1.31 o                         
   1   8   5         13.39         16.33         1.39 o                         
   1   8   6          1.59          3.25         1.22 o                         
   1   8   7        210.39        193.85         1.55 o                         
   1   8   8          0.01          0.52         1.28 o                         
   1   8   9        404.45        447.63         1.96 o                         
   1   8  10          2.55         14.47         1.49 o                         
   1   8  11         77.62         85.00         1.54 o                         
   1   8  12          2.83          3.66         1.70 o                         
   1   8  13          6.92          8.33         1.71 o                         
  -1   8 -14          3.35          3.75         1.20 o                         
  -1   9  13          0.70         -1.70         1.70 o                         
  -1   9  12          9.66         33.56         1.81 o                         
  -1   9  11        118.02        124.37         1.99 o                         
  -1   9  10         97.46        101.66         1.99 o                         
  -1   9   9          3.34          4.74         1.78 o                         
  -1   9   8          9.53         12.17         1.60 o                         
  -1   9   7        144.44        147.61         1.72 o                         
  -1   9   6        171.80        167.84         1.66 o                         
  -1   9   5        397.79        396.93         1.94 o                         
  -1   9   4         48.34         55.77         1.63 o                         
  -1   9   3         14.86         17.57         1.36 o                         
  -1   9   2        178.80        195.69         1.73 o                         
  -1   9   1        159.61        154.38         1.71 o                         
   1   9   0        333.79        326.89         1.98 o                         
  -1   9  -1        979.22        944.65         2.69 o                         
   1   9   2        116.94        129.82         1.67 o                         
   1   9   3          4.60          4.39         1.50 o                         
   1   9   4         84.23         87.08         1.67 o                         
   1   9   5        114.53        114.76         1.71 o                         
   1   9   6        127.09        140.25         1.72 o                         
   1   9   7        131.39        139.87         1.67 o                         
   1   9   8         84.31         80.54         1.57 o                         
   1   9   9          1.31         23.38         1.81 o                         
   1   9  10        102.17        108.44         2.27 o                         
   1   9  11          7.13          7.79         1.58 o                         
   1   9  12         47.90         37.09         1.79 o                         
  -1   9 -13         12.98         12.49         2.08 o                         
   1  10 -12         11.27          9.32         1.24 o                         
  -1  10  11         53.14         74.67         1.97 o                         
  -1  10  10         22.13         24.56         1.68 o                         
  -1  10   9        187.10        196.35         2.17 o                         
  -1  10   8         12.43         13.40         1.78 o                         
  -1  10   7        119.01        128.25         1.73 o                         
  -1  10   6         11.98         15.55         1.64 o                         
  -1  10   5        103.34         99.61         2.07 o                         
  -1  10   4        132.86        136.32         1.85 o                         
  -1  10   3         39.60         43.48         1.83 o                         
  -1  10   2        169.71        156.46         2.11 o                         
  -1  10   1        106.39        122.63         1.94 o                         
   1  10   0          0.50          4.25         1.94 o                         
  -1  10  -1        848.08        862.02         2.89 o                         
   1  10   2         16.43         20.02         1.64 o                         
   1  10   3         19.25         23.82         1.77 o                         
   1  10   4         48.78         51.61         1.77 o                         
   1  10   5        106.16        113.61         1.93 o                         
   1  10   6         73.52         64.41         2.00 o                         
   1  10   7         41.71         32.87         1.96 o                         
   1  10   8          1.21          1.04         1.97 o                         
   1  10   9         45.55         49.83         2.23 o                         
   1  10  10         59.50         70.61         1.84 o                         
  -1  10 -11        118.19        106.58         1.80 o                         
  -1  10 -12         51.34         40.83         1.57 o                         
   1  11 -11         16.62         17.14         2.12 o                         
  -1 -11  10          5.59          2.85         2.71 o                         
   1  11  -9         13.21         11.29         2.55 o                         
  -1  11   8          4.51          3.43         2.08 o                         
  -1  11   7         14.08         14.95         2.07 o                         
  -1  11   6        165.19        171.35         2.21 o                         
  -1  11   5          1.34          3.44         1.99 o                         
  -1  11   4        153.95        165.92         2.28 o                         
  -1  11   3          0.70          2.98         1.98 o                         
  -1  11   2        109.12        108.10         2.21 o                         
  -1  11   1         68.35         66.92         2.04 o                         
   1  11   0         76.71         78.56         2.17 o                         
   1  11   1          0.58          3.64         1.92 o                         
   1  11   2          6.01          8.86         2.11 o                         
   1  11   3         45.68         42.60         2.17 o                         
   1  11   4         12.05         14.71         2.11 o                         
   1  11   5          5.23          9.98         2.18 o                         
   1  11   6        161.26        166.21         2.77 o                         
   1  11   7          5.59          8.41         2.41 o                         
   1  11   8        188.98        181.70         3.84 o                         
  -1  11  -9         20.76         23.01         3.93 o                         
  -1  11 -10        125.59        129.39         2.10 o                         
  -1  11 -11          1.45         -0.56         1.69 o                         
   1  12  -9         42.96         30.84         4.30 o                         
   1  12  -8         14.34         18.59         6.75 o                         
  -1  12   7         82.28         85.54         1.94 o                         
  -1  12   6          0.11          0.27         1.87 o                         
  -1  12   5         62.93         62.36         2.09 o                         
   1  12  -4          3.51          9.48         2.25 o                         
  -1  12   3         14.66         18.56         2.26 o                         
  -1  12   2          0.61          1.92         2.41 o                         
   1  12  -1         20.62         28.85         2.56 o                         
   1  12   0         25.08         29.29         2.52 o                         
   1  12   1        327.59        337.91         2.71 o                         
   1  12   2          1.54          5.55         1.98 o                         
   1  12   3        334.79        350.89         2.78 o                         
   1  12   4        156.92        169.89         2.24 o                         
   1  12   5         33.00         33.49         2.07 o                         
   1  12   6         11.19         16.12         2.09 o                         
   1  12   7         24.13         26.69         2.10 o                         
   1 -12   8         23.38         30.35         2.31 o                         
   1  13  -7         17.14         17.53         5.10 o                         
  -1  13   6         74.88         69.31         1.96 o                         
  -1  13   5        101.39        119.99         1.98 o                         
  -1  13   4         46.92         56.84         2.18 o                         
  -1  13   3          4.56          7.86         2.02 o                         
  -1  13   2        171.36        203.07         3.38 o                         
   1  13  -1         20.03         23.33         2.23 o                         
   1  13   0         98.37        109.94         2.76 o                         
   1  13   1         28.29         32.71         2.00 o                         
   1  13   2         39.63         37.94         2.22 o                         
   1  13   3          8.49         12.01         1.66 o                         
   1  13   4          9.69         10.10         2.04 o                         
   1  13   5          1.81          5.32         1.73 o                         
   1  13   6         13.93         14.78         1.36 o                         
  -1  13  -7         41.13         37.74         1.28 o                         
   1  14  -5        103.45         83.02         3.71 o                         
  -1  14   4         60.66         63.82         1.41 o                         
  -1  14   3         41.61         37.53         1.65 o                         
  -1  14   2         21.40         29.74         2.09 o                         
  -1  14   1        147.87        142.37         1.77 o                         
   1  14   0          3.61          5.33         2.25 o                         
   1  14   1          7.26         10.74         1.74 o                         
   1  14   2         71.78         77.76         1.76 o                         
   1  14   3         72.84         77.67         3.89 o                         
  -2   0  16         44.64         44.06         2.20 o                         
  -2   0  14         82.30         99.31         3.06 o                         
  -2   0  12         29.96         47.08         2.51 o                         
  -2   0  10         68.46         65.60         2.47 o                         
  -2   0   8        228.17        233.62         2.95 o                         
   2   0  -6       3182.68       3287.66         6.64 o                         
  -2   0   4       5768.39       5784.64         8.20 o                         
  -2   0   2         55.49         95.15         1.87 o                         
  -2   0   0       3093.35       3489.85         6.28 o                         
  -2   0  -2        201.95        212.28         1.91 o                         
  -2   0  -4        427.81        405.02         2.78 o                         
  -2   0  -6       1892.46       1764.89         5.29 o                         
  -2   0  -8        657.87        654.57         4.35 o                         
   2   0  10         31.96         29.30         2.03 o                         
   2   0  12         82.95         88.72         2.41 o                         
   2   0  14         90.83        102.63         2.79 o                         
   2   0  16        344.17        393.43         2.91 o                         
  -2   1  17          4.23          5.79         1.77 o                         
  -2   1  16         38.30         34.05         1.68 o                         
  -2  -1  15         25.48         23.33         2.24 o                         
  -2  -1  14         33.87         38.61         2.33 o                         
  -2  -1  13        598.93        599.95         2.79 o                         
  -2   1  12         55.53         60.86         1.82 o                         
  -2   1  11         12.38         17.02         1.60 o                         
  -2   1  10        315.38        338.57         2.05 o                         
   2   1  -9        158.59        162.30         2.53 o                         
   2   1  -8        256.14        251.75         2.33 o                         
  -2  -1   7         79.72         94.33         1.77 o                         
   2   1  -6         25.21         19.44         1.37 o                         
   2   1  -5       4419.92       4291.34         6.64 o                         
  -2   1   4        334.67        294.42         1.76 o                         
  -2   1   3        368.34        316.78         1.54 o                         
  -2   1   2        483.85        474.28         1.77 o                         
  -2   1   1       1724.43       1762.58         4.06 o                         
  -2  -1   0         61.55         80.11         1.18 o                         
  -2   1  -1       1093.13       1207.93         2.65 o                         
  -2   1  -2         19.02         24.38         1.10 o                         
  -2  -1  -3        334.98        373.10         1.77 o                         
  -2  -1  -4         58.02         69.92         1.24 o                         
   2  -1   5         53.43         66.11         1.45 o                         
   2   1   6          8.29          7.13         1.01 o                         
   2   1   7        127.34        123.16         1.56 o                         
   2   1   8          1.31          3.26         1.39 o                         
   2  -1   9        339.30        358.29         2.07 o                         
   2   1  10          6.60          7.35         1.38 o                         
   2   1  11        288.68        306.14         2.09 o                         
   2  -1  12         60.32         66.75         1.79 o                         
   2  -1  13         82.26         92.80         1.87 o                         
   2   1  14          1.02         -1.16         1.59 o                         
   2   1  15         44.90         50.40         2.01 o                         
   2   1  16          3.69          5.13         1.41 o                         
  -2   2  17          0.17          1.69         1.60 o                         
  -2   2  16          7.19         10.46         1.48 o                         
  -2   2  15         54.60         60.97         2.30 o                         
  -2  -2  14         91.92        101.94         1.84 o                         
  -2  -2  13         58.71         68.49         2.02 o                         
  -2   2  12        156.32        159.81         2.18 o                         
  -2   2  11          0.12          6.09         1.78 o                         
  -2   2  10         60.23         66.35         1.73 o                         
   2   2  -9        243.60        244.77         2.57 o                         
   2   2  -8         97.52         86.54         1.90 o                         
   2   2  -7        319.08        295.13         2.08 o                         
  -2  -2   6        332.07        339.33         2.27 o                         
   2   2  -5        154.40        139.12         1.49 o                         
   2   2  -4        584.92        589.33         2.19 o                         
   2   2  -3        873.81        796.18         2.15 o                         
   2   2  -2        704.43        680.67         2.99 o                         
  -2   2   1        252.16        239.50         1.38 o                         
  -2   2   0        936.05       1097.75         3.78 o                         
  -2   2  -1        319.48        294.23         1.84 o                         
  -2   2  -2        870.73        954.23         3.01 o                         
  -2   2  -3       1319.54       1315.47         3.60 o                         
   2   2   4        416.90        404.36         2.26 o                         
   2  -2   5         68.63         72.34         1.64 o                         
   2   2   6         91.62         90.94         1.48 o                         
   2   2   7        246.41        226.84         1.75 o                         
   2   2   8         51.32         48.35         1.59 o                         
   2   2   9        364.39        375.86         1.98 o                         
   2   2  10        213.01        222.28         1.77 o                         
   2   2  11          5.26          6.23         1.62 o                         
   2   2  12         55.35         59.19         2.33 o                         
   2   2  13         10.63         12.89         2.47 o                         
   2   2  14         24.16         29.60         2.14 o                         
   2   2  15        111.40        124.76         1.87 o                         
   2   2  16         81.02         83.68         1.38 o                         
  -2   3  16          3.34          2.99         1.97 o                         
  -2   3  15         57.88         54.06         1.90 o                         
  -2   3  14          2.81          4.20         1.72 o                         
  -2   3  13         75.21         81.70         2.28 o                         
  -2   3  12          6.58          7.79         1.90 o                         
  -2   3  11        260.22        276.89         2.20 o                         
  -2   3  10          3.09          6.82         1.71 o                         
  -2   3   9        143.11        148.41         1.75 o                         
   2   3  -8         33.90         33.68         1.68 o                         
  -2  -3   7        944.38        865.34         3.12 o                         
   2   3  -6          1.17          4.55         1.36 o                         
   2   3  -5        367.76        335.88         1.97 o                         
   2   3  -4          1.37          6.60         1.18 o                         
   2   3  -3         48.18         53.59         1.31 o                         
  -2  -3   2          6.54         10.15         1.14 o                         
  -2   3   1         12.71         17.71         1.10 o                         
  -2   3   0        128.71        110.74         1.36 o                         
   2   3   1        375.94        423.02         2.22 o                         
  -2   3  -2        391.78        354.90         2.12 o                         
  -2   3  -3        774.59        767.85         2.98 o                         
   2   3   4         55.88         68.34         1.58 o                         
   2  -3   5       1496.45       1358.35         3.16 o                         
   2   3   6         86.34         84.85         1.44 o                         
   2   3   7        660.82        635.97         2.30 o                         
   2   3   8         57.89         61.22         1.21 o                         
   2   3   9         38.57         41.73         1.17 o                         
   2   3  10         13.31         15.62         1.40 o                         
   2   3  11         46.47         45.97         1.48 o                         
   2   3  12        179.54        177.97         2.62 o                         
   2   3  13          5.25          8.53         1.73 o                         
   2  -3  14          0.54          2.51         2.01 o                         
   2   3  15         14.64         16.64         1.43 o                         
   2   3  16          0.35          1.84         1.06 o                         
  -2   4  16          3.90          4.38         1.68 o                         
  -2   4  15          1.76          4.36         1.56 o                         
  -2   4  14        138.32        148.44         1.81 o                         
  -2   4  13          4.40          5.04         1.90 o                         
  -2   4  12        674.98        693.53         2.99 o                         
  -2   4  11         13.59         21.76         1.70 o                         
  -2   4  10        148.49        146.48         2.01 o                         
  -2   4   9          0.65          2.34         1.35 o                         
  -2   4   8         53.09         48.81         1.28 o                         
  -2  -4   7         20.65         18.55         1.38 o                         
   2   4  -6         10.78         10.46         1.52 o                         
  -2   4   5          9.75         10.59         1.18 o                         
  -2   4   4         41.66         42.16         1.50 o                         
  -2   4   3          0.30          1.17         1.38 o                         
  -2   4   2        909.15        826.79         3.28 o                         
  -2   4   1         17.24         27.42         1.34 o                         
  -2   4   0       1507.02       1523.37         3.64 o                         
  -2   4  -1         54.08         64.55         1.36 o                         
  -2  -4  -2        118.09        122.26         1.61 o                         
   2  -4   3          6.78          5.80         1.19 o                         
   2  -4   4        604.52        615.67         3.35 o                         
   2   4   5        139.89        134.62         1.71 o                         
   2   4   6         11.62         13.62         1.36 o                         
   2   4   7         20.73         16.61         1.53 o                         
   2   4   8        113.48        120.64         1.43 o                         
   2   4   9         28.50         29.27         1.34 o                         
   2   4  10        955.71        960.09         3.19 o                         
   2   4  11         44.10         46.48         1.46 o                         
   2   4  12         21.39         27.31         1.87 o                         
   2   4  13         33.85         36.12         1.92 o                         
   2  -4  14         56.21         58.28         1.54 o                         
   2   4  15          0.09         -0.85         1.35 o                         
   2   5 -16          0.09          0.53         1.28 o                         
  -2   5  15         23.02         25.95         1.49 o                         
  -2   5  14         23.88         45.16         1.77 o                         
  -2   5  13          4.86          4.73         1.90 o                         
  -2   5  12          0.08          1.64         1.86 o                         
  -2   5  11        615.29        630.92         2.60 o                         
  -2   5  10          9.83         11.94         1.65 o                         
  -2   5   9        468.49        488.49         1.99 o                         
  -2   5   8        436.27        426.93         1.85 o                         
  -2   5   7       1344.65       1313.91         3.36 o                         
  -2  -5   6          0.00          3.35         1.74 o                         
  -2   5   5        375.80        346.50         2.55 o                         
  -2   5   4         78.58         67.38         1.65 o                         
  -2   5   3        391.14        348.42         2.11 o                         
  -2   5   2        310.60        267.55         1.88 o                         
  -2   5   1        243.51        252.87         2.22 o                         
  -2   5   0          0.05          4.21         1.36 o                         
   2  -5   1        226.42        229.27         1.80 o                         
   2   5   2         77.22         66.28         1.32 o                         
   2  -5   3        477.92        446.76         2.47 o                         
   2   5   4        165.47        163.44         1.82 o                         
   2   5   5        333.46        304.06         2.15 o                         
   2   5   6         81.02         82.52         1.76 o                         
   2   5   7        202.79        213.60         1.34 o                         
   2   5   8        154.52        161.18         1.50 o                         
   2  -5   9          9.25         14.37         1.41 o                         
   2   5  10          1.17          3.19         1.44 o                         
   2   5  11         50.26         49.67         1.60 o                         
   2   5  12         27.29         35.37         1.60 o                         
   2   5  13          5.42          6.23         1.63 o                         
  -2   5 -14         75.63         77.18         1.60 o                         
   2  -5  15         79.08         76.45         1.53 o                         
  -2   6  15         66.34         57.70         1.42 o                         
  -2   6  14         28.45         46.77         1.67 o                         
  -2   6  13         67.75         69.65         2.06 o                         
  -2   6  12        118.36        124.86         2.16 o                         
  -2   6  11         58.27         56.65         1.84 o                         
  -2   6  10         74.53         84.97         1.90 o                         
  -2   6   9        115.92        112.16         1.67 o                         
  -2   6   8         56.26         52.44         1.37 o                         
  -2   6   7          1.99          3.42         1.23 o                         
  -2   6   6        372.61        356.96         1.94 o                         
  -2   6   5        102.58         95.41         2.11 o                         
  -2   6   4        135.18        114.43         2.29 o                         
  -2   6   3        260.86        224.54         2.14 o                         
   2   6  -2        132.73        114.51         1.79 o                         
   2   6  -1          1.41         10.07         1.62 o                         
   2   6   0        417.98        378.93         3.05 o                         
   2   6   1        410.59        367.17         2.93 o                         
   2   6   2        303.93        292.50         2.42 o                         
  -2  -6  -3        416.86        371.86         3.02 o                         
  -2  -6  -4        812.22        814.18         4.02 o                         
  -2   6  -5         16.49         16.46         1.63 o                         
   2  -6   6         12.18         15.12         1.07 o                         
   2   6   7          3.42          3.86         1.20 o                         
   2   6   8          9.33         16.37         1.29 o                         
   2   6   9        222.99        218.86         1.84 o                         
   2   6  10        178.25        175.36         1.77 o                         
   2   6  11          2.03          4.41         1.46 o                         
   2   6  12          5.78          5.07         1.43 o                         
   2   6  13          2.64          1.09         1.48 o                         
  -2   6 -14         84.02         76.94         1.91 o                         
   2   6  15         11.57          9.65         1.08 o                         
  -2   7  15          3.52          3.81         1.36 o                         
  -2   7  14          0.42          2.32         1.95 o                         
  -2   7  13        189.21        197.60         2.27 o                         
  -2   7  12          0.74          7.18         1.86 o                         
  -2   7  11        422.01        435.85         2.57 o                         
  -2   7  10          9.79         12.13         1.91 o                         
  -2   7   9          9.47         11.99         1.65 o                         
  -2   7   8         23.67         26.90         1.50 o                         
  -2   7   7         12.30         16.76         1.36 o                         
  -2   7   6         10.26         11.05         1.28 o                         
  -2   7   5         34.95         39.61         1.30 o                         
  -2   7   4         50.16         48.18         1.44 o                         
   2   7  -3         66.22         50.31         2.03 o                         
  -2   7   2         15.35         29.86         1.92 o                         
  -2   7   1        845.95        760.46         3.78 o                         
  -2   7   0          2.92          9.19         2.04 o                         
   2   7   1        963.42        908.10         3.85 o                         
  -2   7  -2          9.56          7.32         1.94 o                         
  -2   7  -3         32.65         38.94         1.54 o                         
   2   7   4         19.93         20.54         1.31 o                         
   2   7   5         43.37         42.22         1.38 o                         
   2   7   6          0.09          0.54         1.14 o                         
   2   7   7         18.69         23.84         1.26 o                         
   2  -7   8          6.04         17.15         1.37 o                         
   2   7   9        185.89        192.28         1.90 o                         
   2   7  10          2.47          5.17         1.45 o                         
   2   7  11        430.45        456.49         2.26 o                         
   2   7  12          0.01          1.82         1.61 o                         
   2   7  13         40.83         43.31         1.32 o                         
   2   7  14         14.20         12.32         1.07 o                         
   2   8 -14         13.85         11.18         1.26 o                         
  -2   8  13          2.48          9.89         1.75 o                         
  -2   8  12         16.48         19.29         2.35 o                         
  -2   8  11         10.94          9.31         1.98 o                         
  -2   8  10         10.31         10.77         2.19 o                         
  -2   8   9          5.88          5.58         1.78 o                         
  -2   8   8        181.45        176.15         1.74 o                         
  -2   8   7          3.07          6.76         1.39 o                         
  -2   8   6        780.11        760.26         2.30 o                         
  -2   8   5         50.91         51.06         1.36 o                         
  -2   8   4        866.97        878.25         2.37 o                         
  -2   8   3          2.04          4.65         1.38 o                         
  -2   8   2        143.69        150.45         1.51 o                         
  -2   8   1        144.59        148.31         1.73 o                         
  -2   8   0        183.95        180.97         1.81 o                         
   2   8   1         66.45         56.59         1.54 o                         
   2   8   2         78.79         74.19         1.47 o                         
  -2   8  -3         29.50         28.78         1.33 o                         
  -2   8  -4        204.70        209.97         1.51 o                         
   2   8   5          0.16          4.86         1.43 o                         
  -2   8  -6        374.32        395.67         2.08 o                         
  -2   8  -7         18.85         22.88         1.33 o                         
   2   8   8        128.82        129.61         1.62 o                         
   2   8   9          4.17          6.01         1.69 o                         
   2   8  10         22.05         24.94         1.49 o                         
   2   8  11          1.20          3.81         1.30 o                         
   2   8  12          9.40          9.07         1.26 o                         
   2   8  13         14.31         13.09         1.24 o                         
  -2   9  13        217.40        188.35         1.78 o                         
  -2   9  12         36.73         35.69         1.54 o                         
  -2   9  11         16.63         15.38         1.70 o                         
  -2   9  10         71.22         68.18         2.00 o                         
  -2   9   9         77.53         84.11         1.93 o                         
  -2   9   8        204.55        213.21         2.02 o                         
  -2   9   7         12.73         14.17         1.73 o                         
  -2   9   6         69.40         64.94         1.80 o                         
  -2   9   5        782.68        763.60         2.37 o                         
  -2   9   4         45.27         46.10         1.75 o                         
  -2   9   3        176.41        177.60         1.92 o                         
  -2   9   2        457.75        468.97         2.53 o                         
  -2   9   1         66.73         71.20         1.77 o                         
  -2   9   0         18.83         19.02         1.69 o                         
  -2   9  -1        169.13        180.62         2.04 o                         
   2   9   2        142.37        134.59         2.19 o                         
  -2   9  -3         13.05         16.10         1.57 o                         
  -2   9  -4         61.86         65.18         1.48 o                         
  -2   9  -5        138.38        140.20         1.71 o                         
   2   9   6          0.06          2.34         1.55 o                         
   2   9   7        144.69        146.14         1.83 o                         
   2   9   8         23.29         23.89         1.54 o                         
   2   9   9         75.45         70.40         1.40 o                         
   2   9  10          2.44          2.20         1.50 o                         
   2   9  11         46.54         49.50         1.51 o                         
   2   9  12          2.79          3.52         1.81 o                         
   2  10 -12         86.46         69.33         1.49 o                         
  -2  10  11          8.85         13.53         1.29 o                         
  -2  10  10         39.85         44.41         1.64 o                         
  -2  10   9         22.70         27.85         1.73 o                         
  -2  10   8         14.92         17.47         1.46 o                         
  -2  10   7        100.01        106.58         1.91 o                         
  -2  10   6         16.16         21.45         1.92 o                         
  -2  10   5          9.08         10.13         1.92 o                         
  -2  10   4         94.28         98.64         1.90 o                         
  -2  10   3        132.83        126.75         2.29 o                         
  -2  10   2        135.84        139.17         2.18 o                         
  -2  10   1         25.56         26.56         2.15 o                         
  -2  10   0         14.89         17.65         1.76 o                         
  -2  10  -1          6.67         10.84         1.89 o                         
   2  10   2        361.31        338.52         2.88 o                         
   2  10   3        202.33        208.43         2.02 o                         
   2  10   4         21.99         24.42         1.71 o                         
   2  10   5          1.61          4.93         1.82 o                         
   2  10   6        151.87        162.18         2.41 o                         
   2  10   7         55.59         57.41         1.96 o                         
   2  10   8        155.09        136.03         2.54 o                         
   2  10   9        111.56        114.51         2.27 o                         
   2  10  10        130.25        140.99         1.80 o                         
   2  10  11          6.32          7.65         1.04 o                         
  -2  11  10          0.01          6.94         2.57 o                         
  -2  11   9         50.37         46.79         4.90 o                         
  -2  11   8          0.94          3.40         2.46 o                         
  -2  11   7         71.71         86.47         2.13 o                         
  -2  11   6         58.60         58.00         2.42 o                         
  -2  11   5        361.37        392.70         2.80 o                         
  -2  11   4         60.54         66.08         2.69 o                         
  -2  11   3         10.62         15.82         2.97 o                         
  -2  11   2          0.05          3.77         2.50 o                         
  -2  11   1         45.56         45.74         2.40 o                         
  -2  11   0         30.81         24.18         2.45 o                         
   2  11   1         92.08         88.38         2.21 o                         
   2  11   2          4.38          3.17         2.55 o                         
   2  11   3        149.94        163.80         2.86 o                         
   2  11   4         71.00         73.53         2.22 o                         
   2  11   5        313.09        349.28         2.70 o                         
   2  11   6          5.91          6.71         2.08 o                         
  -2  11  -7        148.21        161.52         2.81 o                         
  -2  11  -8          5.29          6.61         1.76 o                         
  -2  11  -9         22.98         23.37         1.96 o                         
  -2  11 -10          0.71          0.99         1.03 o                         
   2  12  -9          3.04         12.02         4.06 o                         
  -2  12   8         23.58         23.34         3.37 o                         
  -2  12   7         29.34         27.95         1.99 o                         
  -2  12   6          6.71          7.89         1.86 o                         
  -2  12   5          4.03          4.14         2.04 o                         
  -2  12   4        134.24        136.77         2.21 o                         
   2  12  -3          0.34          3.26         2.49 o                         
   2  12  -2        173.64        196.94         2.93 o                         
  -2  12   1         16.58         18.91         3.49 o                         
  -2  12   0        164.87        177.93         3.29 o                         
   2  12   1        169.30        176.35         2.58 o                         
   2  12   2        121.90        124.76         2.81 o                         
   2  12   3          5.70          9.92         2.73 o                         
   2  12   4         17.27         23.88         2.66 o                         
   2  12   5         23.49         22.42         1.82 o                         
   2  12   6         35.23         39.84         1.68 o                         
  -2  12  -7         69.23         66.14         1.57 o                         
  -2  12  -8         20.63         19.51         1.16 o                         
  -2  12  -9         24.30         19.05         0.79 o                         
   2  13  -7         99.96         67.12         4.42 o                         
  -2  13   6          0.15          0.91         1.63 o                         
  -2  13   5        121.34        146.59         2.10 o                         
  -2  13   4         43.99         51.43         2.15 o                         
   2  13  -3         77.60         82.78         2.41 o                         
   2  13  -2        107.75        119.02         2.28 o                         
   2  13  -1         35.88         35.85         2.38 o                         
   2  13   0          1.33          0.01         2.52 o                         
   2  13   1         10.83         13.77         2.51 o                         
   2  13   2          2.61          9.00         2.30 o                         
   2  13   3         43.07         31.86         1.53 o                         
   2  13   4         64.73         60.52         1.38 o                         
   2  13   5         18.85         19.54         1.27 o                         
  -2  13  -6          7.43          7.50         1.09 o                         
   2  14  -4         67.08         44.69         3.31 o                         
  -2  14   3         15.06         19.04         1.34 o                         
  -2  14   2          6.32          6.97         1.59 o                         
   2  14  -1          2.57          4.62         1.87 o                         
   2  14   0         15.50         14.53         1.48 o                         
   2  14   1          7.45          8.54         1.33 o                         
   2  14   2         14.03         11.79         3.22 o                         
  -2  14  -3          0.20          1.69         1.71 o                         
  -3   0  15         33.93         38.24         3.08 o                         
  -3   0  13         27.76         24.43         5.23 o                         
  -3   0  11        202.22        197.77         4.41 o                         
  -3   0   9       1173.10       1137.40         5.77 o                         
  -3   0   7       1234.25        946.01         6.12 o                         
  -3   0   5         24.34         33.30         2.43 o                         
  -3   0   3        206.11        227.73         3.46 o                         
  -3   0   1        451.91        505.47         3.42 o                         
  -3   0  -1        636.51        524.03         2.81 o                         
  -3   0  -3       4272.54       4596.63         7.44 o                         
   3   0   5        277.29        262.50         2.29 o                         
   3   0   7         13.73         14.47         2.10 o                         
   3   0   9         15.80         20.62         1.77 o                         
   3   0  11         69.32         79.20         2.32 o                         
   3   0  13        322.72        364.74         3.01 o                         
   3   0  15          7.30          9.06         2.11 o                         
   4   0 -16         90.29         66.94         1.99 o                         
  -4   0  14         69.57         77.97         4.36 o                         
  -4   0  12        374.00        394.18         6.66 o                         
  -4   0  10        700.99        694.22         5.21 o                         
  -4   0   8        212.65        229.82         2.67 o                         
  -4   0   6         54.31         64.07         3.18 o                         
  -4   0   4         31.38         41.28         2.94 o                         
  -4   0   2        146.55        115.13         2.86 o                         
  -4   0   0       1152.78       1136.18         5.05 o                         
  -4   0  -2         13.03         22.18         2.17 o                         
  -4   0  -4        636.97        655.98         3.43 o                         
   4   0   6          8.80         13.68         1.71 o                         
   4   0   8        115.77        126.01         2.10 o                         
   4   0  10         26.28         34.57         1.78 o                         
   4   0  12        371.96        422.89         3.06 o                         
   4   0  14         63.18         63.91         1.91 o                         
   4   1 -16         38.51         31.26         1.23 o                         
  -4   1  15          5.92          9.93         2.36 o                         
  -4  -1  14         46.35         45.98         2.55 o                         
  -4  -1  13          4.39          6.25         3.03 o                         
  -4  -1  12          7.33         12.06         2.48 o                         
  -4  -1  11         55.58         50.10         2.27 o                         
  -4   1  10        141.41        138.03         2.06 o                         
  -4   1   9        185.38        164.45         2.14 o                         
  -4  -1   8        128.16        126.98         1.60 o                         
  -4  -1   7       1348.46       1384.26         5.64 o                         
  -4   1   6         20.18         13.45         2.27 o                         
  -4   1   5         24.78         22.40         2.03 o                         
  -4   1   4        209.71        171.81         2.46 o                         
  -4   1   3         41.36         45.48         1.64 o                         
  -4   1   2         17.37         10.55         1.51 o                         
  -4   1   1         64.84         69.61         1.58 o                         
  -4   1   0          6.39          4.42         1.40 o                         
   4   1   1        300.58        342.52         2.31 o                         
  -4   1  -2         70.11         66.43         1.47 o                         
  -4   1  -3       2025.55       2025.66         3.83 o                         
  -4  -1  -4        139.93        145.99         1.46 o                         
  -4  -1  -5        680.38        631.90         2.37 o                         
   4  -1   6         28.74         31.50         1.23 o                         
   4  -1   7        367.59        366.25         1.70 o                         
   4   1   8         56.30         56.23         1.25 o                         
   4   1   9         74.80         78.33         1.43 o                         
   4  -1  10         72.23         83.53         1.41 o                         
   4  -1  11         65.55         72.07         1.52 o                         
   4   1  12         33.19         37.41         1.84 o                         
   4   1  13         34.28         43.45         1.39 o                         
   4   1  14          8.31         10.74         1.20 o                         
   4  -1  15         73.88         53.53         1.18 o                         
  -4   2  16         16.61         12.45         1.08 o                         
  -4   2  15         16.99         19.10         1.49 o                         
  -4   2  14          9.00         11.68         2.10 o                         
  -4   2  13          7.39          8.09         2.18 o                         
  -4  -2  12         50.74         54.37         2.24 o                         
  -4   2  11         48.05         43.64         2.23 o                         
  -4   2  10         27.93         33.35         1.74 o                         
  -4   2   9        128.60        118.58         1.91 o                         
  -4   2   8         24.04         28.66         1.44 o                         
  -4  -2   7         57.20         52.82         1.80 o                         
  -4  -2   6        278.03        286.31         2.87 o                         
  -4   2   5        200.63        182.80         2.45 o                         
   4   2  -4        338.26        345.73         2.52 o                         
   4   2  -3        666.32        596.64         2.47 o                         
   4   2  -2        360.64        349.97         2.00 o                         
   4   2  -1        201.27        198.97         1.82 o                         
   4   2   0        358.25        355.07         2.10 o                         
  -4   2  -1          6.86          5.40         1.41 o                         
  -4   2  -2         14.21         17.76         1.49 o                         
  -4   2  -3        686.65        649.39         2.48 o                         
  -4  -2  -4        599.91        609.29         2.53 o                         
  -4   2  -5          3.01          4.52         1.51 o                         
   4   2   6        480.23        481.40         1.96 o                         
   4   2   7         26.36         26.20         1.31 o                         
   4   2   8         59.15         61.07         1.28 o                         
   4   2   9        110.68        113.41         1.41 o                         
   4   2  10          8.54         10.07         1.19 o                         
   4  -2  11          0.85          5.93         1.47 o                         
   4   2  12        116.43        131.18         1.89 o                         
   4   2  13          7.14         10.20         1.29 o                         
   4   2  14         53.81         57.24         1.51 o                         
   4  -2  15          2.41          4.25         1.47 o                         
  -4   3  16          3.41          4.02         1.51 o                         
  -4   3  15         24.48         20.83         1.31 o                         
  -4   3  14          0.12          1.67         1.84 o                         
  -4   3  13         98.00         88.07         2.19 o                         
  -4   3  12          1.20          2.72         1.87 o                         
  -4   3  11         55.58         59.99         2.21 o                         
  -4   3  10          1.93          5.46         1.66 o                         
  -4   3   9         63.83         60.00         1.61 o                         
  -4   3   8          0.25          0.40         1.42 o                         
  -4   3   7          9.48         11.18         1.45 o                         
   4   3  -6         42.36         41.97         2.18 o                         
  -4  -3   5        176.03        185.16         2.99 o                         
  -4  -3   4         27.31         25.48         2.32 o                         
  -4  -3   3       1004.12        975.52         3.34 o                         
  -4   3   2         24.09         27.31         1.36 o                         
  -4   3   1       1339.76       1315.36         3.65 o                         
  -4   3   0        159.65        164.57         1.96 o                         
  -4   3  -1        246.30        248.96         2.31 o                         
  -4   3  -2        352.20        352.16         2.17 o                         
  -4   3  -3         29.10         31.61         1.36 o                         
   4   3   4          0.27          3.63         1.46 o                         
   4  -3   5        385.95        400.37         1.92 o                         
   4   3   6        108.35        107.26         1.43 o                         
   4  -3   7         20.13         20.51         1.25 o                         
   4   3   8        378.12        390.95         1.86 o                         
   4   3   9        122.59        133.67         1.59 o                         
   4   3  10          0.25         -0.30         1.65 o                         
   4   3  11        127.32        140.22         1.78 o                         
   4  -3  12         17.26         23.01         1.66 o                         
   4   3  13         40.65         42.25         1.29 o                         
   4   3  14         33.16         30.65         1.53 o                         
  -4   4  15          0.01          3.97         1.43 o                         
  -4   4  14         56.26         56.82         1.80 o                         
  -4   4  13         42.82         40.79         1.66 o                         
  -4   4  12          4.32          5.18         2.15 o                         
  -4   4  11          0.10          0.61         2.15 o                         
  -4   4  10         10.49         11.41         1.78 o                         
  -4   4   9         17.16         16.22         1.77 o                         
  -4   4   8        198.75        192.64         2.10 o                         
  -4   4   7         29.56         32.50         1.72 o                         
  -4   4   6        974.16        934.52         2.88 o                         
  -4   4   5         80.13         76.41         2.26 o                         
  -4   4   4        284.29        281.51         2.98 o                         
  -4   4   3         56.69         53.90         2.33 o                         
  -4   4   2         21.59         26.84         1.68 o                         
  -4   4   1          3.99          4.18         1.54 o                         
  -4   4   0         14.69         21.66         1.81 o                         
   4   4   1         26.08         31.90         1.91 o                         
  -4   4  -2        228.98        224.81         2.33 o                         
  -4   4  -3          3.57          5.30         1.71 o                         
   4   4   4        463.36        461.56         1.96 o                         
   4  -4   5         40.07         43.04         1.29 o                         
   4   4   6       1316.05       1299.94         3.17 o                         
   4   4   7        158.77        163.05         1.76 o                         
   4   4   8         51.82         53.26         1.54 o                         
   4   4   9         20.61         21.86         1.52 o                         
   4   4  10          9.76         12.55         1.74 o                         
   4   4  11          8.62         10.52         1.63 o                         
   4  -4  12         12.28         15.07         1.66 o                         
   4   4  13         17.42         22.13         1.16 o                         
   4   4  14         25.78         23.29         1.54 o                         
  -4   5  15         60.87         39.22         1.26 o                         
  -4   5  14         18.60         30.95         1.39 o                         
  -4   5  13         35.02         29.36         1.75 o                         
  -4   5  12          0.02          5.02         1.74 o                         
  -4   5  11         14.13         15.28         1.83 o                         
  -4   5  10         24.82         25.93         1.77 o                         
  -4   5   9        156.41        153.22         1.86 o                         
  -4   5   8          7.73          5.31         1.63 o                         
  -4   5   7         16.74         16.29         1.61 o                         
  -4   5   6          2.02          3.76         1.68 o                         
  -4   5   5        177.95        173.56         1.93 o                         
  -4   5   4         25.14         24.28         1.74 o                         
  -4   5   3        212.12        191.63         3.02 o                         
  -4   5   2          4.18          6.35         2.31 o                         
   4   5  -1        434.93        419.48         3.28 o                         
  -4   5   0         52.30         53.98         2.45 o                         
  -4   5  -1        358.28        345.46         3.45 o                         
   4   5   2        294.83        280.75         2.34 o                         
   4   5   3         17.39         19.43         1.26 o                         
   4  -5   4         82.69         83.37         1.46 o                         
   4   5   5        993.59        991.91         2.65 o                         
   4  -5   6          3.67          7.07         1.29 o                         
   4   5   7         41.60         44.60         1.57 o                         
   4   5   8        234.18        248.62         1.90 o                         
   4   5   9        219.80        233.68         1.85 o                         
   4   5  10          9.38         10.52         1.51 o                         
   4   5  11        111.04        126.97         1.65 o                         
   4  -5  12         27.76         33.42         1.39 o                         
   4   5  13         23.26         23.03         1.76 o                         
   4   5  14         46.72         30.83         1.37 o                         
  -4   6  14          4.63          4.13         1.28 o                         
  -4   6  13          7.01          6.60         1.45 o                         
  -4   6  12        103.16         98.80         1.96 o                         
  -4   6  11          1.70          4.12         2.15 o                         
  -4   6  10         39.91         35.57         2.07 o                         
  -4   6   9        188.90        189.72         2.14 o                         
  -4   6   8          8.88         12.01         1.59 o                         
  -4   6   7         49.02         44.02         1.66 o                         
   4   6  -6        203.74        203.90         1.98 o                         
  -4   6   5        199.25        188.13         2.05 o                         
  -4   6   4        421.16        392.72         2.38 o                         
  -4   6   3        147.05        140.90         2.14 o                         
   4   6  -2        527.09        522.07         2.52 o                         
   4   6  -1          0.57          4.84         1.73 o                         
   4   6   0         70.70         77.01         1.81 o                         
   4   6   1         58.54         45.32         1.38 o                         
   4   6   2         13.42         15.17         1.39 o                         
   4   6   3        377.93        352.16         1.97 o                         
   4   6   4         21.21         20.92         1.42 o                         
   4   6   5          0.31          3.59         1.37 o                         
   4   6   6        562.33        562.06         2.35 o                         
   4   6   7         58.50         60.48         1.67 o                         
   4   6   8         24.27         25.88         1.76 o                         
   4   6   9         22.62         27.57         1.58 o                         
   4   6  10        181.97        208.03         2.02 o                         
   4   6  11          0.49          0.85         1.26 o                         
   4  -6  12         77.84         85.43         1.51 o                         
   4   6  13          0.30          2.00         1.47 o                         
  -4   7  14          5.16          5.02         1.06 o                         
  -4   7  13          4.48          2.60         1.97 o                         
  -4   7  12          3.72          6.36         1.79 o                         
  -4   7  11          7.14          8.91         1.77 o                         
  -4   7  10         18.28         19.34         1.77 o                         
  -4   7   9        156.17        149.41         2.08 o                         
  -4   7   8          3.96          5.47         1.74 o                         
  -4   7   7        453.97        435.04         2.29 o                         
  -4   7   6          2.70          3.15         1.79 o                         
  -4   7   5        388.81        359.91         3.06 o                         
  -4   7   4         15.93         13.25         2.10 o                         
  -4   7   3        201.54        180.40         2.36 o                         
   4   7  -2          0.79          6.66         1.74 o                         
   4   7  -1          7.85          8.05         1.76 o                         
   4   7   0         37.62         34.63         1.89 o                         
   4   7   1        124.63        112.76         1.53 o                         
   4   7   2         28.20         25.86         1.56 o                         
   4   7   3        123.82        124.78         1.89 o                         
   4   7   4         57.58         56.07         1.60 o                         
   4   7   5        613.91        628.62         2.35 o                         
  -4   7  -6         45.16         48.74         1.51 o                         
   4   7   7        111.60        112.55         1.77 o                         
   4   7   8         24.21         23.23         1.55 o                         
   4   7   9          5.20          7.69         1.63 o                         
   4   7  10          2.17          3.70         1.35 o                         
   4   7  11         24.97         23.92         1.24 o                         
   4   7  12          0.80          2.44         2.04 o                         
  -4   8  13          0.98          4.01         1.08 o                         
  -4   8  12        190.11        153.43         1.88 o                         
  -4   8  11         15.51         15.76         1.65 o                         
  -4   8  10        162.13        166.75         2.21 o                         
  -4   8   9         12.99         14.92         1.86 o                         
  -4   8   8         13.37         14.85         1.87 o                         
  -4   8   7         88.41         76.76         2.00 o                         
  -4   8   6         10.12         11.90         1.79 o                         
  -4   8   5         16.04         14.00         2.02 o                         
  -4   8   4         12.71         13.13         1.83 o                         
  -4   8   3         19.59         22.95         1.90 o                         
  -4   8   2        167.48        153.07         2.12 o                         
  -4   8   1         48.62         48.15         2.13 o                         
  -4   8   0        364.36        332.66         2.18 o                         
  -4   8  -1        234.00        211.62         2.17 o                         
   4   8   2        143.61        140.23         1.92 o                         
   4   8   3         49.14         48.65         1.76 o                         
   4   8   4         77.04         74.40         1.79 o                         
   4   8   5          2.48          3.70         1.52 o                         
   4   8   6         67.88         67.31         1.64 o                         
   4   8   7         10.77         11.79         1.51 o                         
   4   8   8         37.39         37.78         1.51 o                         
   4   8   9         16.97         19.44         1.57 o                         
   4   8  10         35.70         44.28         1.27 o                         
   4   8  11          1.43          3.60         1.18 o                         
   4   8  12         86.93         64.83         3.02 o                         
  -4   9  12          9.49         10.15         1.15 o                         
  -4   9  11         38.68         33.17         1.30 o                         
  -4   9  10         28.48         25.25         1.76 o                         
  -4   9   9         40.15         38.46         2.13 o                         
  -4   9   8        153.65        142.49         1.99 o                         
  -4   9   7        271.69        279.43         2.46 o                         
  -4   9   6          1.63          5.15         1.77 o                         
  -4   9   5         27.83         26.28         2.08 o                         
  -4   9   4         71.84         76.17         2.36 o                         
  -4   9   3         83.35         82.19         2.02 o                         
  -4   9   2          0.47          1.03         2.01 o                         
  -4   9   1         57.71         60.41         2.19 o                         
  -4   9   0          6.59         10.25         2.20 o                         
   4   9   1         12.89         14.21         1.69 o                         
   4   9   2        207.22        202.42         2.12 o                         
  -4   9  -3        811.50        767.63         2.81 o                         
   4   9   4          1.27          3.68         1.79 o                         
   4   9   5         93.95         94.84         1.82 o                         
   4   9   6         46.67         48.92         1.56 o                         
   4   9   7        128.09        129.05         1.65 o                         
   4   9   8        130.10        137.14         1.58 o                         
   4   9   9         25.15         30.13         1.04 o                         
   4   9  10          6.24          5.34         1.46 o                         
  -4  10  10         22.07         17.07         1.93 o                         
  -4  10   9         21.92         18.52         1.74 o                         
  -4  10   8        115.06        114.37         2.06 o                         
  -4  10   7          2.79          5.54         1.72 o                         
  -4  10   6        105.59        119.68         2.09 o                         
  -4  10   5          0.46          3.85         2.10 o                         
  -4  10   4         89.99         87.42         2.01 o                         
  -4  10   3         79.81         86.43         2.60 o                         
  -4  10   2         35.81         34.21         3.25 o                         
  -4  10   1         24.41         21.43         2.09 o                         
   4  10   0         70.67         66.53         2.35 o                         
   4  10   1         68.72         71.38         2.54 o                         
   4  10   2         88.38         80.55         1.82 o                         
   4  10   3         14.02         19.53         1.61 o                         
   4  10   4        309.00        309.15         2.26 o                         
   4  10   5         20.61         19.18         1.51 o                         
   4 -10   6         13.41         16.52         1.42 o                         
   4  10   7          7.04          9.56         1.24 o                         
  -4  10  -8         10.21         11.73         1.30 o                         
   4  10   9         24.57         26.99         1.29 o                         
  -4  11   9         10.47          8.33         1.45 o                         
  -4  11   8          0.59          1.87         1.28 o                         
  -4  11   7          5.47          7.55         1.56 o                         
  -4  11   6         28.08         27.74         1.81 o                         
  -4  11   5         22.93         29.66         2.02 o                         
  -4  11   4         63.88         70.39         2.36 o                         
  -4  11   3        385.62        387.86         3.22 o                         
  -4  11   2          0.10          1.75         2.37 o                         
   4  11  -1        353.38        374.33         4.10 o                         
   4  11   0         17.07         17.75         2.15 o                         
   4  11   1         36.51         40.31         1.97 o                         
   4  11   2         87.54         87.87         1.87 o                         
   4  11   3         58.09         53.83         1.65 o                         
   4  11   4          0.02          1.65         1.50 o                         
  -4  11  -5          4.77          7.05         1.44 o                         
   4  11   6          0.34          3.09         1.23 o                         
   4  11   7         11.86         12.24         1.19 o                         
   4 -11   8         48.92         46.76         1.42 o                         
  -4  12   7         16.00         12.34         1.59 o                         
  -4  12   6         69.46         69.80         2.02 o                         
  -4  12   5         63.31         63.87         2.04 o                         
  -4  12   4         59.32         64.08         2.27 o                         
   4  12  -3         38.26         35.22         2.28 o                         
   4  12  -2          6.34          7.78         2.23 o                         
   4  12  -1          6.32          6.73         2.07 o                         
   4  12   0          6.70          7.54         1.98 o                         
   4  12   1         78.06         71.84         1.93 o                         
   4  12   2         25.03         24.65         2.35 o                         
   4  12   3         53.95         56.95         1.99 o                         
  -4  12  -4        226.92        221.68         2.22 o                         
  -4  12  -5          1.59          2.82         1.50 o                         
  -4  12  -6        159.42        130.99         1.78 o                         
   4  13  -4         27.51         31.17         1.67 o                         
   4  13  -3         15.20         13.59         1.91 o                         
   4  13  -2         14.31         16.49         1.91 o                         
   4  13  -1         21.52         20.75         1.44 o                         
   4  13   0          0.46          2.88         2.40 o                         
   4  13   1         33.69         29.64         3.34 o                         
   4  13   2         20.17         17.71         2.14 o                         
   4  13   3         21.11         21.78         2.45 o                         
  -5   0  15        112.55        102.70         2.63 o                         
  -5   0  13        223.74        213.69         2.97 o                         
   5   0 -11        101.54         84.22         3.67 o                         
  -5   0   9          9.34         13.33         2.38 o                         
  -5   0   7          9.46         11.46         1.99 o                         
  -5   0   5         87.12         78.92         2.49 o                         
  -5   0   3       1473.29       1490.96         7.85 o                         
  -5   0   1         81.31         82.63         2.28 o                         
   5   0   1        280.20        298.71         2.77 o                         
  -5   0  -3         82.20        105.62         1.74 o                         
  -5   0  -5        221.21        230.76         2.57 o                         
   5   0   7        278.64        297.24         2.52 o                         
  -5   0  -9        775.17        788.30         4.12 o                         
   5   0  11         18.95         27.12         2.97 o                         
   5   0  13         26.61         31.80         2.58 o                         
  -5   1  15          0.04          1.82         1.50 o                         
  -5  -1  14          5.84          9.80         1.66 o                         
  -5  -1  13         35.24         33.53         2.20 o                         
  -5  -1  12        160.59        172.72         2.94 o                         
  -5   1  11         37.54         40.98         2.61 o                         
  -5   1  10        255.34        215.05         2.15 o                         
  -5   1   9          6.97          8.58         1.73 o                         
  -5  -1   8        151.45        141.15         1.92 o                         
  -5   1   7        165.05        149.31         2.29 o                         
  -5   1   6          8.71         13.63         1.49 o                         
  -5   1   5          0.14          2.93         1.59 o                         
  -5   1   4         28.07         25.60         2.25 o                         
  -5   1   3         41.65         29.83         1.85 o                         
   5   1  -2        535.51        555.57         3.33 o                         
   5   1  -1        164.37        141.70         1.81 o                         
   5   1   0        755.73        779.99         3.42 o                         
   5   1   1         35.48         45.88         1.85 o                         
  -5   1  -2        191.95        179.08         2.25 o                         
   5   1   3         46.14         43.00         1.26 o                         
  -5  -1  -4        234.05        241.45         1.77 o                         
  -5   1  -5         98.14         92.06         1.41 o                         
   5   1   6          7.82         10.99         1.16 o                         
   5  -1   7         86.72         94.13         1.40 o                         
   5   1   8        134.30        136.70         1.53 o                         
   5   1   9         13.98         18.71         1.50 o                         
   5   1  10          8.13         12.33         1.53 o                         
   5  -1  11         20.89         21.54         1.81 o                         
   5   1  12         98.58        117.10         2.24 o                         
   5   1  13         14.52         15.77         2.05 o                         
   5   1  14         90.86         61.29         1.63 o                         
  -5   2  15         26.49         24.51         1.20 o                         
  -5   2  14         11.04          9.05         1.78 o                         
  -5   2  13          5.07          4.32         1.98 o                         
  -5  -2  12         59.42         60.10         2.42 o                         
   5   2 -11         36.19         33.05         2.62 o                         
  -5   2  10          3.25          7.31         1.86 o                         
  -5   2   9        150.78        140.48         2.28 o                         
  -5  -2   8         74.58         66.61         1.81 o                         
  -5   2   7         61.89         55.84         1.87 o                         
  -5   2   6        270.89        236.76         1.84 o                         
  -5   2   5        173.82        160.22         1.59 o                         
  -5   2   4        196.76        187.40         2.05 o                         
   5   2  -3        989.04        981.68         3.84 o                         
   5   2  -2        146.25        132.85         2.11 o                         
   5   2  -1        162.47        159.82         2.22 o                         
  -5   2   0        304.40        294.71         2.37 o                         
  -5   2  -1        240.00        255.64         2.72 o                         
  -5   2  -2         75.71         72.50         1.56 o                         
  -5  -2  -3         59.88         58.44         1.43 o                         
  -5   2  -4         16.26         19.60         1.21 o                         
   5   2   5         39.06         46.22         1.31 o                         
   5   2   6        145.85        145.67         1.59 o                         
   5   2   7        139.05        148.89         1.59 o                         
   5  -2   8          7.29         12.14         1.48 o                         
   5   2   9        125.82        132.22         1.83 o                         
   5   2  10          1.78          5.25         1.59 o                         
   5  -2  11          8.68          9.11         1.58 o                         
   5  -2  12          0.08          0.23         1.39 o                         
   5   2  13         53.88         53.11         1.47 o                         
  -5   3  15         13.19          9.66         1.34 o                         
  -5   3  14        107.57         99.88         1.62 o                         
  -5   3  13          0.92          3.88         2.05 o                         
  -5   3  12          4.85          7.92         2.11 o                         
  -5   3  11          0.50          1.25         1.87 o                         
  -5   3  10          5.61         10.98         1.60 o                         
  -5   3   9         22.55         20.93         1.66 o                         
  -5   3   8         19.20         22.47         1.59 o                         
  -5   3   7         45.28         40.33         1.54 o                         
  -5   3   6        165.33        151.50         1.98 o                         
  -5  -3   5         62.04         64.89         1.55 o                         
  -5  -3   4        879.90        852.92         2.76 o                         
  -5   3   3         32.63         35.18         1.67 o                         
  -5  -3   2        569.87        571.61         3.02 o                         
  -5   3   1        156.96        156.84         2.48 o                         
  -5   3   0         18.48         25.35         2.02 o                         
  -5   3  -1          9.12         10.40         1.61 o                         
   5   3   2         12.57         18.73         1.31 o                         
  -5  -3  -3         91.43         92.82         1.52 o                         
   5   3   4         10.04         13.01         1.31 o                         
   5   3   5        354.29        365.33         1.84 o                         
   5  -3   6        787.73        799.83         2.52 o                         
   5   3   7          4.65          6.17         1.44 o                         
   5   3   8        208.51        215.47         1.79 o                         
   5  -3   9          0.28          1.09         1.48 o                         
   5   3  10         30.55         34.00         1.73 o                         
   5   3  11        164.31        185.07         1.88 o                         
   5   3  12          4.43          6.41         1.36 o                         
   5   3  13          7.66          8.13         1.22 o                         
  -5   4  15         59.27         41.25         1.90 o                         
  -5   4  14          0.17          1.83         1.82 o                         
   5   4 -13         33.08         28.17         2.09 o                         
  -5   4  12          0.29          1.02         1.78 o                         
  -5   4  11        130.99        133.88         2.11 o                         
  -5   4  10         21.13         20.34         1.69 o                         
  -5   4   9        660.31        639.65         2.61 o                         
  -5   4   8         93.37         83.85         1.86 o                         
  -5   4   7         20.58         18.84         1.81 o                         
  -5   4   6          2.10          4.39         1.76 o                         
  -5   4   5         35.11         48.18         1.96 o                         
  -5   4   4          6.36          8.20         1.64 o                         
  -5   4   3         11.73         14.28         1.79 o                         
  -5   4   2         14.45         14.96         1.55 o                         
  -5   4   1        498.79        515.61         2.62 o                         
   5   4   0          7.45          8.23         1.45 o                         
   5   4   1        387.54        360.50         1.90 o                         
   5   4   2         32.73         35.88         1.33 o                         
   5   4   3        531.22        508.35         2.14 o                         
   5   4   4         52.06         55.47         1.49 o                         
   5   4   5         28.10         32.62         1.43 o                         
   5   4   6         68.32         68.65         1.50 o                         
   5   4   7        170.07        173.54         1.73 o                         
   5   4   8          7.60          7.93         1.43 o                         
   5   4   9          6.65          8.00         1.59 o                         
   5  -4  10          5.59          8.48         1.57 o                         
   5   4  11         29.80         40.11         1.44 o                         
   5   4  12          0.04          2.34         1.22 o                         
   5   4  13         45.79         34.86         1.10 o                         
  -5   5  14         72.72         59.10         1.99 o                         
  -5   5  13         33.37         32.36         1.35 o                         
  -5   5  12          8.85         13.93         1.80 o                         
  -5   5  11          0.15         -1.18         1.68 o                         
  -5   5  10         26.92         26.40         1.82 o                         
  -5   5   9          2.89          3.72         1.70 o                         
  -5   5   8        106.15         98.48         1.97 o                         
  -5   5   7         31.09         37.48         1.92 o                         
  -5   5   6         37.87         39.28         2.01 o                         
  -5   5   5          8.97         11.00         1.88 o                         
  -5   5   4        609.23        559.29         3.18 o                         
  -5   5   3         56.00         56.35         1.80 o                         
  -5   5   2        339.90        334.52         2.62 o                         
  -5   5   1        216.20        211.93         2.23 o                         
  -5   5   0        165.11        197.29         2.50 o                         
   5   5   1          0.10          1.34         1.63 o                         
   5   5   2         19.06         24.21         1.53 o                         
   5   5   3         69.49         69.46         1.73 o                         
   5  -5   4         38.90         41.69         1.55 o                         
   5   5   5        352.92        349.77         2.12 o                         
   5   5   6        661.74        682.27         2.61 o                         
   5   5   7         22.68         22.57         1.96 o                         
   5   5   8         67.31         71.10         2.39 o                         
   5   5   9         65.73         77.08         1.77 o                         
   5   5  10         36.57         41.83         1.78 o                         
   5   5  11         87.03        105.43         1.45 o                         
   5   5  12          4.46          4.64         1.35 o                         
   5   6 -14          0.34          0.64         1.29 o                         
  -5   6  13          5.41          5.99         1.08 o                         
  -5   6  12        111.53        115.60         1.93 o                         
  -5   6  11          8.59         11.31         1.80 o                         
  -5   6  10         35.13         31.95         1.94 o                         
  -5   6   9        214.06        224.59         2.66 o                         
  -5   6   8        124.37        108.56         2.29 o                         
   5   6  -7         18.59         16.63         1.75 o                         
  -5   6   6         35.92         39.51         1.84 o                         
  -5   6   5        417.08        383.68         2.76 o                         
  -5   6   4         25.24         27.73         1.91 o                         
  -5   6   3        140.96        145.74         2.85 o                         
   5   6  -2         62.00         62.93         2.16 o                         
   5   6  -1         22.23         25.72         1.92 o                         
  -5   6   0         29.15         29.51         1.91 o                         
   5   6   1         43.87         42.43         1.53 o                         
   5   6   2          0.19          2.19         1.73 o                         
   5   6   3         83.55         79.77         1.83 o                         
   5   6   4         38.71         35.64         1.78 o                         
   5   6   5         89.81         93.37         1.81 o                         
   5   6   6          1.52          4.69         1.67 o                         
   5   6   7        739.06        767.18         2.80 o                         
   5   6   8          1.38          2.79         1.64 o                         
   5   6   9         62.06         68.35         1.89 o                         
   5   6  10          0.63          1.47         1.34 o                         
   5   6  11          6.00          5.91         1.21 o                         
   5   6  12          0.37          1.00         1.06 o                         
  -5   7  13         21.88         19.65         1.37 o                         
  -5   7  12         45.29         43.78         1.58 o                         
  -5   7  11          1.58          4.61         1.77 o                         
  -5   7  10        186.25        176.60         2.06 o                         
  -5   7   9          5.02          4.55         1.78 o                         
  -5   7   8        203.18        198.94         2.31 o                         
  -5   7   7         32.30         29.48         1.93 o                         
   5   7  -6          9.05         10.53         1.97 o                         
  -5   7   5         14.25         14.51         2.60 o                         
  -5   7   4         10.41         14.62         2.61 o                         
  -5   7   3          3.48          5.47         2.38 o                         
   5   7  -2          7.77         14.51         2.44 o                         
   5   7  -1         90.28         83.89         2.46 o                         
   5   7   0        154.37        152.30         2.16 o                         
   5   7   1          5.78          5.51         1.68 o                         
   5   7   2         71.40         70.25         2.19 o                         
   5   7   3          0.20         -0.45         1.77 o                         
   5   7   4        188.46        180.68         2.03 o                         
   5   7   5        101.43        104.06         1.88 o                         
   5   7   6        130.39        133.30         1.87 o                         
   5  -7   7         10.24         10.33         1.48 o                         
   5   7   8         74.46         72.35         1.56 o                         
   5  -7   9          6.11          8.00         1.53 o                         
   5   7  10         14.43         16.32         1.11 o                         
   5   7  11         31.54         27.10         1.04 o                         
  -5   8  12         17.63         10.34         1.23 o                         
  -5   8  11         15.04         17.09         1.30 o                         
  -5   8  10          0.31          0.75         1.56 o                         
  -5   8   9          5.48          9.28         1.66 o                         
  -5   8   8         10.23         10.32         1.79 o                         
  -5   8   7          7.89          5.50         1.90 o                         
  -5   8   6         71.13         59.41         2.14 o                         
  -5   8   5         46.35         46.81         2.84 o                         
  -5   8   4          1.06          2.40         2.72 o                         
  -5   8   3        525.66        472.84         3.42 o                         
  -5   8   2        142.76        129.35         2.63 o                         
  -5   8   1        158.15        152.26         2.80 o                         
  -5   8   0          0.41         10.83         1.87 o                         
   5   8   1         36.99         45.82         2.03 o                         
   5   8   2          3.11          5.65         1.97 o                         
   5   8   3          6.08          9.61         1.89 o                         
   5   8   4        114.04        122.82         1.93 o                         
   5   8   5         47.85         48.91         1.66 o                         
   5  -8   6          9.26          9.26         1.45 o                         
   5   8   7        149.25        160.18         1.66 o                         
   5  -8   8          2.18          3.57         1.29 o                         
   5   8   9        146.60        146.84         1.57 o                         
   5   8  10         71.42         65.93         1.53 o                         
  -5   9  11         33.61         30.87         1.15 o                         
  -5   9  10         69.29         64.73         1.54 o                         
  -5   9   9          3.58          7.17         1.80 o                         
  -5   9   8         31.90         38.09         1.55 o                         
  -5   9   7         22.46         23.71         2.05 o                         
  -5   9   6         35.51         36.94         2.26 o                         
  -5   9   5          1.01          0.66         2.83 o                         
  -5   9   4         21.77         18.59         4.03 o                         
  -5   9   3          4.08          3.17         2.33 o                         
  -5   9   2        302.24        304.00         2.95 o                         
  -5   9   1          8.80          8.22         2.38 o                         
  -5   9   0        426.35        420.60         2.84 o                         
  -5   9  -1          6.05          4.44         2.05 o                         
  -5   9  -2         35.94         35.60         1.87 o                         
  -5   9  -3         52.01         54.28         1.75 o                         
   5   9   4        134.90        128.23         1.96 o                         
   5   9   5         29.26         32.99         1.54 o                         
   5   9   6         15.29         20.95         1.36 o                         
   5  -9   7          1.84          2.85         1.22 o                         
   5   9   8         41.21         52.12         1.69 o                         
   5  -9   9          2.77          4.73         1.35 o                         
  -5  10   9         48.48         39.20         1.38 o                         
  -5  10   8          6.71         10.37         1.65 o                         
  -5  10   7         42.65         43.13         1.92 o                         
  -5  10   6         25.96         29.49         1.87 o                         
  -5  10   5         32.30         27.82         2.61 o                         
  -5  10   4         85.39         90.85         3.48 o                         
  -5  10   3        123.40        110.84         3.17 o                         
  -5  10   2        147.50        144.14         3.42 o                         
  -5  10   1        133.90        123.40         2.12 o                         
  -5  10   0         29.60         33.69         2.42 o                         
  -5  10  -1        201.31        200.25         2.19 o                         
   5  10   2         70.32         71.40         2.01 o                         
   5  10   3         22.45         23.68         1.50 o                         
   5  10   4         51.50         59.08         1.50 o                         
   5  10   5         11.60         15.06         1.34 o                         
   5  10   6         63.00         70.70         1.43 o                         
   5  10   7          5.45          7.60         1.23 o                         
   5  10   8          6.92          7.16         0.87 o                         
  -5  11   8          4.22          4.52         1.09 o                         
  -5  11   7         61.02         56.94         1.35 o                         
  -5  11   6        173.85        162.73         2.10 o                         
  -5  11   5          9.71          9.45         1.94 o                         
  -5  11   4         90.27         98.50         2.86 o                         
  -5  11   3          1.12         -3.65         3.65 o                         
  -5  11   2        324.29        279.34         4.43 o                         
  -5  11   1         16.44         11.48         2.42 o                         
   5  11   0         11.67         15.18         3.04 o                         
   5  11   1          2.64          3.96         1.98 o                         
   5  11   2         32.62         39.38         1.93 o                         
   5  11   3          2.03          4.60         1.60 o                         
   5  11   4         18.01         18.62         2.27 o                         
  -5  11  -5          1.12          3.44         1.58 o                         
  -5  11  -6        122.76        100.66         1.38 o                         
  -5  12   5          4.99          5.65         1.14 o                         
  -5  12   4         56.76         48.30         1.71 o                         
   5  12  -3         16.17         16.97         1.88 o                         
   5  12  -2          4.71          6.01         2.24 o                         
   5  12  -1         68.48         45.54         2.73 o                         
   5  12   0         16.62         15.09         2.37 o                         
   5  12   1        124.74        109.49         4.49 o                         
   5  12   2          1.50          1.84         3.40 o                         
   5  12   3         83.38         61.77         3.17 o                         
  -5  12  -4         62.34         58.25         2.74 o                         
  -7   0  13          3.82          6.71         3.90 o                         
   7   0 -11         18.00         24.01         2.54 o                         
  -7   0   9         62.09         55.12         2.43 o                         
   7   0  -7         26.71         24.81         2.72 o                         
   7   0  -5        553.49        528.15         3.71 o                         
  -7   0   3         19.10         24.72         2.85 o                         
   7   0  -1        152.72        149.47         2.92 o                         
  -7   0  -1        174.15        180.45         2.32 o                         
  -7   0  -3         68.47         61.57         2.31 o                         
   7   0   5         55.19         71.35         2.50 o                         
   7   0   7         14.72         21.09         2.03 o                         
   7   0   9         36.40         43.69         1.45 o                         
  -7   1  13          3.31          8.11         1.76 o                         
  -7  -1  12          3.64          2.94         1.07 o                         
   7   1 -11          2.51          7.73         1.80 o                         
   7   1 -10         26.77         26.34         1.56 o                         
   7   1  -9         18.88         16.72         1.73 o                         
  -7   1   8         32.86         30.92         1.76 o                         
  -7   1   7         96.05         94.85         1.87 o                         
  -7   1   6         87.40         83.91         1.98 o                         
  -7   1   5          4.75          4.60         1.72 o                         
  -7   1   4        828.84        795.56         2.67 o                         
   7  -1  -3         97.07         85.89         1.79 o                         
  -7  -1   2         17.75         19.24         1.60 o                         
  -7   1   1        228.29        223.15         1.82 o                         
  -7  -1   0         32.80         33.18         1.43 o                         
  -7  -1  -1          0.72          3.76         1.36 o                         
  -7  -1  -2         23.76         29.05         1.39 o                         
   7   1   3         84.13         94.66         1.56 o                         
   7   1   4         82.18         78.20         1.64 o                         
   7   1   5         31.41         29.40         1.91 o                         
   7   1   6        168.80        212.18         2.29 o                         
   7   1   7          0.88          1.91         1.48 o                         
   7   1   8        172.25        187.19         1.67 o                         
   7  -1   9         34.99         41.24         1.14 o                         
   7  -1  10         42.86         39.30         0.88 o                         
  -7   2  13         17.13         16.60         2.39 o                         
  -7   2  12         14.66          9.76         1.79 o                         
  -7  -2  11         17.68         17.62         1.54 o                         
   7   2 -10         14.95         17.52         1.95 o                         
  -7   2   9         28.49         28.22         1.65 o                         
  -7   2   8         41.24         39.63         1.60 o                         
  -7   2   7         90.75         82.87         1.81 o                         
  -7   2   6          1.76          2.21         1.80 o                         
  -7   2   5        136.80        119.63         1.89 o                         
  -7  -2   4         77.93         71.75         1.69 o                         
  -7   2   3          8.60         11.42         1.62 o                         
  -7  -2   2         76.69         71.39         1.88 o                         
  -7  -2   1         18.84         21.78         1.44 o                         
  -7   2   0          8.02          8.73         1.38 o                         
  -7  -2  -1        203.13        206.02         1.70 o                         
   7   2   2         16.93         14.82         1.26 o                         
   7   2   3         99.93         94.99         1.62 o                         
   7  -2   4         13.31         16.15         1.45 o                         
   7   2   5         88.79         91.66         1.74 o                         
   7   2   6          1.68          5.11         1.65 o                         
   7   2   7        106.96        114.51         2.15 o                         
   7   2   8         34.58         42.97         1.61 o                         
   7  -2   9         39.77         41.83         1.17 o                         
   7   2  10          6.08          5.92         0.89 o                         
  -7   3  12         11.87          7.48         1.48 o                         
  -7   3  11          0.51          0.39         1.45 o                         
   7   3 -10        211.33        209.11         2.00 o                         
  -7   3   9         18.74         18.15         1.63 o                         
  -7   3   8        142.32        141.75         1.98 o                         
  -7   3   7        117.52        112.51         1.75 o                         
  -7   3   6         75.87         61.31         1.68 o                         
  -7   3   5          7.19          5.97         1.51 o                         
   7   3  -4         18.71         23.39         1.99 o                         
  -7  -3   3          6.32          9.91         1.69 o                         
  -7   3   2         28.88         30.87         1.76 o                         
   7   3  -1        171.51        170.89         1.87 o                         
   7   3   0         64.02         75.78         1.51 o                         
  -7   3  -1          0.03          1.69         1.39 o                         
   7   3   2        463.59        468.34         2.37 o                         
   7   3   3         18.26         23.79         1.54 o                         
   7   3   4         10.93         10.22         1.59 o                         
   7   3   5         44.99         52.37         1.59 o                         
   7   3   6         24.29         31.12         1.48 o                         
   7   3   7         59.82         64.00         1.45 o                         
   7   3   8         36.36         43.34         1.77 o                         
   7   3   9         31.43         42.59         1.39 o                         
   7   3  10         24.39         25.00         0.83 o                         
  -7   4  12          0.29          0.38         1.57 o                         
   7   4 -11         10.32          8.14         2.21 o                         
   7   4 -10          8.28         12.19         1.76 o                         
   7   4  -9         24.40         25.61         1.39 o                         
  -7   4   8         12.43         11.37         1.53 o                         
  -7   4   7        313.42        283.77         2.02 o                         
  -7   4   6          8.68          6.41         1.60 o                         
  -7   4   5        271.23        237.03         2.14 o                         
   7   4  -4         22.24         19.88         2.22 o                         
   7   4  -3        483.97        446.68         3.11 o                         
   7   4  -2         13.56         16.37         1.87 o                         
   7   4  -1         27.46         26.35         1.83 o                         
   7   4   0          6.57          7.54         1.54 o                         
   7   4   1         18.83         16.42         1.57 o                         
   7   4   2          7.90          7.00         1.61 o                         
   7   4   3          6.30          7.50         1.72 o                         
   7   4   4          0.61         -0.89         1.58 o                         
   7   4   5         21.76         30.13         1.47 o                         
   7  -4   6          5.32          5.52         1.32 o                         
   7   4   7        229.70        256.22         2.07 o                         
   7   4   8          0.46          3.20         1.12 o                         
   7   4   9         19.03         21.63         1.42 o                         
  -7   5  11          2.85          8.54         2.00 o                         
  -7   5  10         92.60         79.64         1.91 o                         
  -7   5   9         69.43         69.41         1.36 o                         
  -7   5   8         11.27         14.43         1.27 o                         
   7   5  -7         19.91         26.40         1.66 o                         
   7   5  -6         74.64         63.36         2.05 o                         
   7   5  -5          1.69          4.51         2.08 o                         
   7   5  -4          6.81         12.99         2.26 o                         
   7   5  -3         42.59         40.79         2.57 o                         
   7   5  -2         68.58         56.61         2.26 o                         
   7   5  -1         66.90         63.92         1.91 o                         
   7   5   0          9.26          9.88         1.95 o                         
   7   5   1         69.29         64.48         1.78 o                         
   7   5   2        574.01        562.90         2.62 o                         
   7   5   3         55.42         62.28         1.69 o                         
   7   5   4         71.36         70.35         1.62 o                         
   7   5   5         39.87         43.65         1.48 o                         
   7   5   6          6.27          8.97         1.22 o                         
   7   5   7         14.51         15.04         1.37 o                         
   7   5   8         81.92         90.23         1.44 o                         
   7   5   9          3.05          3.26         1.18 o                         
   7   6 -11         31.42         19.45         1.44 o                         
   7   6 -10         29.35         26.18         1.50 o                         
  -7   6   9         26.95         26.25         1.48 o                         
  -7   6   8         26.85         24.83         1.47 o                         
  -7   6   7         44.32         45.09         1.71 o                         
   7   6  -6         24.93         25.76         1.77 o                         
   7   6  -5          9.49         10.11         1.95 o                         
   7   6  -4         21.74         20.31         2.14 o                         
   7   6  -3          9.20         12.12         2.57 o                         
   7   6  -2         88.73         70.93         2.50 o                         
   7   6  -1         52.57         46.28         2.54 o                         
   7   6   0         38.72         32.42         2.17 o                         
   7   6   1        391.92        386.37         3.41 o                         
   7   6   2          6.62          8.65         1.65 o                         
   7   6   3        177.72        174.87         1.98 o                         
   7   6   4         17.65         23.34         1.51 o                         
   7   6   5          7.76          9.70         1.29 o                         
   7   6   6          5.03          8.04         1.11 o                         
   7   6   7         38.38         42.14         1.11 o                         
   7   6   8        122.78        127.77         1.92 o                         
  -7  -7  10          3.73          5.09         1.41 o                         
  -7   7   9          0.05          1.86         1.59 o                         
  -7   7   8         12.39         11.61         1.47 o                         
  -7   7   7         21.21         19.53         1.63 o                         
  -7   7   6        117.58        119.82         2.03 o                         
  -7   7   5          1.83          3.50         1.80 o                         
  -7   7   4        121.03        115.18         2.23 o                         
  -7   7   3         23.91         25.36         2.43 o                         
  -7   7   2         38.86         39.25         2.41 o                         
   7   7  -1         50.79         47.53         2.17 o                         
   7   7   0          6.95         11.06         3.80 o                         
   7   7   1          1.80          1.44         2.74 o                         
   7   7   2        101.33         94.48         2.11 o                         
   7   7   3         43.46         47.18         1.54 o                         
   7   7   4         52.18         53.45         1.50 o                         
   7   7   5          4.79          5.16         1.20 o                         
   7   7   6         28.66         31.17         1.14 o                         
   7   7   7          0.99          3.15         1.04 o                         
  -7   8   8          9.60         10.79         1.01 o                         
  -7   8   7         19.36         14.79         1.55 o                         
  -7   8   6          9.17         11.14         1.68 o                         
  -7   8   5        104.40         99.91         2.14 o                         
  -7   8   4          0.01         -0.69         1.96 o                         
  -7   8   3         42.19         46.87         1.68 o                         
   7   8  -2          3.00          6.84         2.28 o                         
   7   8  -1        109.15        110.34         2.83 o                         
   7   8   0         20.26         20.82         1.79 o                         
   7   8   1         97.53         85.71         3.00 o                         
  -7   8  -2         81.21         83.92         1.81 o                         
  -7   8  -3        106.46        103.49         1.51 o                         
   7   8   4         27.91         31.64         1.06 o                         
   7   8   5         24.53         21.97         1.08 o                         
   7   8   6         15.17         16.17         1.11 o                         
  -7   9   7          1.15         -0.23         1.37 o                         
  -7   9   6         63.14         52.13         1.04 o                         
  -7   9   5         26.35         27.18         1.29 o                         
  -7   9   4        297.03        303.93         2.16 o                         
  -7   9   3        156.94        159.94         2.11 o                         
   7   9  -2         11.02         10.13         2.53 o                         
  -7   9   1          0.25          0.35         1.33 o                         
   7   9   0         21.59         17.43         1.45 o                         
   7   9   1          1.32          3.39         1.72 o                         
   7   9   2          6.80         11.90         1.78 o                         
   7   9   3         26.87         31.05         1.68 o                         
   7   9   4         17.14         18.01         1.34 o                         
   7  10  -4         29.03         17.80         1.62 o                         
  -7  10   3          6.27          6.18         1.15 o                         
  -7  10   2         11.25         10.56         1.06 o                         
   7  10  -1         20.08         10.42         1.90 o                         
   7  10   0         30.97         23.00         2.73 o                         
   8   0 -10         26.14         15.53         3.67 o                         
   8   0  -8         20.16         25.97         1.96 o                         
   8   0  -6         43.38         38.20         2.44 o                         
  -8   0   4        174.90        160.91         2.83 o                         
  -8   0   2         29.27         28.74         4.81 o                         
   8   0   0         97.58        100.27         2.55 o                         
  -8   0  -2         20.80         23.93         2.51 o                         
  -8   0  -4         17.08         16.51         2.23 o                         
  -8   0  -6         71.99         75.28         1.87 o                         
  -8   0  -8         32.98         40.62         1.43 o                         
  -8   1  11         20.46          6.27         1.60 o                         
   8  -1 -10          2.40          5.36         1.70 o                         
   8   1  -9          6.56          6.99         1.13 o                         
   8   1  -8          4.32          8.81         1.43 o                         
   8   1  -7        225.06        218.43         2.07 o                         
   8   1  -6         61.36         54.50         2.10 o                         
   8  -1  -5         38.05         40.76         1.83 o                         
  -8  -1   4        110.35        105.70         2.33 o                         
  -8  -1   3         45.89         44.93         2.78 o                         
  -8   1   2          0.05          1.99         3.12 o                         
   8   1  -1         12.55         15.04         2.07 o                         
   8  -1   0         45.32         44.45         1.84 o                         
   8   1   1         46.33         50.24         1.99 o                         
   8   1   2         87.34         83.78         2.02 o                         
  -8  -1  -3        142.67        165.67         2.25 o                         
  -8  -1  -4          4.26          6.89         1.55 o                         
  -8  -1  -5        146.71        142.90         1.62 o                         
  -8  -1  -6         39.20         47.48         1.42 o                         
  -8   1  -7         12.54         12.50         1.11 o                         
   8   1   8          0.46          1.75         1.13 o                         
  -8   2  11         27.42         13.66         1.47 o                         
   8   2 -10         34.93         27.60         2.26 o                         
   8   2  -9          0.16          0.73         1.59 o                         
   8   2  -8          5.63          4.92         1.48 o                         
  -8   2   7          2.00          2.27         1.24 o                         
  -8   2   6         36.86         36.64         1.45 o                         
  -8   2   5         19.14         20.28         1.90 o                         
  -8   2   4         64.77         59.34         2.03 o                         
  -8   2   3          2.99          4.01         2.13 o                         
   8   2  -2         94.36         96.98         3.13 o                         
   8   2  -1          0.31          6.15         2.92 o                         
   8   2   0        133.75        131.14         2.64 o                         
   8   2   1         54.49         51.64         2.54 o                         
   8   2   2         76.07         72.46         1.90 o                         
  -8  -2  -3          3.26          3.81         1.72 o                         
   8   2   4         26.93         26.75         1.42 o                         
  -8   2  -5         20.33         25.28         1.46 o                         
  -8   2  -6          8.31          8.20         1.53 o                         
   8   2   7          0.13          1.49         1.25 o                         
   8   2   8         19.69         17.47         1.39 o                         
   8   3 -10         16.62         17.95         2.16 o                         
   8   3  -9          7.23          6.15         1.52 o                         
   8   3  -8         13.24         14.99         1.48 o                         
  -8   3   7          4.52          5.16         1.93 o                         
  -8   3   6         20.85         19.95         1.79 o                         
  -8   3   5         16.78         18.81         2.00 o                         
   8   3  -4         73.51         74.15         2.16 o                         
   8   3  -3        100.60        105.46         3.31 o                         
   8   3  -2          0.23          9.13         3.73 o                         
   8   3  -1        252.87        261.00         4.54 o                         
   8   3   0          4.70          6.73         3.09 o                         
   8   3   1          6.88          8.61         2.18 o                         
   8   3   2         40.73         38.14         1.87 o                         
   8   3   3          5.41          5.97         1.57 o                         
   8   3   4         29.66         30.29         1.44 o                         
   8   3   5          7.98          9.85         1.41 o                         
   8   3   6         16.78         23.46         1.17 o                         
   8   3   7         15.47         17.54         1.12 o                         
   8   3   8          0.21          1.26         0.75 o                         
  -8   4  10          6.36          5.79         1.12 o                         
   8   4  -9          2.67          4.57         2.65 o                         
   8   4  -8         98.23         90.89         1.51 o                         
   8   4  -7         11.94         13.17         1.49 o                         
   8   4  -6        221.51        203.92         1.71 o                         
  -8   4   5          1.51          4.13         1.60 o                         
  -8   4   4         14.42         12.99         1.90 o                         
   8   4  -3          0.22          4.53         2.46 o                         
   8   4  -2          5.20          6.21         2.20 o                         
   8   4  -1          8.91          6.76         3.84 o                         
   8   4   0         24.28         25.83         2.38 o                         
   8   4   1          0.66          1.19         1.54 o                         
   8   4   2         72.98         75.71         1.74 o                         
   8  -4   3         15.08         18.15         1.20 o                         
   8   4   4        119.25        127.01         1.38 o                         
   8   4   5          0.62          1.94         1.09 o                         
   8   4   6         12.55         13.22         1.09 o                         
   8   4   7          2.21          2.68         0.93 o                         
  -8   5   9          7.21          3.76         1.44 o                         
  -8   5   8          1.07          2.94         1.19 o                         
  -8   5   7          5.02          5.51         1.19 o                         
  -8   5   6         55.43         55.43         1.26 o                         
   8   5  -5         47.71         46.39         1.52 o                         
   8   5  -4         64.23         66.49         1.94 o                         
  -8   5   3         91.54         81.88         3.45 o                         
   8   5  -2         18.84         28.84         2.08 o                         
   8   5  -1        277.99        257.81         2.91 o                         
   8   5   0         36.90         41.98         2.10 o                         
   8   5   1         18.08         17.82         2.21 o                         
   8   5   2         30.41         32.93         1.50 o                         
   8   5   3         36.62         32.33         1.25 o                         
   8  -5   4          4.56          6.84         1.04 o                         
   8   5   5          6.98          8.06         1.15 o                         
   8   5   6          1.15          2.68         1.19 o                         
   8   6  -8         12.77          9.02         1.57 o                         
  -8   6   7         10.25         10.60         1.52 o                         
  -8   6   6          5.21          7.99         1.07 o                         
  -8   6   5          7.29          9.27         1.39 o                         
  -8   6   4         74.17         68.58         1.62 o                         
  -8   6   3          1.22         -0.76         1.65 o                         
  -8   6   2        206.05        205.50         3.93 o                         
   8   6  -1          0.01          7.18         1.75 o                         
  -8   6   0         94.08         81.93         1.99 o                         
   8   6   1          9.31         12.04         1.72 o                         
   8   6   2         57.49         57.38         1.70 o                         
   8  -6   3          1.17          2.39         1.36 o                         
   8   6   4          6.34          8.55         1.01 o                         
   8   6   5         60.25         51.06         1.28 o                         
  -8   7   7         47.03         42.78         1.48 o                         
  -8   7   6          0.03         -0.45         1.06 o                         
  -8   7   5          7.03          8.53         1.13 o                         
  -8   7   4         44.61         45.60         1.75 o                         
  -8   7   3         14.52         17.61         1.40 o                         
  -8   7   2          0.42          0.34         1.58 o                         
  -8   7   1         29.25         26.91         2.61 o                         
   8   7   0         12.78         13.46         1.60 o                         
   8   7   1         52.95         51.80         1.51 o                         
  -8   7  -2         32.42         32.73         1.68 o                         
  -8   7  -3         91.47         73.98         1.67 o                         
   8   7   4          0.04          0.36         1.52 o                         
  -8   8   5          1.06          1.51         1.04 o                         
  -8   8   4        148.01        116.91         2.77 o                         
  -8   8   3         14.68         14.99         1.16 o                         
  -8   8   2         29.63         25.85         1.66 o                         
   8   8  -1         50.02         35.26         2.31 o                         
  -8   8   0         94.61         82.07         1.72 o                         
  -8   8  -1         15.80         16.71         1.61 o                         
  -8   8  -2         22.26         16.32         1.09 o                         
   9   0  -7          5.39          6.05         1.85 o                         
   9   0  -5        105.38        112.97         2.46 o                         
   9   0  -3         68.72         69.50         2.47 o                         
   9   0  -1         22.00         26.09         3.16 o                         
  -9   0  -1        112.18        126.55         2.55 o                         
  -9   0  -3        126.76        145.49         2.81 o                         
  -9   0  -5         71.38         80.54         2.51 o                         
                                                                                
