# Supplementary material for: Crystal structure of di­ethano­lbis(thio­cyanato)­bis(urotropine)cobalt(II) and tetra­ethano­lbis(thio­cyanato)­cobalt(II)–urotropine (1/2)
Source: Acta Crystallogr E Crystallogr Commun. 2022 Jan 1;78(Pt 1):66–70. doi: 10.1107/S2056989021013281 (PMC8739191; doi:10.1107/S2056989021013281)
Supplement: Supplementary file 3 [file e-78-00066-2sup3.hkl]

data_2                                                                          
_shelx_title ' Co(NCS)2(EtOH)4-(urotroin)2 solvate at 100 K in P-4n2'           
_shelx_refln_list_code          4                                               
_shelx_F_calc_maximum      114.03                                               
_exptl_crystal_F_000       530.00                                               
_reflns_d_resolution_high  0.7825                                               
                                                                                
loop_                                                                           
 _space_group_symop_operation_xyz                                               
 'x, y, z'                                                                      
 'y, -x, -z'                                                                    
 '-x, -y, z'                                                                    
 '-y, x, -z'                                                                    
 'y+1/2, x+1/2, -z+1/2'                                                         
 '-y+1/2, -x+1/2, -z+1/2'                                                       
 '-x+1/2, y+1/2, z+1/2'                                                         
 'x+1/2, -y+1/2, z+1/2'                                                         
                                                                                
_cell_length_a     9.6960                                                       
_cell_length_b     9.6960                                                       
_cell_length_c    12.9491                                                       
_cell_angle_alpha  90.000                                                       
_cell_angle_beta   90.000                                                       
_cell_angle_gamma  90.000                                                       
                                                                                
_shelx_F_squared_multiplier     1.000                                           
                                                                                
loop_                                                                           
 _refln_index_h                                                                 
 _refln_index_k                                                                 
 _refln_index_l                                                                 
 _refln_F_squared_calc                                                          
 _refln_F_squared_meas                                                          
 _refln_F_squared_sigma                                                         
 _refln_observed_status                                                         
   1   1   0        282.29        263.39         3.05 o                         
   0   2   0       1915.67       1845.56        13.97 o                         
   1   2   0       5252.08       4893.75        26.76 o                         
   2   2   0       2837.69       2702.70        34.61 o                         
   1   3   0         81.25         86.56         0.96 o                         
   2   3   0       2982.07       2862.26        23.11 o                         
   3   3   0       4879.94       4795.72        42.19 o                         
   0   4   0       3758.23       3930.07        22.65 o                         
   1   4   0        209.52        225.81         1.82 o                         
   2   4   0       1531.39       1419.62        10.41 o                         
   3   4   0         74.92         69.75         1.07 o                         
   4   4   0       9506.54       9403.47        37.11 o                         
   1   5   0        187.47        165.36         1.17 o                         
   2   5   0        716.97        684.10         3.71 o                         
   3   5   0       1515.20       1443.64         7.22 o                         
   4   5   0          2.31          3.25         0.65 o                         
   5   5   0       1090.40       1156.16        11.80 o                         
   0   6   0       1107.79       1069.72         6.72 o                         
   1   6   0        362.04        367.04         2.70 o                         
   2   6   0       1404.53       1351.02         4.90 o                         
   3   6   0         10.40         11.38         0.73 o                         
   4   6   0         60.47         76.89         1.00 o                         
   5   6   0        502.08        532.45         1.94 o                         
   6   6   0       1712.13       1720.53         8.21 o                         
   1   7   0        452.49        439.59         2.41 o                         
   2   7   0        893.67        921.03         3.34 o                         
   3   7   0        241.44        245.20         1.87 o                         
   4   7   0        311.43        309.17         1.49 o                         
   5   7   0        126.00        115.57         1.02 o                         
   6   7   0         44.83         42.96         0.82 o                         
   7   7   0       1955.14       2072.68        13.69 o                         
   0   8   0       2182.47       2265.52         8.92 o                         
   1   8   0         15.21         14.51         0.77 o                         
   2   8   0        674.25        660.78         2.73 o                         
   3   8   0          6.12          9.68         0.77 o                         
   4   8   0        241.82        246.30         3.29 o                         
   5   8   0         33.53         34.37         0.93 o                         
   6   8   0        421.35        452.67         2.13 o                         
   7   8   0         27.32         22.66         0.89 o                         
   8   8   0        317.24        333.47         2.79 o                         
   1   9   0        576.95        560.00         2.51 o                         
   2   9   0          2.27          3.38         0.81 o                         
   3   9   0         40.61         47.97         0.93 o                         
   4   9   0          9.69          9.73         0.91 o                         
   5   9   0         69.99         72.10         1.06 o                         
   6   9   0         44.07         53.09         0.92 o                         
   7   9   0         17.58         20.30         0.87 o                         
   8   9   0        152.75        149.91         1.83 o                         
   0  10   0         66.26         73.44         1.39 o                         
   1  10   0         35.37         35.86         0.94 o                         
   2  10   0        800.75        839.55         3.74 o                         
   3  10   0         98.04         94.44         1.11 o                         
   4  10   0       1063.43       1122.54         6.22 o                         
   5  10   0        380.12        392.27         2.62 o                         
   6  10   0         14.66         17.36         0.75 o                         
   7  10   0          1.16          2.36         0.68 o                         
   1  11   0         44.11         51.84         0.92 o                         
   2  11   0          2.79          1.76         0.74 o                         
   3  11   0        246.73        245.40         1.50 o                         
   4  11   0        260.02        262.45         4.27 o                         
   5  11   0         17.41         17.54         0.71 o                         
   0  12   0        193.24        171.87         4.50 o                         
   1  12   0          0.41          0.99         0.66 o                         
   2  12   0         63.06         52.48         1.19 o                         
   3  12   0         14.50         10.85         1.52 o                         
   1   0   1      10167.48      10807.81        56.89 o                         
   3   0   1       3210.31       3113.60        20.12 o                         
   5   0   1        754.85        707.96         4.96 o                         
   7   0   1        152.64        148.94         4.68 o                         
   9   0   1        915.21        956.40         5.95 o                         
  11   0   1        377.46        394.96         3.73 o                         
   0   1   1       8878.91       8812.83        61.02 o                         
   1   1   1        324.67        349.41         2.69 o                         
   2   1   1       2859.15       2742.07        16.11 o                         
   3   1   1       1936.14       1850.49        10.00 o                         
   4   1   1        971.94        867.87         5.13 o                         
   5   1   1        530.19        484.21         2.24 o                         
   6   1   1         98.74         90.43         1.03 o                         
   7   1   1        223.14        237.04         1.33 o                         
   8   1   1        419.07        428.72         3.01 o                         
   9   1   1        482.86        478.48         2.44 o                         
  10   1   1        765.16        782.61         4.25 o                         
  11   1   1        135.16        138.16         1.18 o                         
  12   1   1        122.82        111.72         2.66 o                         
   1   2   1       4158.95       3955.06        24.51 o                         
   2   2   1       3415.64       3507.03        22.70 o                         
   3   2   1       1147.72       1087.64         5.88 o                         
   4   2   1       1568.37       1555.72        12.28 o                         
   5   2   1        794.51        746.91         3.16 o                         
   6   2   1        394.97        368.62         2.17 o                         
   7   2   1        854.51        856.96         3.27 o                         
   8   2   1       1940.47       1946.61         8.37 o                         
   9   2   1        302.49        303.55         1.55 o                         
  10   2   1         13.01         16.63         1.00 o                         
  11   2   1        143.32        145.21         1.15 o                         
  12   2   1        385.39        314.69         3.43 o                         
   0   3   1       2804.81       2678.82        16.55 o                         
   1   3   1       1871.51       1761.89        13.19 o                         
   2   3   1       1457.22       1414.37        11.00 o                         
   3   3   1         25.56         32.13         0.56 o                         
   4   3   1        560.23        547.36         3.04 o                         
   5   3   1        506.12        501.06         2.53 o                         
   6   3   1       1403.58       1370.90         6.58 o                         
   7   3   1        604.63        585.21         2.28 o                         
   8   3   1        862.82        866.98         3.07 o                         
   9   3   1          8.88          9.45         0.90 o                         
  10   3   1         10.28         11.42         0.87 o                         
  11   3   1        174.99        168.96         1.87 o                         
   1   4   1        677.57        569.73         4.00 o                         
   2   4   1       1542.46       1537.94        12.23 o                         
   3   4   1        311.81        307.19         2.15 o                         
   4   4   1        161.99        157.76         1.01 o                         
   5   4   1       1599.19       1566.07         9.67 o                         
   6   4   1        193.90        178.10         0.93 o                         
   7   4   1       1776.49       1737.63         5.60 o                         
   8   4   1        127.65        128.42         0.95 o                         
   9   4   1        257.58        262.25         2.21 o                         
  10   4   1        102.40        103.84         1.05 o                         
  11   4   1         29.20         26.70         0.85 o                         
   0   5   1        374.29        315.03         4.36 o                         
   1   5   1        545.00        493.05         2.19 o                         
   2   5   1        715.68        667.38         3.28 o                         
   3   5   1        464.62        459.70         2.48 o                         
   4   5   1       1474.77       1436.46         7.72 o                         
   5   5   1       1209.86       1218.48         3.86 o                         
   6   5   1        888.72        914.72         3.23 o                         
   7   5   1         64.15         61.25         0.78 o                         
   8   5   1        100.53        100.65         1.00 o                         
   9   5   1        168.93        176.20         1.24 o                         
  10   5   1          8.88         11.03         0.90 o                         
  11   5   1         68.49         57.81         1.33 o                         
   1   6   1        205.54        199.05         1.93 o                         
   2   6   1        419.80        385.17         2.08 o                         
   3   6   1       1812.80       1749.41        10.44 o                         
   4   6   1        195.27        177.88         0.92 o                         
   5   6   1        750.16        764.49         3.74 o                         
   6   6   1          6.83          7.17         0.72 o                         
   7   6   1        166.30        162.52         1.13 o                         
   8   6   1        607.71        617.11         2.83 o                         
   9   6   1         87.57         86.53         1.07 o                         
  10   6   1        108.90        112.06         1.66 o                         
   0   7   1        295.07        282.92         7.31 o                         
   1   7   1        225.47        237.51         1.14 o                         
   2   7   1        714.35        710.12         2.27 o                         
   3   7   1        607.22        585.68         2.74 o                         
   4   7   1       1196.18       1165.37         4.25 o                         
   5   7   1         58.07         54.45         0.84 o                         
   6   7   1        223.48        219.65         1.47 o                         
   7   7   1         13.71         15.22         0.81 o                         
   8   7   1         59.18         63.48         1.11 o                         
   9   7   1          4.36          3.42         0.81 o                         
  10   7   1        272.19        234.32         2.49 o                         
   1   8   1        512.73        525.92         2.76 o                         
   2   8   1       1855.69       1863.26         7.46 o                         
   3   8   1       1310.42       1329.45         4.79 o                         
   4   8   1        151.09        153.95         1.15 o                         
   5   8   1        104.74        107.60         1.24 o                         
   6   8   1        585.14        594.88         2.79 o                         
   7   8   1          7.66         10.01         0.91 o                         
   8   8   1         58.82         61.81         1.35 o                         
   9   8   1        305.19        297.07         2.76 o                         
   0   9   1        919.48        962.46         6.24 o                         
   1   9   1        508.30        501.78         2.30 o                         
   2   9   1        190.42        185.98         1.31 o                         
   3   9   1          6.66          7.24         0.93 o                         
   4   9   1         66.10         66.14         1.01 o                         
   5   9   1        183.11        194.30         1.34 o                         
   6   9   1         14.35         15.74         0.89 o                         
   7   9   1          4.92          4.20         0.74 o                         
   8   9   1        286.51        271.37         4.53 o                         
   1  10   1        720.63        736.35         4.33 o                         
   2  10   1         13.93         18.65         0.93 o                         
   3  10   1         98.40         96.07         1.20 o                         
   4  10   1         90.67         92.09         1.11 o                         
   5  10   1        128.92        132.18         1.17 o                         
   6  10   1         94.38         92.94         1.40 o                         
   7  10   1        342.46        299.51         9.57 o                         
   0  11   1        408.30        429.86         3.92 o                         
   1  11   1        133.28        137.53         1.22 o                         
   2  11   1        122.79        128.31         1.38 o                         
   3  11   1        194.30        190.35         2.11 o                         
   4  11   1          3.30          7.82         0.72 o                         
   5  11   1         62.12         52.78         1.64 o                         
   1  12   1        111.12         94.79         2.88 o                         
   2  12   1        379.75        276.67        14.03 o                         
   0   0   2       1767.08       1943.20        15.46 o                         
   2   0   2         32.21         44.14         1.20 o                         
   4   0   2       1045.36       1053.88         6.58 o                         
   6   0   2       3007.18       3014.98        20.07 o                         
   8   0   2       2195.36       2228.59        10.97 o                         
  10   0   2         16.61         23.34         1.38 o                         
  12   0   2        145.72        125.17         4.17 o                         
   1   1   2      11834.91      12582.57        75.18 o                         
   2   1   2       1028.10        988.81         4.72 o                         
   3   1   2        140.42        167.51         1.56 o                         
   4   1   2        191.21        209.23         1.24 o                         
   5   1   2        189.04        166.51         1.04 o                         
   6   1   2        651.43        645.18         3.49 o                         
   7   1   2       2154.47       2142.82         8.07 o                         
   8   1   2         78.35         78.14         1.75 o                         
   9   1   2        248.22        245.51         1.39 o                         
  10   1   2         14.86         12.97         0.97 o                         
  11   1   2         36.63         39.33         0.81 o                         
  12   1   2          8.86          8.22         0.75 o                         
   0   2   2        330.78        288.46         3.13 o                         
   1   2   2       1213.03       1157.67         5.44 o                         
   2   2   2       6838.04       6781.56        37.41 o                         
   3   2   2        158.00        155.56         1.22 o                         
   4   2   2       2045.48       2019.15        12.48 o                         
   5   2   2        980.71        962.43         5.07 o                         
   6   2   2        282.28        260.80         1.56 o                         
   7   2   2         81.29         87.47         0.78 o                         
   8   2   2         21.92         23.41         0.77 o                         
   9   2   2        420.29        432.89         2.21 o                         
  10   2   2        441.28        459.74         2.93 o                         
  11   2   2         40.74         43.52         0.82 o                         
  12   2   2        165.59        117.32         1.90 o                         
   1   3   2        389.85        409.51         4.39 o                         
   2   3   2        181.48        177.75         1.31 o                         
   3   3   2       4575.49       4409.12        16.42 o                         
   4   3   2        218.85        208.16         1.11 o                         
   5   3   2        965.64        887.37         4.95 o                         
   6   3   2        327.32        312.54         1.59 o                         
   7   3   2         32.07         40.66         0.65 o                         
   8   3   2         87.67         85.05         0.83 o                         
   9   3   2        612.77        629.40         2.87 o                         
  10   3   2         28.98         28.19         0.92 o                         
  11   3   2        531.09        539.99         6.68 o                         
   0   4   2        517.90        519.51         4.60 o                         
   1   4   2        226.34        232.05         2.14 o                         
   2   4   2       1607.49       1578.20         7.78 o                         
   3   4   2        239.01        227.47         1.15 o                         
   4   4   2       5473.01       5434.26        24.64 o                         
   5   4   2        408.48        411.99         2.45 o                         
   6   4   2        165.74        174.78         1.01 o                         
   7   4   2        134.92        139.71         1.65 o                         
   8   4   2        130.84        125.28         0.94 o                         
   9   4   2        101.37        105.01         1.05 o                         
  10   4   2        428.05        457.31         4.73 o                         
  11   4   2        147.55        151.60         3.58 o                         
   1   5   2        316.09        277.81         1.58 o                         
   2   5   2        904.89        885.55         5.56 o                         
   3   5   2        869.32        784.68         4.02 o                         
   4   5   2        356.10        353.12         2.19 o                         
   5   5   2        581.90        605.55         2.24 o                         
   6   5   2         97.41         89.76         0.80 o                         
   7   5   2        305.38        317.63         1.33 o                         
   8   5   2         30.66         32.72         0.81 o                         
   9   5   2        503.02        513.14         3.57 o                         
  10   5   2         21.92         24.88         0.85 o                         
  11   5   2         76.04         63.01         1.62 o                         
   0   6   2       2907.44       2820.68        20.36 o                         
   1   6   2        702.04        687.65         2.99 o                         
   2   6   2        413.72        396.10         2.72 o                         
   3   6   2        339.66        318.32         1.56 o                         
   4   6   2         25.79         31.59         0.61 o                         
   5   6   2        136.16        126.75         0.96 o                         
   6   6   2       1773.50       1799.37         6.85 o                         
   7   6   2        101.62         99.74         0.95 o                         
   8   6   2        538.60        569.48         2.64 o                         
   9   6   2        108.87        116.52         1.11 o                         
  10   6   2         31.50         33.72         0.93 o                         
   1   7   2       2262.62       2253.50         7.68 o                         
   2   7   2         81.01         87.02         0.81 o                         
   3   7   2         11.84         16.13         0.70 o                         
   4   7   2        128.62        133.44         1.78 o                         
   5   7   2        113.09        118.48         0.96 o                         
   6   7   2        100.79         95.74         1.10 o                         
   7   7   2        564.65        599.66         2.63 o                         
   8   7   2         14.96         16.64         0.88 o                         
   9   7   2         41.34         44.57         0.86 o                         
  10   7   2         43.71         39.53         2.64 o                         
   0   8   2       2507.34       2525.93        10.48 o                         
   1   8   2         90.64         89.11         1.75 o                         
   2   8   2        209.57        207.47         1.28 o                         
   3   8   2        107.97        105.88         0.98 o                         
   4   8   2          9.77         11.13         0.76 o                         
   5   8   2         40.78         40.55         1.05 o                         
   6   8   2        467.58        498.65         2.26 o                         
   7   8   2         15.31         17.28         1.04 o                         
   8   8   2        299.90        295.73         1.86 o                         
   9   8   2         83.43         81.84         1.69 o                         
   1   9   2         44.83         44.76         0.91 o                         
   2   9   2        431.91        442.40         2.28 o                         
   3   9   2        701.49        724.71         4.19 o                         
   4   9   2         90.87         97.26         1.13 o                         
   5   9   2        529.50        545.58         3.41 o                         
   6   9   2        113.59        123.24         1.02 o                         
   7   9   2         10.22         13.19         0.74 o                         
   8   9   2         77.46         72.43         1.63 o                         
   0  10   2        119.77        141.44         1.95 o                         
   1  10   2         10.03          8.76         0.93 o                         
   2  10   2        471.04        485.00         2.69 o                         
   3  10   2         29.24         28.39         0.96 o                         
   4  10   2        370.97        399.57         3.06 o                         
   5  10   2         24.49         26.15         0.72 o                         
   6  10   2          3.53          5.82         0.64 o                         
   7  10   2         38.83         34.00         0.92 o                         
   1  11   2          3.71          6.99         0.74 o                         
   2  11   2         32.36         36.60         0.86 o                         
   3  11   2        608.51        624.32         5.55 o                         
   4  11   2        156.54        163.57         2.17 o                         
   5  11   2        151.15        132.74         1.29 o                         
   0  12   2         99.47         88.80         1.67 o                         
   1  12   2         14.37         11.68         0.57 o                         
   2  12   2        105.12         77.11         1.32 o                         
   1   0   3       1767.15       1667.05        11.25 o                         
   3   0   3       6108.40       5999.20        71.51 o                         
   5   0   3       2311.55       2203.50        11.24 o                         
   7   0   3        426.36        425.22         5.02 o                         
   9   0   3        598.77        583.77         4.40 o                         
  11   0   3        506.00        520.64         2.97 o                         
   0   1   3       2592.63       2476.05        17.16 o                         
   1   1   3      13002.10      13441.67        84.61 o                         
   2   1   3       3348.79       3229.55        16.97 o                         
   3   1   3       2282.68       2360.29         9.43 o                         
   4   1   3       5258.87       5299.90        27.67 o                         
   5   1   3        430.30        388.74         2.45 o                         
   6   1   3        720.50        699.91         2.88 o                         
   7   1   3         57.30         63.86         0.77 o                         
   8   1   3         24.57         24.77         0.82 o                         
   9   1   3        437.20        448.38         2.73 o                         
  10   1   3        111.84        119.61         1.27 o                         
  11   1   3        121.00        124.66         1.01 o                         
  12   1   3        155.92        119.67         2.01 o                         
   1   2   3       3687.26       3527.80        24.95 o                         
   2   2   3       2956.92       2776.01        11.18 o                         
   3   2   3       1849.21       1777.04        11.28 o                         
   4   2   3        759.85        809.15         2.88 o                         
   5   2   3        185.85        177.79         1.37 o                         
   6   2   3        696.60        703.05         2.74 o                         
   7   2   3        915.54        924.38         3.95 o                         
   8   2   3         23.57         25.42         0.81 o                         
   9   2   3        205.54        220.09         1.46 o                         
  10   2   3         14.27         12.34         0.87 o                         
  11   2   3        183.46        183.94         2.18 o                         
  12   2   3        118.33         59.12         1.85 o                         
   0   3   3       4283.16       4067.81        34.12 o                         
   1   3   3       2336.34       2369.74        13.02 o                         
   2   3   3       1328.75       1265.78         8.32 o                         
   3   3   3       1172.16       1196.56         5.27 o                         
   4   3   3        130.36        133.99         0.99 o                         
   5   3   3        563.86        528.16         2.38 o                         
   6   3   3        937.35        924.23         3.63 o                         
   7   3   3         20.53         22.75         0.65 o                         
   8   3   3        517.67        513.38         2.09 o                         
   9   3   3         89.32         90.79         1.00 o                         
  10   3   3         37.56         40.58         0.91 o                         
  11   3   3         21.88         23.61         0.71 o                         
   1   4   3       6045.98       5965.11        33.96 o                         
   2   4   3        764.60        810.38         3.61 o                         
   3   4   3         81.26         89.42         1.56 o                         
   4   4   3          0.37          1.80         0.55 o                         
   5   4   3        271.01        267.29         2.04 o                         
   6   4   3        190.72        186.71         0.95 o                         
   7   4   3        929.75        957.46         3.54 o                         
   8   4   3        183.06        177.81         1.04 o                         
   9   4   3        355.62        362.26         2.14 o                         
  10   4   3         70.42         65.60         1.30 o                         
  11   4   3         29.60         26.70         0.90 o                         
   0   5   3       2124.85       2005.37         9.44 o                         
   1   5   3        382.51        341.50         2.02 o                         
   2   5   3         31.00         21.45         0.63 o                         
   3   5   3        543.09        497.53         2.96 o                         
   4   5   3        144.82        135.18         1.45 o                         
   5   5   3       1277.14       1258.12         5.53 o                         
   6   5   3        394.91        406.82         2.33 o                         
   7   5   3        246.86        236.41         1.27 o                         
   8   5   3        572.11        592.82         2.29 o                         
   9   5   3        412.14        424.72         2.69 o                         
  10   5   3        188.65        186.01         2.22 o                         
  11   5   3        153.20        127.39         2.20 o                         
   1   6   3        773.75        756.87         3.68 o                         
   2   6   3        695.27        699.75         2.81 o                         
   3   6   3        914.25        896.65         3.60 o                         
   4   6   3        200.36        193.14         0.95 o                         
   5   6   3        604.58        618.08         2.86 o                         
   6   6   3        772.80        817.49         3.22 o                         
   7   6   3        195.82        202.80         1.72 o                         
   8   6   3         64.08         70.42         1.05 o                         
   9   6   3        201.34        200.82         1.56 o                         
  10   6   3         34.00         33.33         0.78 o                         
   0   7   3        499.89        498.50         3.31 o                         
   1   7   3         58.75         64.73         0.73 o                         
   2   7   3        903.63        899.96         4.47 o                         
   3   7   3         20.98         23.42         0.73 o                         
   4   7   3        750.57        781.43         3.04 o                         
   5   7   3        247.32        236.92         1.28 o                         
   6   7   3         31.61         32.85         0.99 o                         
   7   7   3          8.47          9.24         0.89 o                         
   8   7   3          3.13          3.56         0.81 o                         
   9   7   3          2.80          3.07         0.82 o                         
   1   8   3        205.26        193.54         1.20 o                         
   2   8   3         39.93         40.16         0.86 o                         
   3   8   3        450.06        447.13         2.52 o                         
   4   8   3        169.13        165.58         1.19 o                         
   5   8   3        581.46        608.09         2.48 o                         
   6   8   3         52.29         57.22         1.00 o                         
   7   8   3         71.75         73.02         1.00 o                         
   8   8   3        404.44        395.27         3.90 o                         
   9   8   3        224.23        190.81         2.42 o                         
   0   9   3        368.20        358.83         2.32 o                         
   1   9   3        417.18        427.80         2.05 o                         
   2   9   3        157.80        174.29         1.47 o                         
   3   9   3         85.49         87.22         1.05 o                         
   4   9   3        385.61        395.10         2.18 o                         
   5   9   3        390.67        401.54         3.19 o                         
   6   9   3        118.19        117.55         1.19 o                         
   7   9   3          2.23          2.84         0.70 o                         
   8   9   3        170.20        131.33         1.39 o                         
   1  10   3        336.06        346.56         1.90 o                         
   2  10   3         12.97         11.42         0.90 o                         
   3  10   3         42.63         49.40         0.90 o                         
   4  10   3         86.64         86.57         1.12 o                         
   5  10   3        184.43        188.43         1.35 o                         
   6  10   3         38.62         39.12         0.81 o                         
   0  11   3        332.46        326.48         4.11 o                         
   1  11   3        126.86        129.38         1.01 o                         
   2  11   3        133.91        136.30         1.60 o                         
   3  11   3         21.65         23.07         0.72 o                         
   4  11   3         47.07         47.17         1.08 o                         
   5  11   3        158.48        129.21         1.54 o                         
   1  12   3        101.02         86.72         1.05 o                         
   0   0   4       1824.07       1698.80        15.71 o                         
   2   0   4        487.47        468.80         3.80 o                         
   4   0   4       1105.84       1154.35         7.73 o                         
   6   0   4       2263.73       2253.19        11.90 o                         
   8   0   4        370.45        370.41         4.04 o                         
  10   0   4        614.58        603.67         5.49 o                         
  12   0   4        181.75        125.97         2.78 o                         
   1   1   4       2267.93       2227.00         8.27 o                         
   2   1   4        293.48        295.67         1.99 o                         
   3   1   4       1715.97       1692.84         8.25 o                         
   4   1   4        919.07        953.29         4.08 o                         
   5   1   4       2583.33       2638.97        10.22 o                         
   6   1   4        144.61        150.08         1.14 o                         
   7   1   4       2533.83       2573.86         8.50 o                         
   8   1   4        703.84        724.73         2.93 o                         
   9   1   4        120.09        119.86         1.24 o                         
  10   1   4         30.97         33.57         0.97 o                         
  11   1   4         15.03         18.05         0.68 o                         
   0   2   4        151.63        173.83         2.16 o                         
   1   2   4        312.92        309.94         3.48 o                         
   2   2   4        919.98        874.98         5.13 o                         
   3   2   4        850.53        863.42         6.79 o                         
   4   2   4        470.24        432.53         2.67 o                         
   5   2   4         59.27         52.57         0.76 o                         
   6   2   4        771.82        791.17         4.69 o                         
   7   2   4        119.18        120.71         0.91 o                         
   8   2   4        174.26        178.17         1.18 o                         
   9   2   4        135.04        136.79         1.67 o                         
  10   2   4        144.44        148.04         1.19 o                         
  11   2   4         36.39         32.24         0.91 o                         
   1   3   4       1133.10       1092.33         6.35 o                         
   2   3   4        778.06        803.04         4.67 o                         
   3   3   4       8453.53       8534.66        37.68 o                         
   4   3   4        682.22        724.73         3.56 o                         
   5   3   4        647.96        638.64         3.69 o                         
   6   3   4         66.07         64.36         0.68 o                         
   7   3   4        242.71        237.99         2.57 o                         
   8   3   4        355.69        350.38         1.63 o                         
   9   3   4        751.57        764.06         4.93 o                         
  10   3   4         24.18         25.12         0.79 o                         
  11   3   4        887.07        867.46        19.13 o                         
   0   4   4       1706.33       1780.74         8.98 o                         
   1   4   4        917.75        952.48         5.10 o                         
   2   4   4        882.39        850.43         4.34 o                         
   3   4   4        669.54        712.20         3.50 o                         
   4   4   4       1005.69        949.94         4.79 o                         
   5   4   4        203.62        202.23         1.19 o                         
   6   4   4        142.10        156.45         0.93 o                         
   7   4   4         58.35         59.24         0.80 o                         
   8   4   4        213.44        209.83         1.33 o                         
   9   4   4         22.69         25.85         0.92 o                         
  10   4   4        479.75        485.67         4.98 o                         
  11   4   4         19.33         16.86         1.05 o                         
   1   5   4       2472.50       2519.81        11.66 o                         
   2   5   4        111.12         97.24         0.86 o                         
   3   5   4        452.82        435.90         2.38 o                         
   4   5   4        222.94        223.31         1.25 o                         
   5   5   4        167.64        168.40         0.94 o                         
   6   5   4        117.00        120.44         1.13 o                         
   7   5   4        361.78        368.64         1.82 o                         
   8   5   4         54.17         56.67         0.95 o                         
   9   5   4        902.51        916.26         6.44 o                         
  10   5   4        136.68        144.04         2.18 o                         
   0   6   4       2476.83       2440.25        11.73 o                         
   1   6   4        125.57        130.84         1.11 o                         
   2   6   4        684.06        699.14         4.07 o                         
   3   6   4         61.36         61.37         0.70 o                         
   4   6   4        212.73        226.04         1.24 o                         
   5   6   4         84.97         88.28         0.95 o                         
   6   6   4         93.17        105.53         0.95 o                         
   7   6   4        128.45        119.69         1.12 o                         
   8   6   4        154.67        170.12         1.24 o                         
   9   6   4         74.08         81.91         1.57 o                         
  10   6   4         38.14         31.74         0.87 o                         
   1   7   4       2599.28       2633.83         8.29 o                         
   2   7   4        113.06        116.07         0.91 o                         
   3   7   4        187.69        190.63         2.58 o                         
   4   7   4         62.91         62.35         0.85 o                         
   5   7   4        410.24        415.69         2.26 o                         
   6   7   4        127.35        121.92         1.17 o                         
   7   7   4       2045.64       2127.66         9.36 o                         
   8   7   4        133.80        135.37         1.15 o                         
   9   7   4         72.86         78.39         1.48 o                         
   0   8   4        189.36        195.77         1.81 o                         
   1   8   4        721.39        743.77         2.74 o                         
   2   8   4         13.48         16.71         0.84 o                         
   3   8   4        345.53        338.35         1.73 o                         
   4   8   4        281.00        280.05         1.56 o                         
   5   8   4         70.31         68.93         1.00 o                         
   6   8   4        157.68        164.19         1.30 o                         
   7   8   4        128.66        131.51         1.06 o                         
   8   8   4        126.95        118.69         2.79 o                         
   1   9   4        336.94        334.86         1.84 o                         
   2   9   4        118.32        118.11         1.20 o                         
   3   9   4        749.39        774.64         4.45 o                         
   4   9   4         28.63         29.72         0.93 o                         
   5   9   4        837.46        854.44         5.23 o                         
   6   9   4         70.87         81.21         1.35 o                         
   7   9   4         11.84         12.21         0.88 o                         
   0  10   4        505.25        497.81         4.46 o                         
   1  10   4         39.46         41.77         0.90 o                         
   2  10   4        115.56        126.76         1.11 o                         
   3  10   4         26.93         28.21         0.85 o                         
   4  10   4        570.07        590.96         6.44 o                         
   5  10   4        136.56        148.45         1.23 o                         
   6  10   4         51.56         46.43         0.81 o                         
   1  11   4         22.26         21.47         0.78 o                         
   2  11   4         35.48         29.73         0.79 o                         
   3  11   4        832.76        838.39         8.53 o                         
   4  11   4         15.27         12.62         0.69 o                         
   0  12   4        136.46        103.59         1.79 o                         
   1   0   5        549.47        516.10         4.12 o                         
   3   0   5       5039.89       4895.43        64.65 o                         
   5   0   5       4408.97       4511.74        27.14 o                         
   7   0   5        110.93        106.37         2.40 o                         
   9   0   5         90.66         78.30         1.65 o                         
  11   0   5        152.59        152.38         1.41 o                         
   0   1   5        171.40        155.60         1.70 o                         
   1   1   5       4024.11       4105.83        17.68 o                         
   2   1   5        946.82        902.33         5.06 o                         
   3   1   5        107.38        101.98         1.05 o                         
   4   1   5       2353.29       2194.04        11.35 o                         
   5   1   5       1910.21       1957.73         6.71 o                         
   6   1   5        428.86        431.41         3.61 o                         
   7   1   5        142.35        140.58         1.27 o                         
   8   1   5        286.44        277.74         1.92 o                         
   9   1   5        380.24        407.40         2.26 o                         
  10   1   5        451.90        469.82         1.81 o                         
  11   1   5         55.40         58.99         1.30 o                         
   1   2   5        444.77        412.92         3.20 o                         
   2   2   5       4973.36       5124.34        25.22 o                         
   3   2   5       1250.33       1244.33         7.65 o                         
   4   2   5        290.16        319.63         1.89 o                         
   5   2   5       1294.35       1323.51         5.50 o                         
   6   2   5        882.26        884.21         2.86 o                         
   7   2   5        616.21        609.49         2.69 o                         
   8   2   5        153.14        153.86         1.17 o                         
   9   2   5         59.02         68.04         0.92 o                         
  10   2   5        136.42        132.14         1.12 o                         
  11   2   5         79.84         79.35         1.40 o                         
   0   3   5       5789.73       5664.85        43.56 o                         
   1   3   5         97.62         91.32         1.75 o                         
   2   3   5       1456.85       1457.44         4.85 o                         
   3   3   5        813.39        803.07         4.97 o                         
   4   3   5         32.57         40.72         0.72 o                         
   5   3   5       1083.40       1151.96         3.80 o                         
   6   3   5        688.71        708.38         2.36 o                         
   7   3   5         18.14         13.80         0.68 o                         
   8   3   5        828.69        868.42         5.64 o                         
   9   3   5         32.14         30.27         0.83 o                         
  10   3   5         78.98         77.87         1.26 o                         
  11   3   5         15.25         17.75         0.82 o                         
   1   4   5       2151.42       2037.60        10.97 o                         
   2   4   5        248.87        277.66         1.68 o                         
   3   4   5        218.10        213.92         1.09 o                         
   4   4   5        302.00        327.59         2.10 o                         
   5   4   5         39.59         46.47         0.99 o                         
   6   4   5         34.95         33.41         0.72 o                         
   7   4   5        654.51        649.22         2.78 o                         
   8   4   5         83.44         86.76         1.00 o                         
   9   4   5        439.03        441.24         2.66 o                         
  10   4   5         42.82         45.07         0.80 o                         
  11   4   5         42.30         35.79         0.95 o                         
   0   5   5       4661.01       4817.30        36.09 o                         
   1   5   5       1966.84       2048.72        13.58 o                         
   2   5   5       1252.14       1295.99         6.10 o                         
   3   5   5       1132.06       1192.16         4.11 o                         
   4   5   5        103.19        111.89         1.21 o                         
   5   5   5       1815.66       1776.08         6.56 o                         
   6   5   5        180.97        193.16         1.62 o                         
   7   5   5          0.50          1.77         0.73 o                         
   8   5   5        265.69        284.03         2.34 o                         
   9   5   5        202.70        215.87         2.52 o                         
  10   5   5         82.99         73.20         1.14 o                         
   1   6   5        411.15        401.04         3.25 o                         
   2   6   5        846.09        851.22         2.43 o                         
   3   6   5        735.06        757.61         2.39 o                         
   4   6   5         27.53         27.96         0.70 o                         
   5   6   5         84.21         98.36         0.92 o                         
   6   6   5         22.24         29.60         0.82 o                         
   7   6   5        180.99        177.87         1.74 o                         
   8   6   5        144.54        144.53         1.20 o                         
   9   6   5        111.45        110.87         2.63 o                         
  10   6   5          3.54          2.82         0.56 o                         
   0   7   5         87.78         85.83         1.39 o                         
   1   7   5        146.13        142.55         1.18 o                         
   2   7   5        492.66        491.58         1.61 o                         
   3   7   5         18.64         14.46         0.69 o                         
   4   7   5        916.79        894.19         3.38 o                         
   5   7   5          0.80          1.63         0.83 o                         
   6   7   5        373.36        376.14         3.40 o                         
   7   7   5        177.40        173.77         1.30 o                         
   8   7   5         49.72         49.42         0.86 o                         
   9   7   5         16.95         17.54         1.06 o                         
   1   8   5        144.33        141.15         1.16 o                         
   2   8   5        158.07        157.62         1.13 o                         
   3   8   5        707.35        744.98         4.15 o                         
   4   8   5         83.10         89.01         1.16 o                         
   5   8   5        240.62        262.57         1.57 o                         
   6   8   5        164.73        168.25         1.22 o                         
   7   8   5         28.30         27.99         0.79 o                         
   8   8   5         86.18         85.47         2.49 o                         
   0   9   5        397.14        378.13         3.92 o                         
   1   9   5        385.97        408.22         2.53 o                         
   2   9   5        164.05        180.97         1.24 o                         
   3   9   5         37.57         34.68         0.91 o                         
   4   9   5        463.27        470.33         2.22 o                         
   5   9   5        212.92        228.04         2.05 o                         
   6   9   5        129.99        134.12         1.75 o                         
   7   9   5         16.05         16.14         0.80 o                         
   1  10   5        322.20        342.08         1.84 o                         
   2  10   5        133.86        133.56         1.07 o                         
   3  10   5         27.55         29.85         0.79 o                         
   4  10   5         33.83         34.32         0.73 o                         
   5  10   5         61.01         53.53         1.42 o                         
   6  10   5          6.19          5.27         0.61 o                         
   0  11   5         98.83         99.45         2.11 o                         
   1  11   5         50.91         53.94         1.14 o                         
   2  11   5        108.45        105.90         3.43 o                         
   3  11   5         12.71         14.80         0.64 o                         
   4  11   5         70.61         55.91         1.51 o                         
   0   0   6      10188.68      10492.98        91.85 o                         
   2   0   6         96.98         81.75         2.50 o                         
   4   0   6        293.79        302.35         2.73 o                         
   6   0   6        721.71        757.08         3.22 o                         
   8   0   6        948.38       1008.43         4.35 o                         
  10   0   6         56.18         62.28         1.10 o                         
   1   1   6       1953.54       1861.66         7.19 o                         
   2   1   6        526.71        491.80         2.95 o                         
   3   1   6         73.86         78.39         0.66 o                         
   4   1   6        273.34        276.76         1.68 o                         
   5   1   6       1400.41       1391.08         5.99 o                         
   6   1   6         27.21         30.23         0.66 o                         
   7   1   6        999.59       1031.68         3.96 o                         
   8   1   6         76.80         82.09         1.66 o                         
   9   1   6        124.10        129.68         1.11 o                         
  10   1   6         55.91         61.48         0.77 o                         
  11   1   6         36.35         35.87         1.17 o                         
   0   2   6        203.53        184.68         2.03 o                         
   1   2   6        457.69        435.40         2.83 o                         
   2   2   6       1103.67       1052.70         4.04 o                         
   3   2   6        308.28        335.28         1.63 o                         
   4   2   6        760.76        746.50         2.73 o                         
   5   2   6        807.86        818.76         3.06 o                         
   6   2   6        265.76        278.10         2.03 o                         
   7   2   6         16.88         15.79         0.80 o                         
   8   2   6        113.44        117.82         1.15 o                         
   9   2   6        134.52        131.68         1.50 o                         
  10   2   6        345.42        356.28         2.41 o                         
  11   2   6         44.95         37.30         0.89 o                         
   1   3   6        372.38        372.75         2.10 o                         
   2   3   6        344.30        370.50         1.40 o                         
   3   3   6       3585.49       3464.18        12.53 o                         
   4   3   6         21.33         22.61         0.65 o                         
   5   3   6       1082.82       1082.20         2.94 o                         
   6   3   6        248.37        250.57         1.74 o                         
   7   3   6          1.75          6.85         0.71 o                         
   8   3   6         10.36          8.22         0.79 o                         
   9   3   6        411.85        437.39         2.91 o                         
  10   3   6         76.33         84.65         0.85 o                         
  11   3   6        336.90        266.42         6.04 o                         
   0   4   6        168.46        175.31         3.85 o                         
   1   4   6        266.38        267.21         1.87 o                         
   2   4   6        613.44        605.43         3.91 o                         
   3   4   6         18.61         20.90         0.67 o                         
   4   4   6       1188.43       1217.74         3.70 o                         
   5   4   6          1.54          2.82         0.63 o                         
   6   4   6        132.37        137.34         1.14 o                         
   7   4   6          1.37          2.89         0.66 o                         
   8   4   6         96.80         99.00         1.57 o                         
   9   4   6          3.50          3.31         0.74 o                         
  10   4   6        596.88        612.75         5.46 o                         
   1   5   6       1417.56       1421.02         8.98 o                         
   2   5   6        801.70        810.37         3.95 o                         
   3   5   6       1256.01       1257.19         3.16 o                         
   4   5   6          5.19          5.86         0.58 o                         
   5   5   6        127.04        142.17         1.22 o                         
   6   5   6        128.29        132.46         1.71 o                         
   7   5   6         40.63         45.10         0.83 o                         
   8   5   6        160.93        169.64         2.94 o                         
   9   5   6        158.24        157.32         1.24 o                         
  10   5   6         21.47         18.41         0.69 o                         
   0   6   6        704.08        737.40         3.51 o                         
   1   6   6         14.35         19.17         0.68 o                         
   2   6   6        285.75        297.55         2.34 o                         
   3   6   6        244.79        248.71         1.60 o                         
   4   6   6        107.36        117.30         1.10 o                         
   5   6   6        133.01        135.31         1.25 o                         
   6   6   6       1267.37       1289.76         6.30 o                         
   7   6   6         37.03         35.22         0.89 o                         
   8   6   6        410.63        424.13         3.83 o                         
   9   6   6         47.51         45.33         1.92 o                         
   1   7   6        843.48        877.47         3.66 o                         
   2   7   6         19.18         15.55         0.70 o                         
   3   7   6         48.69         51.17         0.78 o                         
   4   7   6          1.06          2.56         0.73 o                         
   5   7   6        102.37         98.49         1.13 o                         
   6   7   6         36.14         33.38         1.02 o                         
   7   7   6        993.50       1001.93         8.27 o                         
   8   7   6         41.75         42.22         1.00 o                         
   9   7   6         20.70         21.04         0.81 o                         
   0   8   6        889.27        919.31         5.41 o                         
   1   8   6         57.29         62.34         1.22 o                         
   2   8   6        197.48        217.68         1.66 o                         
   3   8   6          5.10          4.83         0.82 o                         
   4   8   6        151.72        169.70         1.83 o                         
   5   8   6        142.13        154.26         2.01 o                         
   6   8   6        395.15        406.27         2.90 o                         
   7   8   6         43.80         44.89         0.81 o                         
   8   8   6         55.81         51.00         1.15 o                         
   1   9   6          7.19         10.63         0.97 o                         
   2   9   6        145.62        143.45         1.36 o                         
   3   9   6        382.84        401.69         2.41 o                         
   4   9   6          2.86          2.88         0.77 o                         
   5   9   6        207.45        209.68         2.03 o                         
   6   9   6         47.46         51.41         1.32 o                         
   7   9   6         72.67         63.32         2.66 o                         
   0  10   6         60.35         58.20         1.84 o                         
   1  10   6         46.23         52.44         0.91 o                         
   2  10   6        349.73        359.93         2.55 o                         
   3  10   6         75.21         81.80         0.89 o                         
   4  10   6        573.72        587.18         7.55 o                         
   5  10   6         23.25         21.45         0.70 o                         
   1  11   6         51.18         53.95         1.00 o                         
   2  11   6         51.32         41.81         1.07 o                         
   3  11   6        340.38        253.08         5.64 o                         
   1   0   7        991.91        987.40         4.89 o                         
   3   0   7       1365.68       1343.83         7.17 o                         
   5   0   7        341.18        349.39         2.44 o                         
   7   0   7         99.05        102.04         1.27 o                         
   9   0   7        705.78        745.62         4.77 o                         
  11   0   7        290.65        240.52         3.31 o                         
   0   1   7       1085.25       1048.36         6.17 o                         
   1   1   7        470.85        473.09         2.08 o                         
   2   1   7        828.90        798.82         2.33 o                         
   3   1   7         31.25         37.23         0.57 o                         
   4   1   7       1294.08       1305.31         4.02 o                         
   5   1   7        282.30        276.66         1.06 o                         
   6   1   7        289.82        284.85         2.44 o                         
   7   1   7         34.74         34.66         0.78 o                         
   8   1   7        103.75        107.09         1.07 o                         
   9   1   7        285.43        291.97         1.39 o                         
  10   1   7        286.49        306.21         2.23 o                         
  11   1   7         66.26         53.89         1.24 o                         
   1   2   7       1028.08        985.83         3.38 o                         
   2   2   7       1064.49       1087.63         4.62 o                         
   3   2   7        492.26        456.67         2.65 o                         
   4   2   7       1373.58       1418.21         4.11 o                         
   5   2   7        332.77        323.76         1.57 o                         
   6   2   7        463.89        455.22         1.69 o                         
   7   2   7        553.56        601.56         2.20 o                         
   8   2   7        509.58        550.59         4.10 o                         
   9   2   7        192.36        200.40         1.17 o                         
  10   2   7         37.21         40.92         0.86 o                         
  11   2   7         69.10         57.25         1.41 o                         
   0   3   7       1938.67       1896.96        17.37 o                         
   1   3   7         25.39         29.98         0.63 o                         
   2   3   7        619.42        583.08         2.48 o                         
   3   3   7         28.43         39.38         0.76 o                         
   4   3   7        232.19        249.92         2.24 o                         
   5   3   7        508.07        514.16         1.80 o                         
   6   3   7        824.27        830.89         3.12 o                         
   7   3   7         93.81         80.73         0.93 o                         
   8   3   7        456.64        464.12         2.49 o                         
   9   3   7         10.43         10.58         0.69 o                         
  10   3   7         26.20         24.42         0.65 o                         
   1   4   7        976.45        981.81         5.36 o                         
   2   4   7       1443.56       1486.87         7.06 o                         
   3   4   7         99.88        113.13         1.47 o                         
   4   4   7         44.74         51.79         0.73 o                         
   5   4   7        522.51        543.54         2.61 o                         
   6   4   7        173.48        188.04         1.12 o                         
   7   4   7        540.75        578.39         2.14 o                         
   8   4   7         27.10         29.18         0.89 o                         
   9   4   7         76.59         86.04         1.27 o                         
  10   4   7         44.37         41.15         1.32 o                         
   0   5   7        294.18        303.99         2.40 o                         
   1   5   7        241.82        236.31         1.14 o                         
   2   5   7        674.00        662.55         3.05 o                         
   3   5   7        465.22        470.14         1.68 o                         
   4   5   7        774.59        807.63         3.76 o                         
   5   5   7        459.86        484.02         3.43 o                         
   6   5   7        417.92        418.44         3.27 o                         
   7   5   7         53.24         60.83         0.96 o                         
   8   5   7        139.68        141.57         1.25 o                         
   9   5   7         96.97        106.28         1.31 o                         
  10   5   7         52.42         40.76         1.27 o                         
   1   6   7        100.47         99.65         1.49 o                         
   2   6   7        515.90        505.16         2.12 o                         
   3   6   7        572.06        580.40         2.33 o                         
   4   6   7        171.38        190.21         1.06 o                         
   5   6   7        391.87        394.44         2.44 o                         
   6   6   7        131.22        129.29         1.17 o                         
   7   6   7        192.37        193.54         1.87 o                         
   8   6   7        196.21        215.94         2.21 o                         
   9   6   7         34.45         33.47         1.14 o                         
   0   7   7          5.15          7.64         1.09 o                         
   1   7   7         34.06         33.62         0.84 o                         
   2   7   7        851.63        909.59         2.75 o                         
   3   7   7         91.71         78.53         0.94 o                         
   4   7   7        684.92        729.07         3.10 o                         
   5   7   7         52.55         60.89         1.09 o                         
   6   7   7        106.88        107.74         1.37 o                         
   7   7   7          7.47         10.07         0.94 o                         
   8   7   7         11.33         10.99         0.81 o                         
   1   8   7         93.16         99.91         1.06 o                         
   2   8   7        511.36        546.33         3.18 o                         
   3   8   7        416.82        425.05         2.52 o                         
   4   8   7         34.40         37.75         0.98 o                         
   5   8   7        164.54        164.22         1.25 o                         
   6   8   7        191.94        210.10         1.94 o                         
   7   8   7         18.67         20.51         0.80 o                         
   0   9   7        589.69        619.11         4.33 o                         
   1   9   7        292.11        292.92         1.90 o                         
   2   9   7        133.55        137.71         1.15 o                         
   3   9   7          8.48          9.42         0.79 o                         
   4   9   7         47.48         58.57         0.86 o                         
   5   9   7        101.99        111.63         1.75 o                         
   6   9   7        174.18        163.60         3.04 o                         
   1  10   7        222.49        226.97         1.92 o                         
   2  10   7         42.60         44.08         1.18 o                         
   3  10   7         39.43         39.41         0.75 o                         
   4  10   7         45.58         39.39         0.98 o                         
   5  10   7         25.42         18.90         1.14 o                         
   0  11   7        554.37        455.01        19.01 o                         
   1  11   7         61.68         49.93         1.55 o                         
   2  11   7        124.17         99.10         1.75 o                         
   0   0   8       8967.27       9396.72        85.96 o                         
   2   0   8         95.52         85.26         1.23 o                         
   4   0   8        430.30        423.60         6.13 o                         
   6   0   8       1455.41       1472.02         8.58 o                         
   8   0   8       1138.09       1203.63         8.71 o                         
  10   0   8          4.02          8.50         0.80 o                         
   1   1   8       2300.42       2257.79         8.04 o                         
   2   1   8        275.64        271.12         1.60 o                         
   3   1   8         19.69         20.49         0.57 o                         
   4   1   8        110.30        110.42         0.72 o                         
   5   1   8         55.14         62.50         0.71 o                         
   6   1   8        778.16        805.88         2.95 o                         
   7   1   8        481.71        508.29         2.99 o                         
   8   1   8         30.80         35.97         0.85 o                         
   9   1   8        308.48        315.25         1.76 o                         
  10   1   8         70.96         70.05         0.86 o                         
   0   2   8        216.84        201.87         2.42 o                         
   1   2   8        282.09        275.51         2.66 o                         
   2   2   8       1814.27       1805.80         5.29 o                         
   3   2   8        966.71       1000.74         2.89 o                         
   4   2   8        822.96        847.23         3.55 o                         
   5   2   8          0.49          4.86         0.60 o                         
   6   2   8        594.89        623.95         3.00 o                         
   7   2   8         19.26         22.09         0.78 o                         
   8   2   8         55.43         64.91         0.85 o                         
   9   2   8         24.39         25.92         0.74 o                         
  10   2   8        284.97        270.70         6.42 o                         
   1   3   8         95.31        104.53         0.95 o                         
   2   3   8        983.79       1018.18         3.92 o                         
   3   3   8       1221.37       1215.99         3.58 o                         
   4   3   8         16.96         18.29         0.62 o                         
   5   3   8        112.35        114.40         0.90 o                         
   6   3   8        440.88        448.03         2.40 o                         
   7   3   8         50.62         49.63         0.90 o                         
   8   3   8         32.31         24.67         0.84 o                         
   9   3   8        105.63        113.90         0.89 o                         
  10   3   8         14.17         12.26         0.59 o                         
   0   4   8        298.54        284.58        10.22 o                         
   1   4   8         99.36         99.12         0.76 o                         
   2   4   8        809.21        831.46         4.34 o                         
   3   4   8         19.21         19.33         0.67 o                         
   4   4   8       4739.10       4926.50        14.56 o                         
   5   4   8        128.65        127.03         0.91 o                         
   6   4   8        108.72        117.78         1.18 o                         
   7   4   8          7.44          8.08         0.85 o                         
   8   4   8         55.89         64.79         1.04 o                         
   9   4   8         11.37         11.80         0.58 o                         
  10   4   8        248.59        219.07         3.73 o                         
   1   5   8         92.55        104.07         0.86 o                         
   2   5   8          2.65          5.80         0.68 o                         
   3   5   8         87.12         90.93         0.86 o                         
   4   5   8        128.46        126.09         1.02 o                         
   5   5   8        594.44        617.15         2.28 o                         
   6   5   8         30.32         28.86         0.91 o                         
   7   5   8        212.62        219.80         1.78 o                         
   8   5   8         11.38         12.09         0.72 o                         
   9   5   8         49.71         49.72         0.79 o                         
   0   6   8       1365.39       1380.27        14.60 o                         
   1   6   8        785.29        806.37         4.32 o                         
   2   6   8        644.41        675.88         3.50 o                         
   3   6   8        443.78        447.97         2.51 o                         
   4   6   8         75.16         84.48         1.15 o                         
   5   6   8         32.56         32.01         0.88 o                         
   6   6   8        609.09        627.02         2.35 o                         
   7   6   8         18.91         20.72         0.92 o                         
   8   6   8        167.61        169.21         2.10 o                         
   9   6   8         28.89         24.71         0.77 o                         
   1   7   8        491.32        507.31         2.95 o                         
   2   7   8         21.84         24.82         0.85 o                         
   3   7   8         96.33        114.67         1.06 o                         
   4   7   8          6.37          7.55         0.86 o                         
   5   7   8        158.20        166.72         1.22 o                         
   6   7   8         18.49         19.40         0.78 o                         
   7   7   8        371.10        370.20         2.94 o                         
   8   7   8         18.87         17.56         0.63 o                         
   0   8   8       1114.09       1151.24         9.23 o                         
   1   8   8         24.32         28.24         0.87 o                         
   2   8   8         83.74         86.46         0.97 o                         
   3   8   8         38.72         30.79         0.82 o                         
   4   8   8         55.78         60.10         1.08 o                         
   5   8   8          7.60          9.62         0.68 o                         
   6   8   8        194.91        193.72         2.50 o                         
   7   8   8         19.63         17.14         0.56 o                         
   1   9   8        217.24        221.07         1.77 o                         
   2   9   8         20.23         20.77         0.80 o                         
   3   9   8        140.20        158.48         1.29 o                         
   4   9   8         11.28         11.85         0.69 o                         
   5   9   8         85.64         82.87         1.40 o                         
   6   9   8         29.16         25.27         0.88 o                         
   0  10   8         43.34         48.23         1.83 o                         
   1  10   8         68.56         65.26         1.08 o                         
   2  10   8        283.05        267.09         2.98 o                         
   3  10   8         12.92         10.89         0.58 o                         
   4  10   8        230.66        204.39         2.77 o                         
   1   0   9        510.25        486.54         6.95 o                         
   3   0   9        495.43        507.69         3.53 o                         
   5   0   9        123.27        127.15         2.17 o                         
   7   0   9        107.38        104.32         1.84 o                         
   9   0   9        613.75        657.13         7.16 o                         
   0   1   9        605.08        607.92         9.34 o                         
   1   1   9        440.55        459.84         1.77 o                         
   2   1   9       1193.06       1200.86         3.86 o                         
   3   1   9         42.99         45.46         0.64 o                         
   4   1   9        315.11        333.15         1.49 o                         
   5   1   9         68.77         63.62         0.72 o                         
   6   1   9         64.06         69.20         0.78 o                         
   7   1   9         11.34         15.73         0.72 o                         
   8   1   9        105.75        116.44         0.91 o                         
   9   1   9        119.59        133.38         2.02 o                         
  10   1   9        176.15        157.59         4.36 o                         
   1   2   9       1102.35       1121.51         4.15 o                         
   2   2   9        123.67        126.12         1.73 o                         
   3   2   9        353.63        370.48         2.70 o                         
   4   2   9       1045.44       1022.23         4.65 o                         
   5   2   9        159.69        164.23         0.97 o                         
   6   2   9        168.37        166.81         0.98 o                         
   7   2   9        440.14        462.74         2.21 o                         
   8   2   9        339.87        342.78         3.88 o                         
   9   2   9         97.17         97.70         1.00 o                         
  10   2   9         16.86         17.32         0.62 o                         
   0   3   9        316.82        312.06         3.74 o                         
   1   3   9         34.33         37.53         0.77 o                         
   2   3   9        343.47        352.29         2.17 o                         
   3   3   9         26.88         25.14         0.68 o                         
   4   3   9        145.25        149.84         2.17 o                         
   5   3   9        230.67        237.07         1.15 o                         
   6   3   9        473.93        513.02         2.24 o                         
   7   3   9        163.58        176.48         1.31 o                         
   8   3   9        190.25        212.46         1.85 o                         
   9   3   9         44.62         47.65         0.80 o                         
   1   4   9        416.67        439.59         1.90 o                         
   2   4   9        993.89        963.44         4.37 o                         
   3   4   9        227.06        237.26         4.64 o                         
   4   4   9          2.72          3.51         0.68 o                         
   5   4   9        773.89        776.39         3.12 o                         
   6   4   9        223.05        219.93         1.72 o                         
   7   4   9        433.87        453.26         2.99 o                         
   8   4   9         26.66         36.11         0.85 o                         
   9   4   9         37.32         37.95         0.77 o                         
   0   5   9         32.83         37.47         1.08 o                         
   1   5   9         99.16         90.88         0.93 o                         
   2   5   9         16.60         23.32         0.76 o                         
   3   5   9        256.01        263.18         1.40 o                         
   4   5   9        668.94        671.03         2.56 o                         
   5   5   9        274.31        285.27         2.58 o                         
   6   5   9        413.28        435.83         1.96 o                         
   7   5   9        115.33        119.19         1.09 o                         
   8   5   9        115.36        122.22         1.35 o                         
   9   5   9         94.77         86.10         1.84 o                         
   1   6   9        155.98        167.37         1.78 o                         
   2   6   9        137.45        138.27         1.12 o                         
   3   6   9        650.46        692.22         2.98 o                         
   4   6   9        229.95        224.61         2.08 o                         
   5   6   9        424.05        444.73         2.43 o                         
   6   6   9        117.36        124.25         1.32 o                         
   7   6   9         27.99         31.83         0.82 o                         
   8   6   9        192.62        174.57         3.25 o                         
   0   7   9        159.44        162.83         3.20 o                         
   1   7   9         10.66         15.58         0.88 o                         
   2   7   9        296.56        307.50         1.61 o                         
   3   7   9        161.19        173.26         1.17 o                         
   4   7   9        349.82        361.79         3.32 o                         
   5   7   9        112.60        114.72         0.98 o                         
   6   7   9        126.49        140.10         1.51 o                         
   7   7   9         68.66         69.15         0.90 o                         
   1   8   9         77.27         80.58         0.97 o                         
   2   8   9        327.80        334.83         4.11 o                         
   3   8   9        186.81        208.37         1.67 o                         
   4   8   9         25.51         33.66         0.85 o                         
   5   8   9         96.81        113.11         1.01 o                         
   6   8   9        192.51        181.09         4.74 o                         
   0   9   9        762.61        820.96         8.04 o                         
   1   9   9        123.29        133.99         1.83 o                         
   2   9   9        120.47        119.56         1.59 o                         
   3   9   9         46.44         48.14         1.00 o                         
   4   9   9         28.32         27.43         0.72 o                         
   5   9   9         88.99         78.83         2.23 o                         
   1  10   9        217.68        195.41         7.21 o                         
   2  10   9         14.60         15.05         0.68 o                         
   0   0  10       3483.01       3560.89        16.31 o                         
   2   0  10        245.75        258.05         2.10 o                         
   4   0  10         47.78         41.22         0.96 o                         
   6   0  10        590.18        602.72         3.19 o                         
   8   0  10        862.33        896.94         8.26 o                         
   1   1  10       1137.99       1131.18         3.03 o                         
   2   1  10        180.31        177.18         1.56 o                         
   3   1  10        310.35        314.39         1.19 o                         
   4   1  10         88.48         95.05         0.82 o                         
   5   1  10         93.05        100.99         0.90 o                         
   6   1  10         24.85         25.13         0.72 o                         
   7   1  10        445.83        464.01         2.40 o                         
   8   1  10         47.94         50.81         0.76 o                         
   9   1  10         14.33         16.73         0.63 o                         
   0   2  10        144.59        151.74         2.03 o                         
   1   2  10        201.32        198.86         1.78 o                         
   2   2  10       1025.32       1081.45         3.49 o                         
   3   2  10        332.60        321.73         1.32 o                         
   4   2  10        263.39        261.44         1.14 o                         
   5   2  10        503.39        514.23         3.09 o                         
   6   2  10        144.12        146.02         1.05 o                         
   7   2  10         35.63         37.82         0.79 o                         
   8   2  10        132.90        140.19         1.32 o                         
   9   2  10         80.07         81.57         1.37 o                         
   1   3  10         74.95         75.34         0.96 o                         
   2   3  10        306.14        295.45         1.25 o                         
   3   3  10       1166.16       1219.51         3.65 o                         
   4   3  10         14.08         16.16         0.67 o                         
   5   3  10        679.45        698.55         3.16 o                         
   6   3  10          0.89          2.38         0.75 o                         
   7   3  10         44.61         51.27         0.84 o                         
   8   3  10          8.24          8.74         0.68 o                         
   9   3  10         62.57         62.43         0.83 o                         
   0   4  10        237.14        223.31         1.59 o                         
   1   4  10         99.32        106.76         0.90 o                         
   2   4  10        344.16        333.62         1.41 o                         
   3   4  10         14.32         16.69         0.74 o                         
   4   4  10       1410.02       1414.37         6.72 o                         
   5   4  10          0.01          1.35         0.81 o                         
   6   4  10          7.01         11.36         0.79 o                         
   7   4  10          1.21          1.81         0.73 o                         
   8   4  10         52.28         53.46         0.74 o                         
   1   5  10        113.35        128.78         1.05 o                         
   2   5  10        500.54        499.32         3.23 o                         
   3   5  10        548.47        565.27         2.44 o                         
   4   5  10          1.04          2.51         0.84 o                         
   5   5  10        211.60        217.99         1.34 o                         
   6   5  10         52.24         53.96         0.85 o                         
   7   5  10         23.70         29.79         0.70 o                         
   8   5  10         53.01         51.22         1.81 o                         
   0   6  10        668.78        674.37         5.59 o                         
   1   6  10         27.86         27.89         1.14 o                         
   2   6  10         87.51         92.11         1.12 o                         
   3   6  10          0.43          1.28         0.85 o                         
   4   6  10         31.53         33.24         0.87 o                         
   5   6  10         42.45         44.16         0.93 o                         
   6   6  10        826.54        863.43         6.79 o                         
   7   6  10         71.12         67.04         0.94 o                         
   1   7  10        520.62        529.14         2.86 o                         
   2   7  10         38.06         40.63         0.84 o                         
   3   7  10          0.68          4.04         0.74 o                         
   4   7  10          1.26          1.50         0.72 o                         
   5   7  10         12.17         14.46         0.76 o                         
   6   7  10         75.08         74.84         1.15 o                         
   0   8  10        843.12        856.67         6.54 o                         
   1   8  10         59.78         61.46         1.11 o                         
   2   8  10         60.52         64.35         0.96 o                         
   3   8  10          8.78         10.36         0.71 o                         
   4   8  10         54.80         59.89         0.79 o                         
   5   8  10         63.39         58.29         1.22 o                         
   1   9  10        121.94        126.21         1.82 o                         
   2   9  10         73.38         68.27         2.32 o                         
   3   9  10        105.75        101.12         1.73 o                         
   4   9  10          9.13          6.05         1.21 o                         
   1   0  11        236.25        244.88         4.86 o                         
   3   0  11       1208.21       1237.31         8.07 o                         
   5   0  11        870.91        897.62         6.09 o                         
   7   0  11         33.61         43.61         1.52 o                         
   9   0  11         90.39         85.91         1.97 o                         
   0   1  11        257.12        262.41         4.32 o                         
   1   1  11        296.64        307.53         2.45 o                         
   2   1  11        133.04        142.48         0.95 o                         
   3   1  11         53.13         51.61         0.77 o                         
   4   1  11        271.20        279.26         2.42 o                         
   5   1  11        320.41        331.42         3.14 o                         
   6   1  11         83.00         89.60         0.95 o                         
   7   1  11         15.57         19.48         0.72 o                         
   8   1  11        187.22        193.65         1.48 o                         
   9   1  11        159.61        132.82         3.29 o                         
   1   2  11        187.76        195.28         1.25 o                         
   2   2  11        478.69        471.25         3.05 o                         
   3   2  11        400.31        403.65         2.19 o                         
   4   2  11         22.59         19.42         0.71 o                         
   5   2  11        384.22        386.35         1.73 o                         
   6   2  11         79.53         85.29         1.32 o                         
   7   2  11        249.69        248.61         1.80 o                         
   8   2  11        151.13        155.00         2.00 o                         
   9   2  11         75.80         59.79         1.30 o                         
   0   3  11        866.76        894.13         7.10 o                         
   1   3  11         61.54         59.06         0.77 o                         
   2   3  11        260.04        263.60         1.75 o                         
   3   3  11         48.61         52.13         0.84 o                         
   4   3  11         44.85         50.79         1.01 o                         
   5   3  11        169.97        174.63         1.75 o                         
   6   3  11        291.72        313.41         2.06 o                         
   7   3  11          8.96          8.55         0.66 o                         
   8   3  11        165.65        161.40         2.44 o                         
   1   4  11        491.87        494.61         3.13 o                         
   2   4  11         31.45         29.09         0.90 o                         
   3   4  11         62.08         65.34         1.79 o                         
   4   4  11        147.13        135.01         1.11 o                         
   5   4  11        114.76        121.16         1.03 o                         
   6   4  11          2.49          3.90         0.73 o                         
   7   4  11        220.25        236.61         3.02 o                         
   8   4  11         54.09         44.51         1.46 o                         
   0   5  11        813.17        830.93         5.31 o                         
   1   5  11        301.52        302.32         3.90 o                         
   2   5  11        312.01        319.51         1.75 o                         
   3   5  11        161.22        162.86         2.19 o                         
   4   5  11         81.05         83.92         0.94 o                         
   5   5  11        473.53        482.12         4.59 o                         
   6   5  11         77.73         78.99         0.90 o                         
   7   5  11          4.85          4.37         0.56 o                         
   1   6  11         86.86         99.07         1.68 o                         
   2   6  11         88.01         90.84         1.36 o                         
   3   6  11        297.82        307.53         2.58 o                         
   4   6  11          2.11          3.73         0.73 o                         
   5   6  11        222.18        225.76         1.64 o                         
   6   6  11         20.98         28.15         0.85 o                         
   7   6  11        160.12        143.45         3.78 o                         
   0   7  11         42.07         52.73         2.35 o                         
   1   7  11         17.29         21.13         0.76 o                         
   2   7  11        186.72        191.12         1.16 o                         
   3   7  11          8.11          7.45         0.68 o                         
   4   7  11        139.13        146.01         3.48 o                         
   5   7  11          6.64          6.72         0.58 o                         
   6   7  11         65.40         52.57         1.42 o                         
   1   8  11        327.61        341.65         2.36 o                         
   2   8  11        157.94        156.96         2.32 o                         
   3   8  11        169.81        160.53         1.51 o                         
   4   8  11         47.45         41.74         0.76 o                         
   0   9  11          5.32          6.84         0.93 o                         
   1   9  11        149.41        120.59         2.23 o                         
   2   9  11         30.41         25.50         1.13 o                         
   0   0  12       1632.77       1622.61         8.44 o                         
   2   0  12         66.05         69.06         1.05 o                         
   4   0  12        156.04        154.45         1.43 o                         
   6   0  12        168.77        192.47         1.63 o                         
   8   0  12         36.98         32.95         0.93 o                         
   1   1  12        265.44        277.63         1.31 o                         
   2   1  12         17.87         18.68         0.78 o                         
   3   1  12        102.38        109.05         1.49 o                         
   4   1  12         42.45         43.10         0.77 o                         
   5   1  12        558.37        571.21         3.04 o                         
   6   1  12          4.02          4.02         0.72 o                         
   7   1  12        442.78        460.78         3.43 o                         
   8   1  12         84.31         76.55         1.97 o                         
   0   2  12          5.80          7.34         0.94 o                         
   1   2  12         10.18         11.17         0.73 o                         
   2   2  12        116.60        119.67         0.97 o                         
   3   2  12         48.59         43.89         0.82 o                         
   4   2  12        207.70        211.52         1.18 o                         
   5   2  12         14.37         12.57         0.77 o                         
   6   2  12        226.56        225.56         1.25 o                         
   7   2  12          4.19          3.63         0.55 o                         
   8   2  12         19.39         18.66         0.62 o                         
   1   3  12        226.79        228.99         2.14 o                         
   2   3  12         56.98         52.97         0.83 o                         
   3   3  12       1374.25       1405.40         5.40 o                         
   4   3  12        203.13        198.91         1.35 o                         
   5   3  12        195.82        214.21         1.37 o                         
   6   3  12         38.99         40.13         0.77 o                         
   7   3  12         27.04         29.92         0.72 o                         
   0   4  12         39.39         41.20         1.26 o                         
   1   4  12         44.44         44.83         0.81 o                         
   2   4  12         84.84         90.43         0.98 o                         
   3   4  12        201.85        198.49         1.21 o                         
   4   4  12        186.81        196.09         1.15 o                         
   5   4  12         49.55         54.84         0.87 o                         
   6   4  12        100.01        105.34         1.02 o                         
   7   4  12         10.86         11.06         0.62 o                         
   1   5  12        595.54        605.35         3.26 o                         
   2   5  12          5.91          5.49         0.72 o                         
   3   5  12        227.16        240.86         1.43 o                         
   4   5  12         43.31         47.48         0.75 o                         
   5   5  12         61.68         64.75         1.27 o                         
   6   5  12         31.09         33.62         0.86 o                         
   0   6  12        193.82        212.74         2.11 o                         
   1   6  12          5.50          5.67         0.67 o                         
   2   6  12        224.99        232.59         1.22 o                         
   3   6  12         39.97         43.03         0.76 o                         
   4   6  12         35.81         40.67         0.93 o                         
   5   6  12         38.78         40.37         0.90 o                         
   6   6  12         51.78         36.19         1.90 o                         
   1   7  12        419.80        450.20         2.81 o                         
   2   7  12          5.91          5.11         0.64 o                         
   3   7  12         44.17         47.21         1.32 o                         
   4   7  12          8.64          8.91         0.76 o                         
   0   8  12        103.77         92.34         7.96 o                         
   1   8  12         84.09         78.92         1.99 o                         
   2   8  12        101.33         96.01         1.82 o                         
   1   0  13        182.38        182.35         1.45 o                         
   3   0  13        255.73        262.28         4.39 o                         
   5   0  13        316.55        325.57         4.09 o                         
   7   0  13         42.28         44.90         1.05 o                         
   0   1  13         25.14         25.27         1.03 o                         
   1   1  13        437.67        428.23         3.75 o                         
   2   1  13        174.97        175.03         1.21 o                         
   3   1  13        118.26        117.24         1.05 o                         
   4   1  13        846.50        858.61         5.09 o                         
   5   1  13         69.33         70.47         1.18 o                         
   6   1  13        136.27        134.57         1.40 o                         
   7   1  13         17.01         14.33         0.52 o                         
   1   2  13        267.58        268.16         1.57 o                         
   2   2  13        291.54        287.09         4.04 o                         
   3   2  13        138.15        139.85         1.03 o                         
   4   2  13         34.33         36.13         0.82 o                         
   5   2  13         60.61         62.99         0.79 o                         
   6   2  13        136.05        130.29         1.87 o                         
   7   2  13        160.34        144.17         3.20 o                         
   0   3  13        447.94        464.53         5.75 o                         
   1   3  13        112.90        113.92         1.22 o                         
   2   3  13        253.08        257.54         1.41 o                         
   3   3  13        279.26        271.78         1.79 o                         
   4   3  13         36.17         39.13         0.92 o                         
   5   3  13         86.49         85.93         1.46 o                         
   6   3  13         99.74         97.62         1.69 o                         
   7   3  13         18.73         16.56         1.10 o                         
   1   4  13        665.95        687.91         4.78 o                         
   2   4  13         35.66         38.51         0.71 o                         
   3   4  13         23.34         24.22         0.81 o                         
   4   4  13          1.17          1.85         0.63 o                         
   5   4  13         14.86         16.92         0.74 o                         
   6   4  13         13.02         11.13         0.54 o                         
   0   5  13        318.88        322.42         4.16 o                         
   1   5  13         76.06         79.58         1.52 o                         
   2   5  13         92.21         92.50         0.80 o                         
   3   5  13         82.27         85.33         1.27 o                         
   4   5  13         32.00         32.12         0.63 o                         
   5   5  13        143.38        126.85         3.46 o                         
   1   6  13        131.65        129.51         0.96 o                         
   2   6  13        135.87        135.34         1.90 o                         
   3   6  13        178.33        170.75         2.89 o                         
   4   6  13         12.41          9.94         0.73 o                         
   0   7  13         40.19         45.95         1.40 o                         
   1   7  13         17.60         15.83         0.65 o                         
   2   7  13        167.76        147.40         1.79 o                         
   3   7  13         17.57         13.22         0.93 o                         
   0   0  14         26.17         27.63         1.38 o                         
   2   0  14          7.96         11.10         1.02 o                         
   4   0  14        106.22         99.71         1.80 o                         
   6   0  14        272.57        251.35         4.36 o                         
   1   1  14        545.53        532.16         3.36 o                         
   2   1  14          5.35          4.74         0.74 o                         
   3   1  14         58.01         55.63         0.75 o                         
   4   1  14         13.89         13.74         0.72 o                         
   5   1  14        122.81        122.25         0.84 o                         
   6   1  14         36.16         32.81         0.68 o                         
   0   2  14         60.37         63.88         1.16 o                         
   1   2  14          4.56          4.25         0.65 o                         
   2   2  14        300.43        299.39         1.85 o                         
   3   2  14          9.45          9.59         0.65 o                         
   4   2  14        120.13        125.18         1.36 o                         
   5   2  14         33.38         29.13         0.77 o                         
   6   2  14         23.65         18.29         0.58 o                         
   1   3  14         39.80         41.48         0.73 o                         
   2   3  14          8.90          8.78         0.62 o                         
   3   3  14        325.07        330.30         3.53 o                         
   4   3  14          4.26          5.05         0.54 o                         
   5   3  14         66.49         61.10         2.20 o                         
   0   4  14        129.51        127.79         3.61 o                         
   1   4  14         10.90         11.18         0.61 o                         
   2   4  14        144.96        151.49         0.93 o                         
   3   4  14          3.97          5.04         0.54 o                         
   4   4  14        285.64        262.46         5.08 o                         
   5   4  14         14.27         12.93         0.64 o                         
   1   5  14        100.16         98.52         0.99 o                         
   2   5  14         39.22         34.33         0.95 o                         
   3   5  14         71.89         66.35         1.53 o                         
   4   5  14         15.44         14.72         1.02 o                         
   0   6  14        279.77        255.46         3.85 o                         
   1   6  14         34.75         35.49         0.77 o                         
   2   6  14         51.15         42.18         0.76 o                         
   1   0  15        130.94        122.56         1.98 o                         
   3   0  15        175.11        171.45         5.02 o                         
   5   0  15         91.64         60.32         2.89 o                         
   0   1  15        340.28        325.72         4.28 o                         
   1   1  15        137.05        123.67         2.02 o                         
   2   1  15        253.89        238.83         2.40 o                         
   3   1  15          3.25          3.29         0.61 o                         
   4   1  15        108.29         94.00         1.15 o                         
   5   1  15          9.39          6.49         0.60 o                         
   1   2  15        130.58        124.34         1.36 o                         
   2   2  15        148.35        142.82         2.63 o                         
   3   2  15        127.16        110.68         1.70 o                         
   4   2  15         44.11         32.54         0.58 o                         
   0   3  15        212.70        208.60         4.32 o                         
   1   3  15          4.63          4.12         0.53 o                         
   2   3  15        112.07        102.25         1.02 o                         
   3   3  15          0.18          0.00         0.58 o                         
   4   3  15         11.60         10.23         0.56 o                         
   1   4  15        136.30        119.92         2.23 o                         
   2   4  15         44.22         32.17         1.18 o                         
   3   4  15         38.30         29.03         0.83 o                         
   0   5  15        105.97         82.18         1.32 o                         
   1   5  15          8.33          6.38         0.60 o                         
   0   0  16       1850.99       1547.65        68.60 o                         
   2   0  16        131.15        120.00         2.92 o                         
   1   1  16         30.71         25.39         0.85 o                         
   2   1  16         12.72         11.71         0.64 o                         
   3   1  16         44.02         25.85         1.51 o                         
   0   2  16        104.49         83.04         1.95 o                         
   1   2  16         12.26         10.66         0.68 o                         
   2   2  16        177.88        114.18         3.95 o                         
                                                                                
